# Supplementary material for: Whole-genome resequencing of 472 Vitis accessions for grapevine diversity and demographic history analyses
Source: Nat Commun. 2019 Mar 13;10:1190. doi: 10.1038/s41467-019-09135-8 (PMC6416300; doi:10.1038/s41467-019-09135-8)
Supplement: Supplementary file 4 — Supplementary Data 1 [file 41467_2019_9135_MOESM4_ESM.xlsx]

## Sheet: Suppl. Data 1
Supplementary Data 1a Summary of grapevine accessions-Wild
Database ID (U: US-National Plant Germplasm System V: VitisInternational Variety Catalogue)	Latin Name	Cultivar Name (Common Name)	Sample ID	Taxonomic Comment According to Phylogenetic Tree	Native Distribution Range	Sex of flower	Country of Origin	Cultivation (W: Wild; C: Cultivated)	Usage	Genetic Classification	Parent 1	Parent 2	Ploidy (N)	Fruit Skin Color	Sex of Flower	Berry Weight (g)	Sample Source	Note
U. 409301	V. vinifera ssp. sylvestris	Wild Grape	K2		Africa, Asia -Temperate, Europe	Unknown		W	Progenitor of wine grapes, Genetic resource				2		Male		Germany
	V. vinifera ssp. sylvestris	Wild Grape	K22		Africa, Asia -Temperate, Europe	Unknown		W	Progenitor of wine grapes, Genetic resource				2		Female		Germany
	V. vinifera ssp. sylvestris	Wild Grape	K26		Africa, Asia -Temperate, Europe	Female		W	Progenitor of wine grapes, Genetic resource				2		Male		Germany
	V. vinifera ssp. sylvestris	Wild Grape	K27		Africa, Asia -Temperate, Europe	Female		W	Progenitor of wine grapes, Genetic resource				2		Female		Germany
	V. vinifera ssp. sylvestris	Wild Grape	KE 06	Could be V. vinifera escapee	Africa, Asia -Temperate, Europe	Unknown		W	Progenitor of wine grapes, Genetic resource				2		Unknown		Germany
	V. vinifera ssp. sylvestris	Wild Grape	KE 23		Africa, Asia -Temperate, Europe	Unknown		W	Progenitor of wine grapes, Genetic resource				2		Unknown		Germany
	V. vinifera ssp. sylvestris	Wild Grape	RM02		Africa, Asia -Temperate, Europe	Female		W	Progenitor of wine grapes, Genetic resource				2		Unknown		Germany
	V. vinifera ssp. sylvestris	Wild Grape	TA-5607		Africa, Asia -Temperate, Europe	Unknown		W	Progenitor of wine grapes, Genetic resource				2		Unknown		Germany
	V. vinifera ssp. sylvestris	Wild Grape	TA-5905		Africa, Asia -Temperate, Europe	Female		W	Progenitor of wine grapes, Genetic resource				2		Unknown		France
	V. vinifera ssp. sylvestris	Wild Grape	TA-6147	V. acerifolia	Africa, Asia -Temperate, Europe	Female		W	Progenitor of wine grapes, Genetic resource				2		Unknown		United States
	V. vinifera ssp. sylvestris	Wild Grape	TA-6187		Africa, Asia -Temperate, Europe	Unknown		W	Progenitor of wine grapes, Genetic resource				2		Unknown		Germany
	V. vinifera ssp. sylvestris	Wild Grape	TA-6190		Africa, Asia -Temperate, Europe	Unknown		W	Progenitor of wine grapes, Genetic resource				2		Female		Germany
	V. vinifera ssp. sylvestris	Wild Grape	TA-6194		Africa, Asia -Temperate, Europe	Unknown		W	Progenitor of wine grapes, Genetic resource				2		Female		Germany
	V. vinifera ssp. sylvestris	Wild Grape	TA-6195		Africa, Asia -Temperate, Europe	Female		W	Progenitor of wine grapes, Genetic resource				2		Unknown		Germany
	V. vinifera ssp. sylvestris	Wild Grape	TA-6197		Africa, Asia -Temperate, Europe	Unknown		W	Progenitor of wine grapes, Genetic resource				2		Unknown		Germany
	V. vinifera ssp. sylvestris	Wild Grape	TA-6198		Africa, Asia -Temperate, Europe	Female		W	Progenitor of wine grapes, Genetic resource				2		Female		Germany
	V. vinifera ssp. sylvestris	Wild Grape	TA-6199		Africa, Asia -Temperate, Europe	Female		W	Progenitor of wine grapes, Genetic resource				2		Unknown		Germany
	V. vinifera ssp. sylvestris	Wild Grape	TA-6201		Africa, Asia -Temperate, Europe	Female		W	Progenitor of wine grapes, Genetic resource				2		Female		Germany
	V. vinifera ssp. sylvestris	Wild Grape	TA-6204		Africa, Asia -Temperate, Europe	Unknown		W	Progenitor of wine grapes, Genetic resource				2		Female		Germany
	V. vinifera ssp. sylvestris	Wild Grape	TA-6207		Africa, Asia -Temperate, Europe	Unknown		W	Progenitor of wine grapes, Genetic resource				2		Unknown		Germany
	V. vinifera ssp. sylvestris	Wild Grape	TA-6208		Africa, Asia -Temperate, Europe	Unknown		W	Progenitor of wine grapes, Genetic resource				2		Unknown		Germany
	V. vinifera ssp. sylvestris	Wild Grape	TA-6209		Africa, Asia -Temperate, Europe	Unknown		W	Progenitor of wine grapes, Genetic resource				2		Unknown		Germany
	V. vinifera ssp. sylvestris	Wild Grape	TA-6210		Africa, Asia -Temperate, Europe	Female		W	Progenitor of wine grapes, Genetic resource				2		Female		Germany
	V. vinifera ssp. sylvestris	Wild Grape	TA-6211		Africa, Asia -Temperate, Europe	Female		W	Progenitor of wine grapes, Genetic resource				2		Unknown		Germany
	V. vinifera ssp. sylvestris	Wild Grape	TA-6212		Africa, Asia -Temperate, Europe	Female		W	Progenitor of wine grapes, Genetic resource				2		Female		Germany
	V. vinifera ssp. sylvestris	Wild Grape	TA-6213		Africa, Asia -Temperate, Europe	Female		W	Progenitor of wine grapes, Genetic resource				2		Female		Germany
	V. vinifera ssp. sylvestris	Wild Grape	TA-6216		Africa, Asia -Temperate, Europe	Male		W	Progenitor of wine grapes, Genetic resource				2		Female		Germany
	V. vinifera ssp. sylvestris	Wild Grape	TA-6219		Africa, Asia -Temperate, Europe	Male		W	Progenitor of wine grapes, Genetic resource				2		Unknown		Germany
	V. vinifera ssp. sylvestris	Wild Grape	TA-6220		Africa, Asia -Temperate, Europe	Unknown		W	Progenitor of wine grapes, Genetic resource				2		Unknown		Germany
	V. vinifera ssp. sylvestris	Wild Grape	TA-6222		Africa, Asia -Temperate, Europe	Unknown		W	Progenitor of wine grapes, Genetic resource				2		Unknown		Germany
	V. vinifera ssp. sylvestris	Wild Grape	TA-6223		Africa, Asia -Temperate, Europe	Female		W	Progenitor of wine grapes, Genetic resource				2		Unknown		Germany
	V. vinifera ssp. sylvestris	Wild Grape	TA-6224		Africa, Asia -Temperate, Europe	Male		W	Progenitor of wine grapes, Genetic resource				2		Female		Germany
	V. vinifera ssp. sylvestris	Wild Grape	TA-6225		Africa, Asia -Temperate, Europe	Unknown		W	Progenitor of wine grapes, Genetic resource				2		Female		Germany
	V. vinifera ssp. sylvestris	Wild Grape	TA-6228		Africa, Asia -Temperate, Europe	Female		W	Progenitor of wine grapes, Genetic resource				2		Female		Germany
	V. vinifera ssp. sylvestris	Wild Grape	TA-6230		Africa, Asia -Temperate, Europe	Unknown		W	Progenitor of wine grapes, Genetic resource				2		Female		Germany
	V. vinifera ssp. sylvestris	Wild Grape	TA-6233		Africa, Asia -Temperate, Europe	Male		W	Progenitor of wine grapes, Genetic resource				2		Male		Germany
	V. vinifera ssp. sylvestris	Wild Grape	TA-6234		Africa, Asia -Temperate, Europe	Female		W	Progenitor of wine grapes, Genetic resource				2		Male		Germany
	V. vinifera ssp. sylvestris	Wild Grape	TA-6235		Africa, Asia -Temperate, Europe	Unknown		W	Progenitor of wine grapes, Genetic resource				2		Unknown		Germany
	V. vinifera ssp. sylvestris	Wild Grape	TA-6236		Africa, Asia -Temperate, Europe	Male		W	Progenitor of wine grapes, Genetic resource				2		Male		Germany
	V. vinifera ssp. sylvestris	Wild Grape	TA-6237		Africa, Asia -Temperate, Europe	Male		W	Progenitor of wine grapes, Genetic resource				2		Unknown		Germany
	V. vinifera ssp. sylvestris	Wild Grape	TA-6238	Could be Muscadinia rotundifolia.	Africa, Asia -Temperate, Europe	Unknown		W	Progenitor of wine grapes, Genetic resource				2		Unknown		Germany
	V. vinifera ssp. sylvestris	Wild Grape	TA-6239		Africa, Asia -Temperate, Europe	Unknown		W	Progenitor of wine grapes, Genetic resource				2		Female		Germany
	V. vinifera ssp. sylvestris	Wild Grape	TA-6242		Africa, Asia -Temperate, Europe	Unknown		W	Progenitor of wine grapes, Genetic resource				2		Male		Germany
	V. vinifera ssp. sylvestris	Wild Grape	TA-6243		Africa, Asia -Temperate, Europe	Unknown		W	Progenitor of wine grapes, Genetic resource				2		Unknown		Germany
	V. vinifera ssp. sylvestris	Wild Grape	TA-6244		Africa, Asia -Temperate, Europe	Female		W	Progenitor of wine grapes, Genetic resource				2		Female		Germany
	V. vinifera ssp. sylvestris	Wild Grape	TA-6245		Africa, Asia -Temperate, Europe	Unknown		W	Progenitor of wine grapes, Genetic resource				2		Unknown		Germany
	V. vinifera ssp. sylvestris	Wild Grape	TA-6246		Africa, Asia -Temperate, Europe	Female		W	Progenitor of wine grapes, Genetic resource				2		Male		Germany
	V. vinifera ssp. sylvestris	Wild Grape	TA-6247		Africa, Asia -Temperate, Europe	Female		W	Progenitor of wine grapes, Genetic resource				2		Female		Germany
	V. vinifera ssp. sylvestris	Wild Grape	TA-6248		Africa, Asia -Temperate, Europe	Unknown		W	Progenitor of wine grapes, Genetic resource				2		Unknown		Germany
	V. vinifera ssp. sylvestris	Wild Grape	TA-6250		Africa, Asia -Temperate, Europe	Male		W	Progenitor of wine grapes, Genetic resource				2		Male		Germany
	V. vinifera ssp. sylvestris	Wild Grape	TA-6253		Africa, Asia -Temperate, Europe	Unknown		W	Progenitor of wine grapes, Genetic resource				2		Male		Germany
	V. vinifera ssp. sylvestris	Wild Grape	TA-6254		Africa, Asia -Temperate, Europe	Female		W	Progenitor of wine grapes, Genetic resource				2		Unknown		Germany
	V. vinifera ssp. sylvestris	Wild Grape	TA-6255		Africa, Asia -Temperate, Europe	Unknown		W	Progenitor of wine grapes, Genetic resource				2		Unknown		Germany
	V. vinifera ssp. sylvestris	Wild Grape	TA-6256		Africa, Asia -Temperate, Europe	Unknown		W	Progenitor of wine grapes, Genetic resource				2		Unknown		Germany
	V. vinifera ssp. sylvestris	Wild Grape	TA-6257		Africa, Asia -Temperate, Europe	Unknown		W	Progenitor of wine grapes, Genetic resource				2		Unknown		Germany
	V. vinifera ssp. sylvestris	Wild Grape	TA-6258		Africa, Asia -Temperate, Europe	Female		W	Progenitor of wine grapes, Genetic resource				2		Female		Germany
	V. vinifera ssp. sylvestris	Wild Grape	TA-6259		Africa, Asia -Temperate, Europe	Male		W	Progenitor of wine grapes, Genetic resource				2		Unknown		Germany
	V. vinifera ssp. sylvestris	Wild Grape	TA-6260		Africa, Asia -Temperate, Europe	Male		W	Progenitor of wine grapes, Genetic resource				2		Female		Germany
	V. vinifera ssp. sylvestris	Wild Grape	TA-6262		Africa, Asia -Temperate, Europe	Female		W	Progenitor of wine grapes, Genetic resource				2		Female		Germany
	V. vinifera ssp. sylvestris	Wild Grape	TA-6263		Africa, Asia -Temperate, Europe	Unknown		W	Progenitor of wine grapes, Genetic resource				2		Unknown		Germany
	V. vinifera ssp. sylvestris	Wild Grape	TA-6264	Could be V. vinifera escapee	Africa, Asia -Temperate, Europe	Unknown		W	Progenitor of wine grapes, Genetic resource				2		Female		Germany
	V. vinifera ssp. sylvestris	Wild Grape	TA-6265		Africa, Asia -Temperate, Europe	Unknown		W	Progenitor of wine grapes, Genetic resource				2		Unknown		Germany
	V. vinifera ssp. sylvestris	Wild Grape	TA-6266		Africa, Asia -Temperate, Europe	Unknown		W	Progenitor of wine grapes, Genetic resource				2		Unknown		Germany
	V. vinifera ssp. sylvestris	Wild Grape	TA-6267		Africa, Asia -Temperate, Europe	Unknown		W	Progenitor of wine grapes, Genetic resource				2		Unknown		Germany
U. 310629	Parthenocissus tricuspidata	Boston Ivy, Grape Ivy	o1		Asia - Temperate			W/C	Ornamental								Beijing, China
U. 457513	V. adenoclada		TA-346		Asia - Temperate			W	Genetic resource				2		Female	1.2	Guangxi, China
	V. adenoclada		TA-418		Asia - Temperate			W	Genetic resource				2		Female	0.84	Hunan, China
U. 41847	V. amurensis	Amur Grape, Mountain Grape	TA-127		Asia - Temperate			W/C	Genetic resource, Ornamental, Beverage				2		Hermaphrodite	0.877	China
	V. amurensis	Amur Grape, Mountain Grape	TA-184		Asia - Temperate			W/C	Genetic resource, Ornamental, Beverage				2		Hermaphrodite	0.712	Russia
	V. amurensis	Amur Grape, Mountain Grape	TA-185		Asia - Temperate			W/C	Genetic resource, Ornamental, Beverage				2		Hermaphrodite	0.78	Japan
	V. amurensis	Amur Grape, Mountain Grape	TA-188	Could be V. coignetiae	Asia - Temperate			W/C	Genetic resource, Ornamental, Beverage				2		Hermaphrodite		Japan
U. 457509	V. amurensis Rupr. var. yanshanensis		TA-186		Asia - Temperate			W	Genetic resource				2		Hermaphrodite	0.644	Beijing,China
	V. amurensis Rupr. var. yanshanensis		TA-373		Asia - Temperate			W	Genetic resource				2		Hermaphrodite	0.358	Beijing,China
U. 456085	V. bashanica		TA-412		Asia - Temperate			W	Genetic resource				2		Unknown		Shaanxi, China
U. 456082	V. bellula		TA-331		Asia - Temperate			W	Genetic resource				2		Male		China
U. 41853	V. betulifolia		TA-340		Asia - Temperate			W	Genetic resource				2		Male		Henan, China
	V. betulifolia		Z3		Asia - Temperate			W	Genetic resource				2		Unknown		Yunnan, China
U. 456057	V. chunganensis		Z154		Asia - Temperate			W	Genetic resource				2		Unknown		Jiangxi,China
	V. chunganensis		Z156		Asia - Temperate			W	Genetic resource				2		Unknown		Fujian,China
U. 456059	V. chungii		Z135		Asia - Temperate			W	Genetic resource				2		Unknown		Jiangxi,China
	V. chungii		Z139		Asia - Temperate			W	Genetic resource				2		Male		Jiangxi,China
U. 41864	V. coignetiae	Crimson Gloryvine	TA-6542	Could be V. amurensis	Asia - Temperate			W/C	Ornamental, Beverage, Genetic Resource				2		Unknown		Korea
	V. coignetiae	Crimson Gloryvine	TA-197		Asia - Temperate			W/C	Ornamental, Beverage, Genetic Resource				2		Hermaphrodite		China
	V. coignetiae	Crimson Gloryvine	TA-63		Asia - Temperate			W/C	Ornamental, Beverage, Genetic Resource				2		Hermaphrodite		China
U. 41865	V. davidii		TA-125		Asia - Temperate			W	Genetic resource				2		Hermaphrodite	3.599	Hunan,China
	V. davidii		TA-193	Unknown accession.	Asia - Temperate			W	Genetic resource				2		Hermaphrodite	0.383	China
	V. davidii		TA-386		Asia - Temperate			W	Genetic resource				2		Hermaphrodite	2.808	China
U. 456069	V. erythrophylla		Z140		Asia - Temperate			W	Genetic resource				2		Male		Jiangxi,China
U. 316303/V. 13598	V. ficifolia	(Vitis thunbergii)	TA-126	Could be interspecific hybrid	Asia - Temperate			W	Genetic resource				2		Heterothallism	1.436	China
	V. ficifolia	(Vitis thunbergii)	TA-338		Asia - Temperate			W	Genetic resource				2	Noir	Unknown		Unknown
U. 456075	V. hancockii		TA-419		Asia - Temperate			W	Genetic resource				2		Male		China
U.456094	V. lanceolatifoliosa		Z195		Asia - Temperate			W	Genetic resource				2		Unknown		Guangdong,China
U. 419507	V. piasezkii Maxim var. liubaensis		TA-411		Asia - Temperate			W	Genetic resource				2		Unknown		shanxi, China
U. 456061	V. pseudoreticulata		TA-189	Could be interspecific hybrid	Asia - Temperate			W	Genetic resource				2		Hermaphrodite	3.52	China
	V. pseudoreticulata		TA-191	Could be interspecific hybrid	Asia - Temperate			W	Genetic resource				2		Hermaphrodite		Fujian,China
U. 456053	V. shenxiensis		TA-414		Asia - Temperate			W	Genetic resource				2		Unknown		shanxi, China
	V. shenxiensis		Z191		Asia - Temperate			W	Genetic resource				2		Unknown		Henan,China
U. 456076	V. tsoii		Z146		Asia - Temperate			W	Genetic resource				2		Male		Jiangxi,China
U. 456066	V. wuhanensis		Z13		Asia - Temperate			W	Genetic resource				2		Unknown		Henan,China
	V. wuhanensis		Z6		Asia - Temperate			W	Genetic resource				2		Unknown		Henan,China
U. 456055	V. yunnanensis		TA-420		Asia - Temperate			W	Genetic resource				2		Female		Yunnan,China
U. 456054	V. balanseana		Z178		Asia - Temperate, Asia - Tropical			W	Genetic resource				2		Unknown		Guangxi, China
U. 300678	V. flexuosa		TA-124		Asia - Temperate, Asia - Tropical			W	Genetic resource				2		Heterothallism		China
U. 433596	V. heyneana ssp. heyneana		TA-7415		Asia - Temperate, Asia - Tropical			W	Genetic resource, Beverage				2		Unknown		Shanghai, China
U. 101075	V. quinquangularis		TA-190		Asia - Temperate, Asia - Tropical			W	Genetic resource, Beverage				2		Heterothallism		China
U. 456078	V. retordii Roman		Z180		Asia - Temperate, Asia - Tropical			W	Genetic resource, Beverage				2		Unknown		Guangxi,China
U. 41894	V. romaneti		Z29		Asia - Temperate, Asia - Tropical			W/C	Ornamental, Beverage, Genetic Resource				2		Unknown		Henan,China
	V. romaneti		TA-422		Asia - Temperate, Asia - Tropical			W/C	Ornamental, Beverage, Genetic Resource				2		Male		Henan,China
U. 311667	Ampelopsis glandulosa var. brevipedunculata	Porcelain Berry, Vitis brevipedunculata	TA-164		Asia - Temperate Naturalized in Northern America			W/C	Ornamental, Genetic resource				2		Hermaphrodite	0.311	United States
U. 410986	Cayratia japonica	Bushkiller, Vitis japonica	TA-194		Asia - Temperate, Asia - Tropical Naturalized in Northern America			W	Genetic resource				2		Hermaphrodite		China
U. 101059	V. acerifolia	Brush Grape, Mapleleaf Grape	TA-160		Northern America			W	Genetic resource, Graft stock				2		Hermaphrodite		United States
	V. acerifolia	Brush Grape, Mapleleaf Grape	TA-161		Northern America			W	Genetic resource, Graft stock				2		Hermaphrodite		United States
	V. acerifolia	Brush Grape, Mapleleaf Grape	TA-167		Northern America			W	Genetic resource, Graft stock				2		Hermaphrodite		United States
	V. acerifolia	Brush Grape, Mapleleaf Grape	TA-6121		Northern America			W	Genetic resource, Graft stock				2		Female		United States
U. 311851	V. aestivalis	Summer Grape	TA-163		Northern America			W/C	Ornamental, Genetic resource, Graft stock Beverage				2		Hermaphrodite		United States
	V. aestivalis	Summer Grape	TA-305	V. coignetiae	Northern America			W/C	Ornamental, Genetic resource, Graft stock Beverage				2		Hermaphrodite		Poland
	V. aestivalis	Summer Grape	TA-5911		Northern America			W/C	Ornamental, Genetic resource, Graft stock Beverage				2		Unknown		United States
	V. aestivalis	Summer Grape	TA-6123		Northern America			W/C	Ornamental, Genetic resource, Graft stock Beverage				2		Unknown		United States
U. 316285	V. aestivalis var. bicolor	Blue Grape, Silverleaf Grape	TA-5875	Could be interspecific hybrid	Northern America			W/C	Ornamental, Genetic resource, Graft stock Beverage				2		Unknown		United States
U. 41848	V. arizonica	Canyon Grape	TA-6125	V. sylvestris	Northern America			W/C	Ornamental, Genetic resource				2		Unknown		United States
V. 10025	V. berlandieri	Berlandieri Resseguier 2	TA-214		Northern America		France	W/C	Rootstock				2	Noir	Hermaphrodite	1.218	Japan	In some classifications it is considered to be a subspecies of Vitis cinerea.
U. 41856	V. californica	California Wild Grape	TA-6127	Could be interspecific hybrid	Northern America			W/C	Ornamental, Genetic resource				2		Female		United States
U. 41863	V. cinerea	Ashy Grape, Grayback Grape	TA-165		Northern America			W	Genetic resource, Graft stock				2		Hermaphrodite		America
	V. cinerea	Ashy Grape, Grayback Grape	TA-6128	Could be interspecific hybrid	Northern America			W	Genetic resource, Graft stock				2		Unknown		America
	V. cinerea	Ashy Grape, Grayback Grape	TA-192	Could be interspecific hybrid	Northern America			W	Genetic resource, Graft stock				2		Hermaphrodite	0.703	America
U. 316288	V. cinerea var. helleri	Mountain Grape, Sweet Grape	TA-5879		Northern America			W	Genetic resource, Graft stock				2		Unknown		America
U. 311848	V. girdiana	Desert Wild Grape	TA-6132		Northern America			W/C	Ornamental, Genetic resource				2		Unknown		United States
U. 41879	V. labrusca	Concord Grape, Fox Grape	TA-166	Could be interspecific hybrid	Northern America			W/C	Ornamental, Beverage, Genetic Resource, Fruit				2		Hermaphrodite		America
	V. labrusca	Concord Grape, Fox Grape	TA-3		Northern America			W/C	Ornamental, Beverage, Genetic Resource, Fruit				2		Hermaphrodite	1.738	America
U. 311846	V. monticola	Mountain Grape, Sweet Mountain Grape	TA-351		Northern America			W	Genetic resource, Graft stock				2		Female	0.72	America
U. 316290	V. palmata	Katzenrebe	TA-195	Unknown accession.	Northern America			W	Genetic resource, Graft stock				2		Hermaphrodite	0.423	China
U. 41893	V. riparia	Frost Grape, Riverbank Grape	TA-4		Northern America			W/C	Ornamental, Genetic resource, Graft stock				2		Hermaphrodite		America
	V. riparia	Frost Grape, Riverbank Grape	TA-196		Northern America			W/C	Ornamental, Genetic resource, Graft stock				2		Hermaphrodite		America
V. 13586	Muscadinia rotundifolia	Muscadine, V. rotundifolia	TA-5887	V. sylvestris	Northern America			W/C	Beverage, Genetic Resource, Fruit				2	Noir	Unknown		America
U. 41896	V. rupestris	Rock Grape, Sand Grape	TA-2		Northern America			W	Genetic resource, Graft stock				2		Hermaphrodite		America
	V. rupestris	Rock Grape, Sand Grape	TA-5888		Northern America			W	Genetic resource, Graft stock				2		Unknown		America
	V. rupestris	Rock Grape, Sand Grape	TA-7		Northern America			W	Genetic resource, Graft stock				2		Hermaphrodite		America
	V. rupestris	Rock Grape, Sand Grape	TA-198	Could be interspecific hybrid	Northern America			W	Genetic resource, Graft stock				2		Hermaphrodite	0.63	America
U. 311847	V. treleasei	Gulch Grape	TA-6140		Northern America			W	Genetic resource				2		Unknown		America
U. 41907	V. vulpina	Frost Grape, Winter Grape	TA-6		Northern America			W	Genetic resource, Graft stock, Fruit				2		Hermaphrodite		America
U. 41907	V. vulpina	Frost Grape, Winter Grape	TA-6155		Northern America			W	Genetic resource, Graft stock, Fruit				2		Unknown		America
U. 41862	V. x champinii		TA-5		Northern America			W	Genetic resource, Graft stock	Natural Hybrid	V. mustangensis	V. rupestris	2		Hermaphrodite		United States
U. 311849	V. x doaniana		TA-1		Northern America			W	Genetic resource, Graft stock	Natural Hybrid	V. mustangensis	V. acerifolia	2		Hermaphrodite		United States
	V. x doaniana		TA-7417	V. cinerea var. helleri	Northern America			W	Genetic resource, Graft stock	Natural Hybrid	V. mustangensis	V. acerifolia	2		Unknown		United States
V. 13560	V. x novae-angliae	New England Grape	TA-46		Northern America			W	Genetic resource, Graft stock	Natural Hybrid	Vitis labrusca	V. riparia	2		Hermaphrodite		United States
U. 311850	V. x slavinii		TA-6158		Northern America			W	Genetic resource, Graft stock	Natural Hybrid	Vitis aestivalis	V. riparia	2		Unknown		United States
U. 41902	V. tiliifolia	Caribbean Grape	TA-6139	V. sylvestris	Northern America, Southern America			W	Genetic resource, Graft stock				2		Unknown		America
Supplementary Data 1b Summary of grapevine accessions-Vinifera
Database ID (U: US-National Plant Germplasm System V: VitisInternational Variety Catalogue)	Latin Name	Cultivar Name (Common Name)	Sample ID	Taxonomic Comment According to Phylogenetic Tree	Country of Origin	Cultivation (W: Wild; C: Cultivated)	Usage	Genetic Classification	Parent 1	Parent 2	Ploidy (N)	Fruit Skin Color	Sex of Flower	Berry Weight (g)	Sample Source	Note
V. 2624	Vitis vinifera	Christmas Rose	TA-10		United States	C	Table	Intraspecific Hybrid	(Hunisa X Emperor) X Nocera	(Hunisa X Emperor) X Pirovano 75	2	Rouge	Hermaphrodite	8.648	United States
	Vitis vinifera	Yaniu	TA-100			C	Table	Intraspecific Hybrid			2		Hermaphrodite		Japan
	Vitis vinifera	60-34	TA-101			C	Table	Intraspecific Hybrid			2		Hermaphrodite	3.079	Japan
	Vitis vinifera	81-3-85	TA-102			C	Table	Intraspecific Hybrid			2		Hermaphrodite	1.835	Beijing,China
V. 12051	Vitis vinifera	Thompson Seedless	TA-103		Turkey	C	Wine, Table, Raisin	Intraspecific Hybrid			2	Blanc	Hermaphrodite	1.468	Xinjiang, China	aka. Sultanina Ancient cultivar?? Major raisin grape.
	Vitis vinifera	Zhengjia	TA-104			C	Table	Intraspecific Hybrid			2		Hermaphrodite	5.509	Zhengzhou,China
	Vitis vinifera	96-1	TA-105	Could be interspecific hybrid		C	Table	Intraspecific Hybrid			2		Hermaphrodite	6.3	Japan
V. 19819	Vitis vinifera	Manicure Finger	TA-106		Japan	C	Table	Intraspecific Hybrid	Unicorn	Zeini Baladi No. 2	2	Rouge	Hermaphrodite	7.083	Japan
N/A	Vitis vinifera	Beni Pizzutello	TA-107		Japan	C	Table	Intraspecific Hybrid	Pizzutello	Manicure Finger1	2		Hermaphrodite		Japan	One of Beni Pizzutello 's parent is Manicure Finger
V. 19829	Vitis vinifera	Benibato	TA-108		Japan	C	Table	Intraspecific Hybrid	Beni Sanjaku	Sekirei	2	Rouge	Hermaphrodite	2.782	Japan
	Vitis vinifera	97-4-52	TA-109			C	Table	Intraspecific Hybrid			2		Hermaphrodite		Beijing,China
V. 24716	Vitis vinifera	Jingzijing	TA-11		China	C	Table	Intraspecific Hybrid	Koenigin Der Weingaerten	Black Monukka	2	Noir	Hermaphrodite	2.272	Beijing,China
	Vitis vinifera	97-4-52 (4N)	TA-110			C	Table	Intraspecific Hybrid			4		Hermaphrodite		Beijing,China
	Vitis vinifera	Alissa	TA-111			C	Table	Intraspecific Hybrid			2		Hermaphrodite	4.52	Japan
V. 13300	Vitis vinifera	Yan 73	TA-112		China	C	Wine	Intraspecific Hybrid	Alicante Henri Boushet	Muscat Hamburg	2	Noir	Hermaphrodite	2.158	Yantai, China
	Vitis vinifera	Pirato	TA-113			C	Table	Intraspecific Hybrid			2		Hermaphrodite	1.087	Japan
	Vitis vinifera	Banana	TA-115			C	Table	Intraspecific Hybrid			2		Hermaphrodite	4.352	Japan
V. 16019	Vitis vinifera	Crimson Seedless	TA-116		United States	C	Table	Intraspecific Hybrid	Emperor	Fresno C33-199	2	Rouge	Hermaphrodite	5.154	United States
	Vitis vinifera	Yunikonkaiji	TA-117			C	Table	Intraspecific Hybrid			2		Hermaphrodite	6.907	Japan
	Vitis vinifera	Mydollar	TA-118			C	Table	Intraspecific Hybrid			2		Hermaphrodite	2.76	Japan
V. 4141	Vitis vinifera	Flame Seedless	TA-119		United States	C	Table	Intraspecific Hybrid	Cardinal x Sultanina	(Red Malaga x Tifafihi Ahmer) x (Muscat of Alexandria x Thompson Seedless)	2	Rouge	Hermaphrodite	1.938	United States
V. 24715	Vitis vinifera	Jingdajing	TA-12		China	C	Table	Intraspecific Hybrid	Koenigin Der Weingaerten	Black Monukka	2	Rouge	Hermaphrodite	4.127	Beijing,China
V. 23245	Vitis vinifera	Jingxiu	TA-120		China	C	Table	Intraspecific Hybrid	Pannonian	Hongwuzilu 60-33	2	Rouge	Hermaphrodite	7.243	Beijing,China
V. 23078	Vitis vinifera	Jingmi	TA-121		China	C	Table	Intraspecific Hybrid	Jingxiu	Xiangfei	2	Blanc	Hermaphrodite	7.439	Beijing,China
V. 5763	Vitis vinifera	Jingzaojing	TA-122		China	C	Wine, Table, Raisin	Intraspecific Hybrid	Koenigin Der Weingaerten	Sultanine	2	Blanc	Hermaphrodite	3.099	Beijing,China
V. 23074	Vitis vinifera	Jingcui	TA-123		China	C	Table	Intraspecific Hybrid	Jingxiu	Xiangfei	2	Blanc	Hermaphrodite	5.927	Beijing,China
V.1408	Vitis vinifera	Black Rose	TA-129		United States	C	Table, Rootstock	Intraspecific Hybrid	Concord	Salem	2	Noir	Hermaphrodite	1.293	California,America
	Vitis vinifera	Meiguizi	TA-130			C	Table	Intraspecific Hybrid			2		Hermaphrodite	8.835	Heibei,China
V.1065	Vitis vinifera	Beauty Seedless	TA-14		United States	C	Wine, Table	Intraspecific Hybrid	Koenigin Der Weingaerten	Kishmish Chernyi	2	Noir	Hermaphrodite	2.31	California,America
V.1472	Vitis vinifera	Blush Seedless	TA-15		United States	C	Table	Intraspecific Hybrid	Emperor	Davis Z 4- 87	2	Rouge	Hermaphrodite	2.846	California,America
	Vitis vinifera	Cannero	TA-16			C	Unknown	Intraspecific Hybrid			2		Hermaphrodite	3.014	America
V. 10314	Vitis vinifera	Ruby Seedless	TA-17		United States	C	Table	Intraspecific Hybrid	Emperor	Sultana Moscata	2	Rouge	Hermaphrodite	4.3	California,America
V. 8241	Vitis vinifera	Muscat of Alexandria	TA-170		Greece	C	Wine, Table, Raisin	Intraspecific Hybrid	Muscat A petits Grains Blancs	Heptakilo	2	Blanc	Hermaphrodite	6.444	Alexandria,Egypt
V. 23075	Vitis vinifera	Jingxiangyu	TA-172		China	C	Table	Intraspecific Hybrid	Jingxiu	Xiangfei	4	Blanc	Hermaphrodite		Beijing,China
V. 13217	Vitis vinifera	Riesling Italian	TA-173		France	C	Wine	Intraspecific Hybrid			2	Blanc	Hermaphrodite	2.131	Italy
V. 24734	Vitis vinifera	Jingyan	TA-174		China	C	Table	Intraspecific Hybrid	Jingxiu	Xiangfei	2	Rose	Hermaphrodite	8.302	Beijing,China
	Vitis vinifera	Jingyan (4N)	TA-175			C	Table	Intraspecific Hybrid			4		Hermaphrodite	6.079	Beijing,China
V. 15978	Vitis vinifera	Jingyu	TA-176		China	C	Table	Intraspecific Hybrid	Italia	Koenigin Der Weingaerten	2	Blanc	Hermaphrodite	7.858	Beijing,China
	Vitis vinifera	Benibarado	TA-177		Japan	C	Table	Intraspecific Hybrid	Ballade	Jingxiu	2		Hermaphrodite	10.489	Japan
V. 5582	Vitis vinifera	Italia	TA-178		Italy	C	Wine, Table	Intraspecific Hybrid	Bicane	Muscat Hamburg	2	Blanc	Hermaphrodite	8.682	Italy
V. 15859	Vitis vinifera	Ruby Okuyama	TA-179		Brazil	C	Table	Intraspecific Hybrid			2	Rouge	Hermaphrodite	6.711	Baxi
V. 15980	Vitis vinifera	Zexiang	TA-18		China	C	Table	Intraspecific Hybrid	Muscat Hamburg	Longyan	2	Blanc	Hermaphrodite	4.592	Shandong,China
V.2473	Vitis vinifera	Chasselas Blanc	TA-180		unknown	C	Wine, Table	Intraspecific Hybrid			2	Blanc	Hermaphrodite	3.296	Korea
	Vitis vinifera	Hanpin21	TA-181			C	Table	Intraspecific Hybrid			2		Hermaphrodite	4.005	Korea
	Vitis vinifera	Hanpin19	TA-182			C	Table	Intraspecific Hybrid			2		Hermaphrodite	5.896	Korea
V.1927	Vitis vinifera	Cabernet Franc	TA-183		France	C	Wine	Intraspecific Hybrid			2	Noir	Hermaphrodite		Bordeaux,France
V. 140	Vitis vinifera	Flame Tokay	TA-19		Algeria	C	Wine, Table	Intraspecific Hybrid			2	Rouge	Hermaphrodite	5.12	Spain
	Vitis vinifera	97-4-17	TA-199			C	Table	Intraspecific Hybrid			2		Hermaphrodite	6.118	Beijing,China
	Vitis vinifera	Fenhongtaifei	TA-20			C	Table	Intraspecific Hybrid			2		Hermaphrodite	5.308	Syria
	Vitis vinifera	97-4-21	TA-200			C	Table	Intraspecific Hybrid			2		Hermaphrodite	7.826	Beijing,China
	Vitis vinifera	97-4-52	TA-201			C	Table	Intraspecific Hybrid			2		Hermaphrodite	2.728	Beijing,China
	Vitis vinifera	10-1-110	TA-202			C	Table	Intraspecific Hybrid			2		Hermaphrodite		Beijing,China
	Vitis vinifera	10-1-108	TA-203			C	Table	Intraspecific Hybrid			2		Hermaphrodite		Beijing,China
	Vitis vinifera	10-1-104	TA-204			C	Table	Intraspecific Hybrid			2		Hermaphrodite	3.664	Beijing,China
	Vitis vinifera	10-1-100	TA-205			C	Table	Intraspecific Hybrid			2		Hermaphrodite	5.466	Beijing,China
	Vitis vinifera	10-1-91	TA-206			C	Table	Intraspecific Hybrid			2		Hermaphrodite	7.354	Beijing,China
	Vitis vinifera	10-1-82	TA-207			C	Table	Intraspecific Hybrid			2		Hermaphrodite	4.505	Beijing,China
	Vitis vinifera	10-1-71	TA-208			C	Table	Intraspecific Hybrid			2		Hermaphrodite	5.893	Beijing,China
	Vitis vinifera	10-1-62	TA-209			C	Table	Intraspecific Hybrid			2		Hermaphrodite	8.883	Beijing,China
V. 15999	Vitis vinifera	Fenghuang NO.51	TA-21		China	C	Table	Intraspecific Hybrid	Cardinal	Muscat Of Alexandria	2	Rouge	Hermaphrodite	7.281	Dalian,China
	Vitis vinifera	10-1-61	TA-210			C	Table	Intraspecific Hybrid			2		Hermaphrodite		Beijing,China
	Vitis vinifera	10-1-48	TA-211			C	Table	Intraspecific Hybrid			2		Hermaphrodite		Beijing,China
	Vitis vinifera	10-1-35	TA-212			C	Table	Intraspecific Hybrid			2		Hermaphrodite	5.643	Beijing,China
	Vitis vinifera	Zhengzhouzaohong	TA-22			C	Table	Intraspecific Hybrid			2		Hermaphrodite	3.962	Zhengzhou,China
	Vitis vinifera	Reddoneheresukoru	TA-229		Japan	C	Table	Intraspecific Hybrid			2		Hermaphrodite	2.31	Syria
V. 9972	Vitis vinifera	Red Globe	TA-23		United States	C	Table	Intraspecific Hybrid	OLMO L 12-80	(Hunisa x Emperor) x Nocera	2	Rouge	Hermaphrodite	9.39	California,America
V. 15712	Vitis vinifera	Otilia	TA-230		Romania	C	Table, Raisin	Intraspecific Hybrid	Alphonse Lavallee	Perlette	2	Noir	Hermaphrodite	2.453	Romania
V.13031	Vitis vinifera	Victoria	TA-231		Romania	C	Table	Intraspecific Hybrid	Cardinal	Afus Ali	2	Blanc	Hermaphrodite	7.31	Romania
	Vitis vinifera	Shafu Seedless	TA-234			C	Table	Intraspecific Hybrid			2		Hermaphrodite	1.914	Japan
V. 11480	Vitis vinifera	Semillon	TA-235		France	C	Wine	Intraspecific Hybrid			2	Blanc	Hermaphrodite	1.984	Bordeaux,France
V. 6123	Vitis vinifera	Kerner	TA-236		Germany	C	Wine	Intraspecific Hybrid	Schiava grossa	Riesling Weiss	2	Blanc	Hermaphrodite	2.036	Japan
	Vitis vinifera	96-5	TA-237			C	Table	Intraspecific Hybrid			2		Hermaphrodite	5.646	Japan
V.2455	Vitis vinifera	Chardonnay	TA-238		France	C	Wine	Intraspecific Hybrid	Heunisch Weiss	Pinot	2	Blanc	Hermaphrodite	1.342	Bourgogne,France
V.5627	Vitis vinifera	Blue French	TA-239		United States	C	Wine	Intraspecific Hybrid	Aestivalis	Vitis Vinifera Subsp. Vinifera Linne	2	Noir	Hermaphrodite	3.284	Austria
V.14781	Vitis vinifera	Augusta	TA-24		Romania	C	Table	Intraspecific Hybrid	Italia	Koenigin Der Weingaerten	2	Blanc	Hermaphrodite	11.16	Bucharest,Romania
	Vitis vinifera	Bujiesuli	TA-240			C	Wine	Intraspecific Hybrid			2		Hermaphrodite	2.348	Russia
V.7657	Vitis vinifera	Merlot	TA-241		France	C	Wine	Intraspecific Hybrid	Magdeleine Noire Des Charentes	Cabernet Franc	2	Noir	Hermaphrodite	1.26	Bordeaux,France
V. 11748	Vitis vinifera	Syrah	TA-242		France	C	Wine	Intraspecific Hybrid	Mondeuse Blanche	Dureza	2	Noir	Hermaphrodite	3.037	Middle East
	Vitis vinifera	Kokuho NO.2	TA-243			C	Wine	Intraspecific Hybrid			2		Hermaphrodite	3.447	Japan
V. 7138	Vitis vinifera	Maiskii Chernyi	TA-244		Moldova	C	Wine	Intraspecific Hybrid			2	Noir	Hermaphrodite	1.45	Russia
V. 23007	Vitis vinifera	Oriental Star	TA-245		Japan	C	Wine	Intraspecific Hybrid	Akitsu 21	Ruby Okuyama	2	Noir	Hermaphrodite	5.87	Japan
	Vitis vinifera	96-2	TA-246			C	Table	Intraspecific Hybrid			2		Hermaphrodite		Japan
	Vitis vinifera	Cubupbkabbiu	TA-247			C	Wine	Intraspecific Hybrid			2		Hermaphrodite	5.17	Russia
V. 1042	Vitis vinifera	Kabassia	TA-248		Moldova	C	Wine, Table	Intraspecific Hybrid			2	Noir	Hermaphrodite	4.65	Russia
V.4461	Vitis vinifera	Carignane	TA-249		Spain	C	Wine	Intraspecific Hybrid			2	Noir	Hermaphrodite	3.036	Spain
V. 13384	Vitis vinifera	Zana	TA-25		Albania	C	Table	Intraspecific Hybrid			2	Rouge	Hermaphrodite	9.842	California,America
	Vitis vinifera	Precocious Neo-trout	TA-250			C	Table	Intraspecific Hybrid			2		Hermaphrodite	5.664	Japan
	Vitis vinifera	Black Ballade	TA-251		Japan	C	Table	Intraspecific Hybrid	Mishan3	Benibarado	2		Hermaphrodite		Japan
	Vitis vinifera	Benibarao	TA-252			C	Table	Intraspecific Hybrid			2		Hermaphrodite		Japan
V.19840	Vitis vinifera	Baby finger	TA-253		Japan	C	Table	Intraspecific Hybrid	Black Swan	Pizzutello Bianco No. 4	2	Blanc	Hermaphrodite		Korea
V.2109	Vitis vinifera	Cabernet Gernischet	TA-254		France	C	Wine	Intraspecific Hybrid	Moural	Cabernet Franc	2	Noir	Hermaphrodite	1.056	Unknown
	Vitis vinifera	Gapandmak	TA-255			C	Table	Intraspecific Hybrid			2		Hermaphrodite	4.23	Russia
V.8193	Vitis vinifera	Muscat Blanc a Petits Grains	TA-256		Greece	C	Wine, Table	Intraspecific Hybrid			2	Blanc	Hermaphrodite	2.07	Syria
V.17618	Vitis vinifera	Cabernet Suntory	TA-257		Japan	C	Wine, Table	Intraspecific Hybrid	Koshu Sanjaku	Cabernet Sauvignon	2	Noir	Hermaphrodite		Japan
	Vitis vinifera	Yunibarasebun	TA-258		Japan	C	Table	Intraspecific Hybrid	Unicorn	Baradi	2		Hermaphrodite		Japan
V.15997	Vitis vinifera	Guibao	TA-259		China	C	Table	Intraspecific Hybrid	Ispisar	Muscat vira	2	Rouge	Hermaphrodite	4.549	Shanxi,China
V.3467	Vitis vinifera	Dawn Seedless	TA-26		United States	C	Table, Raisin	Intraspecific Hybrid	Gold	Perlette	2	Blanc	Hermaphrodite	4.23	Liaoning,China
V.8241	Vitis vinifera	Flame Muscat	TA-260		Greece	C	Wine, Table, Raisin	Intraspecific Hybrid	Muscat A Petits Grains Blancs	Heptakilo	2	Blanc	Hermaphrodite	67.9	Shanghai,China
V. 14518	Vitis vinifera	Jingkejing	TA-261		China	C	Table	Intraspecific Hybrid	French Blue	Black Monukka	2	Rouge	Hermaphrodite	0.7	Beijing,China
V. 8226	Vitis vinifera	Muscat Hamburg	TA-262		United Kingdom	C	Wine, Table	Intraspecific Hybrid	Schiava grossa	Muscat Of Alexandria	2	Noir	Hermaphrodite	4.63	England
	Vitis vinifera	Bimeijia	TA-263			C	Table	Intraspecific Hybrid			2		Hermaphrodite	4.322	Japan
V. 6350	Vitis vinifera	Queen of Vineyard	TA-264		Hungary	C	Wine, Table	Intraspecific Hybrid	Afus Ali	Csaba Gyoengye	2	Blanc	Hermaphrodite	4.971	Hungary
V. 4830	Vitis vinifera	Gloria Hungariae	TA-265		Hungary	C	Table	Intraspecific Hybrid	Ezereves Magyarorszag Emleke	Thalloczy Lajos	2	Blanc	Hermaphrodite	6.894	Hungary
	Vitis vinifera	Hanazawa Rizamat	TA-267			C	Table	Intraspecific Hybrid			2		Hermaphrodite	4.81	Japan
V. 16448	Vitis vinifera	Pizzutello	TA-268		Italy	C	Wine, Table	Intraspecific Hybrid			2	Blanc	Hermaphrodite		Korea
V. 10116	Vitis vinifera	Rkatsiteli	TA-269		Georgia	C	Wine, Table	Intraspecific Hybrid			2	Blanc	Hermaphrodite	2.413	Georgia
V. 15850	Vitis vinifera	Unicorn	TA-27		Japan	C	Table	Intraspecific Hybrid			2	Rouge	Hermaphrodite	13.968	Japan
V.10118	Vitis vinifera	Rkatsiteli vardisperi	TA-270		Georgia	C	Wine, Table	Intraspecific Hybrid			2	Rose	Hermaphrodite	1.71	Unknown
V.21384	Vitis vinifera	Muscatny	TA-271		Russion Federation	C	Table	Intraspecific Hybrid	Chaouch	Muscat fleur D'oranger	2	Blanc	Hermaphrodite	34.41	Russia
V. 10114	Vitis vinifera	Rizamat	TA-272		Uzbekistan	C	Table	Intraspecific Hybrid	Katta Kurgan	Parkent	2	Rouge	Hermaphrodite	4.827	Russia
	Vitis vinifera	Ugni Blanc	TA-273			C	Wine	Intraspecific Hybrid			2		Hermaphrodite	2.649	Unknown
V. 24782	Vitis vinifera	Zixiang Seedless	TA-275	Could be interspecific hybrid	China	C	Table, Raisin	Intraspecific Hybrid	Muscat Hamburg	Black Monukka	2	Noir	Hermaphrodite	2.55	Xinjiang,China
	Vitis vinifera	Delameigui	TA-276			C	Table	Intraspecific Hybrid			2		Hermaphrodite		Japan
V.12087	Vitis vinifera	Sugraone	TA-277		United States	C	Table	Intraspecific Hybrid	Cardinal	? (Seedless sport)	2	Blanc	Hermaphrodite	2.955	California,America
	Vitis vinifera	Misiheyi	TA-278			C	Table	Intraspecific Hybrid			2		Male	6.45	Turkmenistan
	Vitis vinifera	Pin10-3	TA-279			C	Table	Intraspecific Hybrid			2		Hermaphrodite		Japan
	Vitis vinifera	Black ballade (4N)	TA-28			C	Table	Intraspecific Hybrid			4		Hermaphrodite		Beijing,China
V.1929	Vitis vinifera	Cabernet Sauvignon	TA-280		France	C	Wine	Intraspecific Hybrid	Cabernet Franc	Sauvignon Blanc	2	Noir	Hermaphrodite	1.19	Bordeaux,France
V. 12834	Vitis vinifera	Uva Sacra	TA-281		unknown	C	Table	Intraspecific Hybrid			2	Blanc	Hermaphrodite	3.389	Korea
V. 20071	Vitis vinifera	High Bailey	TA-282		Japan	C	Table	Intraspecific Hybrid			2	Noir	Hermaphrodite		Japan
V. 17621	Vitis vinifera	Riesling Forte	TA-283		Japan	C	Wine	Intraspecific Hybrid	Koshu Sanjaku	Riesling	2	Blanc	Hermaphrodite	7.874	Unknown
V. 15099	Vitis vinifera	Riesling Lion	TA-284		Japan	C	Wine	Intraspecific Hybrid	Koshu Sanjaku	Riesling	2	Blanc	Hermaphrodite	2.25	Japan
V. 15150	Vitis vinifera	Suntory Blanc	TA-285		Japan	C	Wine	Intraspecific Hybrid	Koshu Sanjaku	Cabernet Sauvignon	2	Blanc	Hermaphrodite	2.046	Japan
V.2380	Vitis vinifera	Centennial Seedless	TA-286		United States	C	Table, Raisin	Intraspecific Hybrid	Gold	Q 25-6	2	Blanc	Hermaphrodite	4.365	California,America
V. 23605	Vitis vinifera	Topaz	TA-287		Korea	C	Table	Intraspecific Hybrid	Kyoho (4N)	Sekirei	2	Rouge	Hermaphrodite		Japan
V. 122	Vitis vinifera	Regina	TA-288		Lebanon	C	Wine, Table	Intraspecific Hybrid			2	Blanc	Hermaphrodite	1.527	Korea
V.4022	Vitis vinifera	Exotic	TA-289		United States	C	Table	Intraspecific Hybrid	Ahmeur Bou Ahmeur	Alphonse Lavallee	2	Noir	Hermaphrodite	5.41	Korea
V. 15860	Vitis vinifera	Rizamat (4N)	TA-29		Japan	C	Table	Intraspecific Hybrid			4	Rouge	Hermaphrodite	8.389	Beijing,China
V. 7864	Vitis vinifera	Misket Dunavski	TA-290		Bulgaria	C	Table	Intraspecific Hybrid	Chaouch Blanc	Muscat Hamburg	2	Noir	Hermaphrodite	4.99	Bulgaria
	Vitis vinifera	Xiaogongzi	TA-291			C	Wine	Intraspecific Hybrid			2		Hermaphrodite	1.025	Japan
V.2493	Vitis vinifera	Chasselas Rose	TA-292		France	C	Wine, Table	Intraspecific Hybrid			2	Rose	Hermaphrodite	3.693	Japan
V. 3904	Vitis vinifera	Emperor	TA-293		United States	C	Wine, Table, Raisin	Intraspecific Hybrid			2	Rouge	Hermaphrodite		Japan
V. 6203	Vitis vinifera	Khoussaine Kalim Barmak	TA-294		Armenia	C	Table	Intraspecific Hybrid			2	Blanc	Hermaphrodite	4.986	Uzbekistan
V. 6249	Vitis vinifera	Kirovabadsky	TA-295		Azerbaijan	C	Wine, Table	Intraspecific Hybrid			2	Blanc	Hermaphrodite	4.663	Russia
	Vitis vinifera	97-4	TA-296			C	Table	Intraspecific Hybrid			2		Hermaphrodite	7.566	Japan
V. 5400	Vitis vinifera	Hiro Hamburg	TA-297		Japan	C	Table	Intraspecific Hybrid	Muscat Hamburg	Koshu Sanjaku	2	Noir	Hermaphrodite	5.02	Japan
V. 19836	Vitis vinifera	Ruby Ohkubo	TA-298		Japan	C	Table	Intraspecific Hybrid			2	Rouge	Hermaphrodite	7.886	Japan
	Vitis vinifera	Tianshanputao	TA-30			C	Table	Intraspecific Hybrid			2		Hermaphrodite		Japan
V.974	Vitis vinifera	Barbera nera	TA-301		Italy	C	Wine	Intraspecific Hybrid			2	Noir	Hermaphrodite	13.3	Italy
	Vitis vinifera	97-4-10	TA-307			C	Table	Intraspecific Hybrid			2		Hermaphrodite		Beijing,China
	Vitis vinifera	97-3-34	TA-31			C	Table	Intraspecific Hybrid			2		Hermaphrodite	5.418	Beijing,China
	Vitis vinifera	97-3-45	TA-32			C	Table	Intraspecific Hybrid			2		Hermaphrodite	5.583	Beijing,China
V. 10077	Vitis vinifera	Riesling	TA-329		Germany	C	Wine	Intraspecific Hybrid	?	Heunisch Weiss	2	Blanc	Hermaphrodite	2.4	German
	Vitis vinifera	97-3-60	TA-33			C	Table	Intraspecific Hybrid			2		Hermaphrodite	5.397	Beijing,China
V. 13154	Vitis vinifera	Volga Don	TA-330		Uzbekistan	C	Wine, Table	Intraspecific Hybrid	Katta Kurgan	Sabalkanskoi	2	Blanc	Hermaphrodite	4.12	Uzbekistan
V. 17452	Vitis vinifera	Black Monukka	TA-332		United States	C	Table	Intraspecific Hybrid	Ichkimar	Sultanina	2	Noir	Hermaphrodite	2.7	India
V. 25204	Vitis vinifera	Bailaohuyan	TA-333		China	C	Table	Intraspecific Hybrid			2	Blanc	Hermaphrodite	6	Hebei,China
V.10680	Vitis vinifera	Sangiovese	TA-334		Italy	C	Wine	Intraspecific Hybrid	Frappato Di Vittoria N or Gaglioppo N	Foglia Tonda N	2	Noir	Hermaphrodite	2.3	Italy
V. 23773	Vitis vinifera	Manai	TA-335		China	C		Intraspecific Hybrid			2		Hermaphrodite	6.12	Xinjiang, China
V. 122	Vitis vinifera	Bolgar	TA-337		Lebanon	C	Wine, Table	Intraspecific Hybrid			2	Blanc	Hermaphrodite	6.6	Turkey
V. 25224	Vitis vinifera	Heikalasi	TA-339		China	C	Table	Intraspecific Hybrid			2	Noir	Female	5.2	Xinjiang, China
	Vitis vinifera	97-3-13	TA-34			C	Table	Intraspecific Hybrid			2		Hermaphrodite	3.86	Beijing,China
V. 1049	Vitis vinifera	Bayan Shirei	TA-342		Azerbaijan	C	Wine, Table	Intraspecific Hybrid			2	Blanc	Hermaphrodite	4.6	Russia
V. 25227	Vitis vinifera	Hongdalayi	TA-343		China	C	Table	Intraspecific Hybrid			2	Rose	Hermaphrodite	2.65	xinjiang, China
V. 9260	Vitis vinifera	Pinger Putao	TA-345		China	C	Table	Intraspecific Hybrid			2	Rouge	Hermaphrodite	5.34	Shanxi,China
	Vitis vinifera	Black Hamburg	TA-349			C	Table	Intraspecific Hybrid			2		Hermaphrodite	3.06	German
	Vitis vinifera	97-3-32	TA-35			C	Table	Intraspecific Hybrid			2		Hermaphrodite	7.444	Beijing,China
	Vitis vinifera	97-3-37	TA-36			C	Table	Intraspecific Hybrid			2		Hermaphrodite		Beijing,China
	Vitis vinifera	97-3-16	TA-360			C	Table	Intraspecific Hybrid			2		Hermaphrodite	4.714	Beijing,China
	Vitis vinifera	97-3-38	TA-361			C	Table	Intraspecific Hybrid			2		Hermaphrodite	4.822	Beijing,China
V. 9272	Vitis vinifera	Pinot Blanc	TA-362		France	C	Wine	Intraspecific Hybrid			2	Blanc	Hermaphrodite	1.464	France
V. 2473	Vitis vinifera	Chasselas Blanc2	TA-367		unknown	C	Wine, Table	Intraspecific Hybrid			2	Blanc	Hermaphrodite	3.68	Unknown
V. 9275	Vitis vinifera	Pinot Gris	TA-369		France	C	Wine	Intraspecific Hybrid			2	Gris	Hermaphrodite	0.831	Bourgogne,France
	Vitis vinifera	97-3-57	TA-37			C	Table	Intraspecific Hybrid			2		Hermaphrodite	5.933	Beijing,China
V. 9279	Vitis vinifera	Pinot Noir	TA-379		France	C	Wine	Intraspecific Hybrid			2	Noir	Hermaphrodite	2.199	Bourgogne,France
	Vitis vinifera	Wuhebaijixin Seedless	TA-382			C	Table	Intraspecific Hybrid			2		Hermaphrodite	4.954	California,America
V. 14660	Vitis vinifera	Aishenmeigui	TA-394		China	C	Wine, Table	Intraspecific Hybrid	Muscat Hamburg	Jingzaojing	2	Noir	Hermaphrodite	3.113	Beijing,China
V. 312	Vitis vinifera	Aligote	TA-397		France	C	Wine	Intraspecific Hybrid	Heunisch Weiss	Pinot	2	Blanc	Hermaphrodite	2.214	Bourgogne,France
V. 11805	Vitis vinifera	Silvaner Gruen	TA-398		Austria	C	Wine	Intraspecific Hybrid	Savagnin = Traminer	Oesterreichisch Weiss	2	Blanc	Hermaphrodite	1.733	Austria
	Vitis vinifera	Ballade	TA-399			C	Table	Intraspecific Hybrid			2		Hermaphrodite	6.727	Japan
	Vitis vinifera	97-4-13	TA-403			C	Table	Intraspecific Hybrid			2		Hermaphrodite		Beijing,China
	Vitis vinifera	97-4-42	TA-407			C	Table	Intraspecific Hybrid			2		Hermaphrodite		Beijing,China
V. 24752	Vitis vinifera	Baiburuike	TA-416		China	C	Table	Intraspecific Hybrid			2	Blanc	Hermaphrodite	4.4	Xinjiang, China
V. 10790	Vitis vinifera	Sauvignon Blanc	TA-417		France	C	Wine	Intraspecific Hybrid			2	Blanc	Hermaphrodite	1.4	French
V. 5416	Vitis vinifera	Hongjixin	TA-421		China	C	Table	Intraspecific Hybrid			2	Rouge	Hermaphrodite	4.47	Shanxi,China
V. 6823	Vitis vinifera	Lizixiang	TA-423		China	C	Table	Intraspecific Hybrid			2	Rouge	Female	6.06	Hebei,China
V. 23771	Vitis vinifera	Hetianhong	TA-424		China	C	Table	Intraspecific Hybrid			2	Rose	Hermaphrodite	2.8	Xinjiang, China
	Vitis vinifera	97-4-40	TA-49			C	Table	Intraspecific Hybrid			2		Hermaphrodite	7.194	Beijing,China
	Vitis vinifera	97-4-30	TA-50			C	Table	Intraspecific Hybrid			2		Hermaphrodite	8.021	Beijing,China
	Vitis vinifera	97-4-29	TA-51			C	Table	Intraspecific Hybrid			2		Hermaphrodite	6.892	Beijing,China
	Vitis vinifera	97-4-25	TA-52			C	Table	Intraspecific Hybrid			2		Hermaphrodite	3.842	Beijing,China
	Vitis vinifera	97-4-1	TA-53			C	Table	Intraspecific Hybrid			2		Hermaphrodite	1.94	Beijing,China
	Vitis vinifera	97-4-9	TA-54			C	Table	Intraspecific Hybrid			2		Hermaphrodite	4.182	Beijing,China
	Vitis vinifera	97-4-19	TA-55			C	Table	Intraspecific Hybrid			2		Hermaphrodite	8.218	Beijing,China
	Vitis vinifera	97-3-67	TA-56			C	Table	Intraspecific Hybrid			2		Hermaphrodite	4.855	Beijing,China
	Vitis vinifera	97-3-78	TA-57			C	Table	Intraspecific Hybrid			2		Hermaphrodite	4.178	Beijing,China
	Vitis vinifera	97-3-81	TA-58			C	Table	Intraspecific Hybrid			2		Hermaphrodite	4.45	Beijing,China
V. 4572	Vitis vinifera	Regent	TA-5895		Germany	C	Wine	Intraspecific Hybrid	Diana	Chambourcin	2	Noir	Hermaphrodite		Germany
	Vitis vinifera		TA-5901	V. sylvestris. Collected from St. Andres, Teneriffa. Tree-like grapevine.		C	Wine	Intraspecific Hybrid			2		Unknown		Teneriffa, Spain
	Vitis vinifera	Harata'NO.314'	TA-60			C	Table	Intraspecific Hybrid			2		Hermaphrodite	2.265	Japan
	Vitis vinifera	Zaoyu	TA-61			C	Table	Intraspecific Hybrid			2		Hermaphrodite	3.975	Japan
V. 5314	Vitis vinifera	Harslevelu	TA-6142	Collected from an old plant in a farm. No longer used in wine making. Could be first generation V. vinifera x wild NA hybrid	Hungary	C	Wine, Table	Intraspecific Hybrid	Furmint	?	2	Blanc	Hermaphrodite		Hungary
V. 22139	Vitis vinifera	Sapena	TA-6143		Georgia	C	Wine	Intraspecific Hybrid			2	Blanc	Female		Georgia,America
	Vitis vinifera	Sugraone (4N)	TA-62			C	Table	Intraspecific Hybrid			4		Hermaphrodite		Beijing,China
	Vitis vinifera	Shohei Red	TA-64			C	Table	Intraspecific Hybrid			2		Hermaphrodite	9.38	Japan
	Vitis vinifera	Zimeigui	TA-65			C	Table	Intraspecific Hybrid			2		Hermaphrodite	9.4	Yamanashi Prefecture,Japan
V. 16447	Vitis vinifera	Lady's Finger	TA-6550		Armenia	C	Table, Raisin	Intraspecific Hybrid			2	Blanc	Hermaphrodite		Crimea
V. 24724	Vitis vinifera	Guifeimeigui	TA-66		China	C	Table	Intraspecific Hybrid	Hongxiangjiao	Koenigin Der Weingaerten	2	Blanc	Hermaphrodite	4.757	Shandong,China
	Vitis vinifera	Sanidoruchu	TA-67			C	Table	Intraspecific Hybrid			2		Hermaphrodite	10.031	Japan
V. 10823	Vitis vinifera	Schiava Grossa	TA-68	Could be interspecific hybrid	Italy	C	Wine, Table	Intraspecific Hybrid			2	Noir	Hermaphrodite	3.721	Japan
V. 19824	Vitis vinifera	Minikaiji	TA-8		Japan	C	Table	Intraspecific Hybrid	Muscat of Alexandria	(Kaiji x CG 88435) -N0.10	2	Rouge	Hermaphrodite		Korea
	Vitis vinifera	Red Alissa	TA-80			C	Table	Intraspecific Hybrid			2		Hermaphrodite	8.981	Japan
	Vitis vinifera	Meisibisan	TA-82			C	Table	Intraspecific Hybrid			2		Hermaphrodite	5.694	Russia
	Vitis vinifera	Myxyaohu	TA-83			C	Table	Intraspecific Hybrid			2		Hermaphrodite	6.679	Russia
V. 8475	Vitis vinifera	Neo Muscat	TA-84		Japan	C	Table	Intraspecific Hybrid	Muscat of Alexandria	Koshu Sanjaku	2	Blanc	Hermaphrodite	2.754	Japan
V.2501	Vitis vinifera	Chasselas Rouge	TA-85		Switzerland	C	Wine, Table	Intraspecific Hybrid			2	Rouge	Hermaphrodite	2.062	Korea
V. 14161	Vitis vinifera	Zaomanao	TA-86		China	C	Table	Intraspecific Hybrid	Muscat Hamburg	Jingzaojing	2	Rouge	Hermaphrodite	4.173	Beijing,China
V. 19823	Vitis vinifera	Red Cocoon	TA-87		Japan	C	Table	Intraspecific Hybrid	Unicorn	Ruby Okuyama	2	Rouge	Hermaphrodite		Japan
	Vitis vinifera	Yuelianhua	TA-88		Japan	C	Table	Intraspecific Hybrid			2		Hermaphrodite		Japan
V. 15979	Vitis vinifera	Jingfeng	TA-89		China	C	Table	Intraspecific Hybrid	Koenigin Der Weingaerten	Black Monukka	2	Rouge	Hermaphrodite	5.566	Beijing,China
V. 12244	Vitis vinifera	Tamina	TA-9		Romania	C	Table	Intraspecific Hybrid	Bicane	Muscat Hamburg	2	Rouge	Hermaphrodite		Romania
	Vitis vinifera	Rosaki	TA-91			C	Table	Intraspecific Hybrid			2		Hermaphrodite	7.282	Turkey
V. 9567	Vitis vinifera	Pobeda	TA-92		Uzbekistan	C	Wine, Table	Intraspecific Hybrid	Ahmar Derani	Muscat Hamburg	2	Noir	Hermaphrodite		Uzbekistan
	Vitis vinifera	Black Baladi	TA-93			C	Table	Intraspecific Hybrid			2		Hermaphrodite	7.483	Japan
V.19818	Vitis vinifera	Rosario Rosso	TA-94		Japan	C	Table	Intraspecific Hybrid	Rosario Bianco	Ruby Okuyama	2	Rouge	Hermaphrodite		Bulgaria
	Vitis vinifera		TA-95			C	Unknown	Intraspecific Hybrid			Unknown		Unknown		Unknown
V. 23248	Vitis vinifera	Xiangfei	TA-96		China	C	Table	Intraspecific Hybrid	(Muskat Hamburg x Pearl of Csaba)	Cardinal	2	Blanc	Hermaphrodite	4.146	Beijing,China
V.16372	Vitis vinifera	Ribier Noir	TA-97		France	C	Wine, Table	Intraspecific Hybrid	Heunisch Weiss	?	2	Noir	Hermaphrodite	5.469	Unknown
	Vitis vinifera		TA-98			C	Unknown	Intraspecific Hybrid			Unknown		Unknown		Unknown
V.19835	Vitis vinifera	Neomat	TA-99		Japan	C	Table	Intraspecific Hybrid	Neo Muscat	Rizamat	2	Rouge	Hermaphrodite	6.385	Japan
Supplementary Data 1c Summary of grapevine accessions - Hybrid
Database ID (U: US-National Plant Germplasm System V: VitisInternational Variety Catalogue)	Latin Name	Cultivar Name (Common Name)	Sample ID	Native Distribution Range	Country of Origin	Cultivation (W: Wild; C: Cultivated)	Usage	Genetic Classification	Parent 1	Parent 2	Ploidy (N)	Fruit Skin Color	Sex of Flower	Berry Weight (g)	Sample Source	Note
V.15847	V. vinifera × V. labrusca	Honey Juice	TA-114		Japan	C	Table	Interspecific Hybrid			4		Hermaphrodite	7.127	Japan
V. 1796	V. vinifera × V. labrusca	Buffalo	TA-13		United States	C	Table	Interspecific Hybrid	Herbert	Watkins	2	Noir	Hermaphrodite	3.328	Japan
V. 15881	V. vinifera × V. labrusca	Jasmine (4N)	TA-131		Japan	C	Table	Interspecific Hybrid	Pione (4N)	Beni Fuji (4N)	4	Rose	Hermaphrodite	7.328	Japan
V. 6597	V. vinifera × V. labrusca	Kyoho (4N)	TA-132		Japan	C	Table	Interspecific Hybrid	Centennial (4N)	Ishihara Wase (4N)	4	Noir	Hermaphrodite	6.604	Japan
V.2801	V. vinifera ×V. labrusca	Concord	TA-133		United States	C	Wine, Table	Interspecific Hybrid	Catawba	Vitis labrusca Linne	2	Noir	Hermaphrodite	2.667	America
	V. vinifera × V. labrusca	Roudingxiang	TA-134			C	Juice	Interspecific Hybrid			4		Hermaphrodite	2.708	Unknown
V.1694	V. vinifera × V. labrusca	Bronx Seedless	TA-137		United States	C	Table, Raisin	Interspecific Hybrid	New York 8536	Sultanina	2	Rose	Hermaphrodite		New York,America
	V. vinifera × V. amurensis	Beimei (4N)	TA-138			C	Wine	Interspecific Hybrid			4		Hermaphrodite		Beijing,China
V.15955	V. vinifera × V. amurensis	Beiquan	TA-139		China	C	Wine	Interspecific Hybrid	Beichun	Gros Colman Blanc	2	Blanc	Hermaphrodite		Beijing,China
V.24718	V. vinifera × V. amurensis	Beixin	TA-140		China	C	Wine	Interspecific Hybrid	Vitis vinifera Subsp. Vinifera Linne	Vitis amurensis Ruprecht	2	Noir	Hermaphrodite	2.487	Beijing,China
V.24720	V. vinifera × V. amurensis	New Beichun	TA-141		Japan	C	Wine	Interspecific Hybrid	Muscat Hamburg	Vitis Amurensis Ruprecht	2	Rouge	Hermaphrodite	2.449	Beijing,China
	V. monticola × V. ripara	MRH20	TA-142			C	Rootstock	Interspecific Hybrid			2		Hermaphrodite	0.314	Japan
	V. vinifera × V. rupestris	Hybride France	TA-143			C	Rootstock	Interspecific Hybrid			2		Hermaphrodite		Japan
	V. vinifera × V. labrusca	Hongze	TA-144			C	Table	Interspecific Hybrid			4		Hermaphrodite	4.11	Japan
V. 3206	V. rupestris ×V. lincecumii×V. vinifera	Couderc	TA-145		France	C	Wine, Rootstock	Interspecific Hybrid	Munson	V. vinifera	2	Noir	Hermaphrodite		America
V. 12650		Triumph d’Alsace	TA-146		France	C	Wine	Interspecific Hybrid	Millardet Et Grasset 101- 14 O.P.	Knipperle	2	Noir	Hermaphrodite	0.795	America
	Unknown		TA-147			C	Unknown	Interspecific Hybrid			Unknown		Unknown		America
V.11926	V. acerifolia x V. riparia	Sori	TA-151		Germany	C	Rootstock	Interspecific Hybrid	Solonis	Geisenheim 1	2	Noir	Female		America
V.898		Bailey Alicante	TA-152		Japan	C	Table	Interspecific Hybrid	Bailey	Alicante Henri Bouschet	2	Noir	Hermaphrodite		America
V.898		Bailey Alicante A	TA-153		Japan	C	Table	Interspecific Hybrid	Bailey	Alicante Henri Bouschet	2	Noir	Hermaphrodite		America
V.15834		Agria	TA-154		Hungary	C	Wine	Interspecific Hybrid	Bikaver 8	Gardonyi Geza	2	Noir	Hermaphrodite	1.553	America
V.6711		Landot 234	TA-155		France	C	Wine	Interspecific Hybrid	Plantet	Gamay Mourot	2	Noir	Hermaphrodite	2.12	America
V.9648	V. rupestris×V. lincecumii×V. vinifera	Seibel 4646	TA-156		France	C	Wine	Interspecific Hybrid	Seibel 2508	Seibel 880	2	Noir	Hermaphrodite	1.343	America
V.17758		HN 12	TA-157		Canada	C	Wine	Interspecific Hybrid			2	Noir	Hermaphrodite	1.127	America
V.16927		Rubaiyat	TA-158		United States	C	Wine	Interspecific Hybrid	Seibel 5437	Bailey	2	Noir	Hermaphrodite		America
V.11110	V. rupestris×V. lincecumii×V. vinifera	Seibel 5437	TA-159		France	C	Wine	Interspecific Hybrid	Seibel 867	Seibel 2512	2	Noir	Hermaphrodite		America
	V. amurensis ×V. riparia	Shanhe4	TA-213			C	Rootstock	Interspecific Hybrid			2		Female	0.62	America
V.6313	V. berlandieri × V. riparia	5BB	TA-215		Austria	C	Rootstock	Interspecific Hybrid	Vitis berlandieri Planchon	Vitis riparia Michaux	2	Noir	Female	0.49	Austria
V.1292	V. labrusca ×V. riparia	Beta	TA-216		Canada	C	Wine, Table	Interspecific Hybrid	Vitis labrusca Linne	Vitis vinifera Subsp. Vinifera Linne	2	Noir	Hermaphrodite	1.597	America
	V. lincecoumii ×V. vinifera	E.S9-2-74	TA-217			C	Rootstock	Interspecific Hybrid			2		Hermaphrodite	1.187	America
V.2168	V. monticola ×V. riparia	Castel 188-08	TA-218		France	C	Rootstock	Interspecific Hybrid	Vitis monticola Buckley	Vitis riparia Michaux	2	Noir	Hermaphrodite	0.445	Japan
	V. pseudoreticulata × V. vinifera	Huajia No.8	TA-219		China	C	Rootstock	Interspecific Hybrid			2		Hermaphrodite	1.55	Shanghai,China
V. 7745	V. riparia × V.rupestris	Millardet Et Grasset 101- 14	TA-220		France	C	Rootstock	Interspecific Hybrid	Vitis riparia Michaux	Vitis rupestris Scheele	2	Noir		0.295	Japan
V.15957	V. thunbergii × V. vinifera	Beifeng	TA-221		China	C	Juice	Interspecific Hybrid	Vitis thunbergii Siebold Et Zuccarina	Muscat Hamburg	2	Noir	Hermaphrodite	1.816	Beijing,China
V.24719	V. thunbergii × V. vinifera	Beixiang	TA-222		China	C	Juice	Interspecific Hybrid	Vitis thunbergii Siebold Et Zuccarina	Muscat Of Alexandria	2	Noir	Hermaphrodite	1.71	Beijing,China
V.15958	V. thunbergii × V. vinifera	Beizi	TA-223		China	C	Juice	Interspecific Hybrid	Vitis thunbergii Siebold Et Zuccarina	Muscat Hamburg	2	Noir	Hermaphrodite	2.224	Beijing,China
V.1086	V. vinifera × V. amurensis	Beichun	TA-224		China	C	Wine, Table	Interspecific Hybrid	Muscat Hamburg	Vitis amurensis Ruprecht	2	Noir	Hermaphrodite	2.426	Beijing,China
V.1089	V. vinifera × V. amurensis	Beihong	TA-225		China	C	Wine, Table	Interspecific Hybrid	Vitis amurensis Ruprecht	Muscat Hamburg	2	Noir	Hermaphrodite	1.383	Beijing,China
	V. vinifera × V. amurensis	Beihong (4N)	TA-226			C	Wine	Interspecific Hybrid			4		Hermaphrodite		Beijing,China
V.1087	V. vinifera × V. amurensis	Beimei	TA-227		China	C	Wine, Table	Interspecific Hybrid	Muscat Hamburg	Vitis amurensis Ruprecht	2	Rouge	Hermaphrodite	3.038	Beijing,China
V.2035	V. vinifera ×V. labrusca	Canadice	TA-228		United States	C	Table	Interspecific Hybrid	Bath	Himrod	2	Rouge	Hermaphrodite	2.312	New York,America
V.12937	V. vinifera ×V. labrusca	Venus Seedless	TA-232		United States	C	Table	Interspecific Hybrid	Alden	New York 46000	2	Noir	Hermaphrodite	3.564	Arkansas,America
V. 7432	V. vinifera ×V. labrusca	Mars Seedless	TA-233		United States	C	Table	Interspecific Hybrid	Island Belle	Arkansas 1339	4	Noir	Hermaphrodite	2.699	Arkansas,America
V. 23765	V. vinifera	Panonia	TA-266		Yugoslavia	C	Wine	Interspecific Hybrid	Sremski Karlovci 86 2-293	Riesling Weiss	2	Blanc	Hermaphrodite	5.19	Unknown
V. 12079	V. vinifera ×V. labrusca	Super Hamburg	TA-274		Japan	C	Wine, Table	Interspecific Hybrid	Campbell Early	Muscat Hamburg	2	Noir	Hermaphrodite	4.403	Japan
	V. vinifera × V. labrusca	Fujiminori	TA-300		Japan	C	Table	Interspecific Hybrid	Pione (4N)	Jingchuan682	4		Hermaphrodite	9.853	Japan
V. 15841	V. vinifera	Rose Ciotat	TA-303		Japan	C	Wine, Table	Interspecific Hybrid	Bailey	Chasselas Cioutat	2	Blanc	Hermaphrodite	5.574	Japan
	V. vinifera × V. amurensis × V. riparia	05-1-213	TA-309			C	Wine	Interspecific Hybrid			2		Hermaphrodite	0.997	Beijing,China
	V. vinifera × V. amurensis × V. riparia	05-1-17	TA-310			C	Wine	Interspecific Hybrid			2		Hermaphrodite	1.098	Beijing,China
	V. vinifera × V. amurensis × V. riparia	05-1-296	TA-311			C	Wine	Interspecific Hybrid			2		Hermaphrodite	1.826	Beijing,China
	V. vinifera × V. amurensis × V. riparia	05-1-352	TA-312			C	Wine	Interspecific Hybrid			2		Hermaphrodite	0.997	Beijing,China
	V. vinifera × V. amurensis × V. riparia	05-1-99	TA-313			C	Wine	Interspecific Hybrid			2		Hermaphrodite	0.905	Beijing,China
	V. vinifera × V. amurensis × V. riparia	05-1-422	TA-314			C	Wine	Interspecific Hybrid			2		Hermaphrodite	1.672	Beijing,China
	V. vinifera × V. amurensis × V. riparia	05-1-633	TA-316			C	Wine	Interspecific Hybrid			2		Hermaphrodite	1.094	Beijing,China
	V. vinifera × V. amurensis × V. riparia	05-1-70	TA-317			C	Wine	Interspecific Hybrid			2		Hermaphrodite		Beijing,China
	V. vinifera × V. amurensis × V. riparia	05-1-74	TA-318			C	Wine	Interspecific Hybrid			2		Hermaphrodite		Beijing,China
	V. vinifera × V. amurensis × V. riparia	05-1-239	TA-319			C	Wine	Interspecific Hybrid			2		Hermaphrodite	1.579	Beijing,China
	V. vinifera × V. amurensis × V. riparia	05-1-286	TA-320			C	Wine	Interspecific Hybrid			2		Hermaphrodite		Beijing,China
	V. vinifera × V. amurensis × V. riparia	05-1-275	TA-321			C	Wine	Interspecific Hybrid			2		Hermaphrodite	0.763	Beijing,China
	V. vinifera × V. amurensis × V. riparia	05-1-315	TA-322			C	Wine	Interspecific Hybrid			2		Hermaphrodite	1.304	Beijing,China
	V. vinifera × V. amurensis × V. riparia	05-1-323	TA-323			C	Wine	Interspecific Hybrid			2		Hermaphrodite	1.261	Beijing,China
	V. vinifera × V. amurensis × V. riparia	05-1-363	TA-324			C	Wine	Interspecific Hybrid			2		Hermaphrodite	1.06	Beijing,China
	V. vinifera × V. amurensis × V. riparia	05-1-549	TA-325			C	Wine	Interspecific Hybrid			2		Hermaphrodite	1.442	Beijing,China
	V. vinifera × V. amurensis × V. riparia	05-1-594	TA-326			C	Wine	Interspecific Hybrid			2		Hermaphrodite	1.552	Beijing,China
	V. vinifera × V. amurensis × V. riparia	05-1-601	TA-327			C	Wine	Interspecific Hybrid			2		Hermaphrodite		Beijing,China
	V. vinifera × V. amurensis × V. riparia	05-1-700	TA-328			C	Wine	Interspecific Hybrid			2		Hermaphrodite	1.632	Beijing,China
V. 3592	Muscadinia rotundifolia	Dixie	TA-347		United States	C	Table	Interspecific Hybrid	San Jacinto	Brilliant	2	Blanc	Hermaphrodite	6.41	America
	Unknown		TA-352			C	Unknown	Interspecific Hybrid			Unknown		Unknown		Unknown
	V. vinifera ×V.labrusca		TA-357			C	Unknown	Interspecific Hybrid			Unknown		Unknown		Unknown
V.2345	V. vinifera ×V.labrusca	Catawba (4N)	TA-364		United States	C	Wine, Table	Interspecific Hybrid	V.labrusca Linne	Semillon	4	Rouge	Hermaphrodite	3.587	America
V. 4822	V. vinifera × V. labrusca	Glenora Seedless	TA-365		United States	C	Table	Interspecific Hybrid	Ontario	Kishmish Chernyi	2	Noir	Hermaphrodite	2.563	America
	V. vinifera ×V. labrusca	Tianyuanqi	TA-368			C	Table	Interspecific Hybrid			4		Hermaphrodite		Liaoning,China
V. 17626	V. vinifera × V. labrusca	Rhodo Berry (4N)	TA-370		Japan	C	Table	Interspecific Hybrid			4	Rouge	Hermaphrodite	7.146	Japan
	V. vinifera × V. labrusca	Vidal	TA-371			C	Wine	Interspecific Hybrid			2		Hermaphrodite	2.491	France
V.23768	V. vinifera × V. labrusca	Jingya	TA-372		China	C	Table	Interspecific Hybrid	Olympia Black (4N)		4	Noir	Hermaphrodite	9.484	Beijing,China
	V. vinifera × V. labrusca	Red Ikawa	TA-375			C	Table	Interspecific Hybrid			4		Hermaphrodite	9.884	Japan
	V. vinifera × V. labrusca	Ikawa1025	TA-378			C	Table	Interspecific Hybrid			4		Hermaphrodite	7.04	Japan
	V. vinifera × V. amurensis × V. riparia	05-1-203	TA-38			C	Wine	Interspecific Hybrid			2		Hermaphrodite	1.168	Beijing,China
V. 15844	V. vinifera × V. labrusca	Kunitachi Himrod 1	TA-389		Japan	C	Table	Interspecific Hybrid	Golden Muscat x Mills	Himrod	2	Blanc	Hermaphrodite	3.316	Japan
	V. vinifera × V. amurensis × V. riparia	05-1-299	TA-39			C	Wine	Interspecific Hybrid			2		Hermaphrodite	1.713	Beijing,China
	V. lincecoumii ×V. vinifera E.S9-2-74	ES-7-11-49	TA-390			C	Wine	Interspecific Hybrid			2		Hermaphrodite	0.886	Beijing,China
V. 14084	V. vinifera × V. labrusca	Izu Nishiki (4N)	TA-392		Japan	C	Table	Interspecific Hybrid	Kuroshio (4N)	Muscat Cannon Hall (4N)	4	Noir	Hermaphrodite	6.818	Japan
	V. vinifera × V. labrusca	Naganopapuru	TA-396			C	Table	Interspecific Hybrid			4		Hermaphrodite	6.171	Japan
	V. vinifera × V. amurensis × V. riparia	05-1-308	TA-40			C	Wine	Interspecific Hybrid			2		Hermaphrodite	1.16	Beijing,China
	V. vinifera × V. labrusca	Houman	TA-405			C	Table	Interspecific Hybrid			4		Hermaphrodite	4.8	Japan
V. 12215	V. vinifera × V. labrusca	Takao (4N)	TA-406		Japan	C	Table	Interspecific Hybrid	Kyoho (4N)	?	4	Noir	Hermaphrodite		Tokyo,Japan
	V. vinifera × V. amurensis × V. riparia	05-1-338	TA-41			C	Wine	Interspecific Hybrid			2		Hermaphrodite	1.409	Beijing,China
	V. vinifera × V. amurensis × V. riparia	05-1-697	TA-42			C	Wine	Interspecific Hybrid			2		Hermaphrodite	1.193	Beijing,China
	V. vinifera × V. amurensis × V. riparia	05-1-737	TA-43			C	Wine	Interspecific Hybrid			2		Hermaphrodite	1.524	Beijing,China
	V. vinifera × V. amurensis × V. riparia	05-1-420	TA-44			C	Wine	Interspecific Hybrid			2		Hermaphrodite	1.689	Beijing,China
	V. vinifera × V. amurensis × V. riparia	05-1-689	TA-45			C	Wine	Interspecific Hybrid			2		Hermaphrodite	1.061	Beijing,China
	V. vinifera × V. amurensis × V. riparia	05-1-003	TA-47			C	Wine	Interspecific Hybrid			2		Hermaphrodite	1.096	Beijing,China
	V. vinifera × V. amurensis × V. riparia	05-1-56	TA-48			C	Wine	Interspecific Hybrid			2		Hermaphrodite	1.095	Beijing,China
V. 15764	V. vinifera ×V. labrusca	Swenson Red	TA-59		United States	C	Wine, Table	Interspecific Hybrid	Minnesota 78	Rubilande	2	Rouge	Hermaphrodite	3.212	Japan
V. 12289	V. vinifera × Unknown	Taylorrebe	TA-5902		United States	C	Wine, Rootstock	Interspecific Hybrid			2	Blanc	Unknown		America
V. 6313	V. berlandieri × V. riparia	Kober 5BB	TA-6141		Austria	C	Rootstock	Interspecific Hybrid	V. berlandieri Planchon	V. riparia Michaux	2	Noir	Female		Germany
	V. vinifera × V. amurensis × V. riparia	05-1-58	TA-69			C	Wine	Interspecific Hybrid			2		Hermaphrodite	1.208	Beijing,China
	V. vinifera × V. amurensis × V. riparia	05-1-220	TA-70			C	Wine	Interspecific Hybrid			2		Hermaphrodite	1.04	Beijing,China
	V. vinifera × V. amurensis × V. riparia	05-1-273	TA-71			C	Wine	Interspecific Hybrid			2		Hermaphrodite	0.753	Beijing,China
	V. vinifera × V. amurensis × V. riparia	05-1-410	TA-72			C	Wine	Interspecific Hybrid			2		Hermaphrodite	1.041	Beijing,China
	V. vinifera × V. amurensis × V. riparia	05-1-598	TA-73			C	Wine	Interspecific Hybrid			2		Hermaphrodite	1.673	Beijing,China
	V. vinifera × V. amurensis × V. riparia	05-1-605	TA-74			C	Wine	Interspecific Hybrid			2		Hermaphrodite	0.927	Beijing,China
	V. vinifera × V. amurensis × V. riparia	05-1-676	TA-75			C	Wine	Interspecific Hybrid			2		Hermaphrodite		Beijing,China
	V. vinifera × V. amurensis × V. riparia	05-1-691	TA-76			C	Wine	Interspecific Hybrid			2		Hermaphrodite	1.089	Beijing,China
	V. vinifera × V. amurensis × V. riparia	05-1-123	TA-77			C	Wine	Interspecific Hybrid			2		Hermaphrodite		Beijing,China
	V. vinifera × V. amurensis × V. riparia	05-1-144	TA-78			C	Wine	Interspecific Hybrid			2		Hermaphrodite	0.663	Beijing,China
V. 7896	V. vinifera	Moldova	TA-79		Moldova	C	Table	Interspecific Hybrid	Guzal Kara	Villard Blanc	2	Noir	Hermaphrodite		Moldova
V.3616	V. vinifera ×V. labrusca	Gros Colman	TA-81		Georgia	C	Wine, Table	Interspecific Hybrid	Tigvoasa	Kadarka	4	Noir	Hermaphrodite		Russia
	V. vinifera ×V. labrusca	Piaoleisi	TA-90			C	Table	Interspecific Hybrid			2		Hermaphrodite	2.646	Japan
