# Supplementary material for: Whole-genome resequencing of 472 Vitis accessions for grapevine diversity and demographic history analyses
Source: Nat Commun. 2019 Mar 13;10:1190. doi: 10.1038/s41467-019-09135-8 (PMC6416300; doi:10.1038/s41467-019-09135-8)
Supplement: Supplementary file 5 — Supplementary Data 2 [file 41467_2019_9135_MOESM5_ESM.xlsx]

## Sheet: 工作表1
Supplementary Data 2 Summary of raw reads for Vitis accessions.
Sample	Reads	Base(Gb)	Error Rate(%)	Q20(%)	Q30(%)	GC Content(%)	Mapping on draft genome (%)
K2	78939574	11.84	0.02	97.13	93.77	35.36	98.35
K22	66703198	10.01	0.03	97.06	93.65	36.34	98.56
K26	38997608	5.85	0.03	95.44	90.72	36.1	97.54
K27	70908980	10.64	0.03	96.1	91.72	35.42	97.1
KE06	44165414	6.63	0.03	96.8	93.17	35.48	98.91
KE23	73636042	11.04	0.02	97.17	93.83	35.45	98.83
o1	57946472	8.69	0.03	95.47	90.75	34.97	63.55
RM02	44162550	6.62	0.03	96.22	91.93	35.65	98.46
TA-1	58270324	8.74	0.02	95.97	92.1	38.17	96.85
TA-10	42079298	6.31	0.01	98.12	95.72	36.98	98.41
TA-100	64112496	9.62	0.01	97.56	95	37.55	98.73
TA-101	47456260	7.12	0.01	97.65	95.07	38.64	98.6
TA-102	68341328	10.25	0.01	97.71	95.25	37.36	98.59
TA-103	91872252	13.78	0.01	98.21	96.27	37.59	98.63
TA-104	76657324	11.5	0.01	98.11	96.09	37.79	98.73
TA-105	54039426	8.11	0.01	98.47	96.76	37.29	98.15
TA-106	62212140	9.33	0.01	98.6	96.97	37.52	98.46
TA-107	62910530	9.44	0.01	97.67	95.35	39.91	98.5
TA-108	59552734	8.93	0.01	97.37	94.95	39.91	98.48
TA-109	51948460	7.79	0.01	97.24	94.16	38.64	97.96
TA-11	41616678	6.24	0.01	98.01	95.44	37.34	98.49
TA-110	81969948	12.29	0.03	96.41	92.84	39.14	98.14
TA-111	56652658	8.5	0.01	97.84	95.59	38.02	98.09
TA-112	52784692	7.92	0.01	97.79	95.5	38.83	98.13
TA-113	67619036	10.14	0.02	96.62	93.06	41.22	97.59
TA-114	47787174	7.17	0.01	98.13	96.09	39.31	97.41
TA-115	48608506	7.29	0.01	97.72	95.27	39.3	97.26
TA-116	48515456	7.28	0.01	98.13	95.97	38.4	97.56
TA-117	47410900	7.11	0.01	98.03	95.92	38.06	98.58
TA-118	49662658	7.45	0.01	97.2	94.02	37.39	97.45
TA-119	46374100	6.96	0.01	96.9	93.56	37.5	97.83
TA-12	55220318	8.28	0.01	97.98	95.46	37.53	98.4
TA-120	50218824	7.53	0.01	98.11	96.04	37	98.38
TA-121	50944686	7.64	0.01	98.13	96.09	37.67	98.1
TA-122	49375994	7.41	0.01	97.6	94.73	37.53	97.27
TA-123	53448902	8.02	0.01	97.86	95.28	36.45	98.27
TA-124	47449742	7.12	0.01	97.67	95.13	38.64	59.7
TA-125	48852496	7.33	0.01	98.06	95.98	38.44	96.38
TA-126	68021168	10.2	0.01	98.05	95.94	38.05	97.48
TA-127	54107170	8.12	0.01	97.47	94.56	37.18	96.74
TA-129	50293848	7.54	0.01	97.81	95.18	37	96.9
TA-13	44579800	6.69	0.01	97.19	93.97	37.97	97.73
TA-130	41426890	6.21	0.01	97.18	94.13	37.54	98.44
TA-131	56283770	8.44	0.01	97.94	95.47	37.66	97.89
TA-132	48866746	7.33	0.01	97.89	95.48	36.56	98.01
TA-133	48535486	7.28	0.01	97.76	95.09	37.61	97.17
TA-134	52699204	7.91	0.03	96.08	91.86	36.85	98.04
TA-137	57065862	8.56	0.01	97.73	95.22	35.99	98.52
TA-138	39758596	5.96	0.01	97.57	94.78	35.36	98.42
TA-139	48360976	7.25	0.02	96.82	93.41	36.46	98.18
TA-14	48437522	7.27	0.01	97.19	93.94	37.97	97.32
TA-140	50529624	7.58	0.01	97.73	95.14	35.52	98.37
TA-141	39693550	5.95	0.01	97.68	95.02	36.39	98.35
TA-142	47014290	7.05	0.01	97.62	95.04	35.52	97.75
TA-143	41576074	6.24	0.01	97.27	94.19	37.73	97.87
TA-144	43446302	6.52	0.03	96.6	92.74	36.09	97.96
TA-145	55923598	8.39	0.03	96.62	92.83	35.55	96.22
TA-146	49938200	7.49	0.03	96.17	92.16	36.75	98.53
TA-147	107632972	16.14	0.03	95.33	90.86	35.33	97.73
TA-15	43568824	6.54	0.01	97.34	94.27	38.24	98.1
TA-151	43778108	6.57	0.02	96.91	93.37	37.89	97.58
TA-152	38465428	5.77	0.03	96.18	92.07	38.1	97.6
TA-153	48939388	7.34	0.03	96.29	92.17	34.75	98.19
TA-154	46330058	6.95	0.01	97.86	95.41	36.02	98.78
TA-155	52023574	7.8	0.01	97.94	95.6	35.17	98.21
TA-156	44214278	6.63	0.03	96.54	92.64	36.22	98.14
TA-157	45030324	6.75	0.01	97.7	95.17	36.67	98.16
TA-158	52641798	7.9	0.01	97.88	95.47	35.67	98.32
TA-159	50341216	7.55	0.01	97.67	94.79	36.59	98.45
TA-16	47319054	7.1	0.01	97.44	94.44	37.78	98.43
TA-160	62764380	9.41	0.01	97.97	95.72	35.13	97.98
TA-161	49175094	7.38	0.01	97.9	95.61	37.04	96.79
TA-163	33888082	5.08	0.02	97.26	94.08	36.75	97.78
TA-164	46102354	6.92	0.03	95.82	91.73	38.54	60.39
TA-165	56038606	8.41	0.01	98.38	96.61	37	97.03
TA-166	47927046	7.19	0.01	97.69	95.11	35.58	98.56
TA-167	65038414	9.76	0.01	97.87	95.44	35.58	97.82
TA-17	48997860	7.35	0.01	97.19	94.06	38.02	98.13
TA-170	62320046	9.35	0.01	97.62	94.97	35.62	98.69
TA-172	55603038	8.34	0.01	97.83	95.35	35.31	98.81
TA-173	74615302	11.19	0.01	97.73	94.88	35.37	98.86
TA-174	58772560	8.82	0.01	97.78	95.32	35.2	98.82
TA-175	47830270	7.17	0.03	96.64	92.81	36.28	98.85
TA-176	65252138	9.79	0.01	97.91	95.56	34.91	98.9
TA-177	63367194	9.51	0.01	97.85	95.09	35.45	98.91
TA-178	79798944	11.97	0.01	97.71	94.85	35.74	98.85
TA-179	52437492	7.87	0.02	97.25	94	35.2	98.76
TA-18	53096610	7.96	0.02	97.74	95.03	37.48	98.36
TA-180	44264614	6.64	0.02	97.56	94.59	35.75	98.76
TA-181	70252228	10.54	0.01	97.91	95.5	35.67	98.73
TA-182	35805890	5.37	0.02	97.12	93.72	35.32	98.22
TA-183	41834318	6.28	0.01	97.75	94.98	36.18	98.81
TA-184	25555486	3.83	0.03	96	91.81	36.04	97.26
TA-185	44583650	6.69	0.03	95.44	90.88	35.99	98.19
TA-186	42742980	6.41	0.03	96.84	93.25	36.19	98.22
TA-188	50377378	7.56	0.01	98.07	95.71	36.45	97.65
TA-189	54470552	8.17	0.01	97.8	95.26	36.8	97.59
TA-19	62655998	9.4	0.01	97.83	95.15	38.77	98.49
TA-190	91433656	13.71	0.01	98.09	96	37.52	97.98
TA-191	81753082	12.26	0.01	97.75	95.11	36.68	98.46
TA-192	67615090	10.14	0.01	98.11	96.05	36.39	98.14
TA-193	56412474	8.46	0.03	95.81	91.6	38.03	56.85
TA-194	44961550	6.74	0.03	96.69	93.22	37.83	58.29
TA-195	78243014	11.74	0.03	96.3	92.58	38.16	59.25
TA-196	51779050	7.77	0.03	96.14	91.97	35.64	97.34
TA-197	43215020	6.48	0.02	97.5	94.46	36.39	97.57
TA-198	45680904	6.85	0.01	97.75	95.22	36.43	97.89
TA-199	64147768	9.62	0.02	97.1	93.73	35.78	98.23
TA-2	70565020	10.59	0.01	98.09	95.61	35.73	97.68
TA-20	59900012	8.98	0.01	98.09	95.69	40.04	98.28
TA-200	72379960	10.86	0.01	97.64	94.77	38.59	98.53
TA-201	48509074	7.28	0.02	97.27	94.02	36.08	98.59
TA-202	82970938	12.45	0.01	98.12	96.04	35.8	98.63
TA-203	67820692	10.17	0.01	97.92	95.58	35.44	98.81
TA-204	63043022	9.46	0.01	98	95.43	35.83	98.84
TA-205	47393566	7.11	0.01	97.76	95.24	36.26	98.65
TA-206	42858414	6.43	0.02	97.52	94.48	35.39	98.45
TA-207	62360346	9.35	0.01	98.08	95.63	36.36	98.66
TA-208	60307652	9.05	0.01	97.94	95.36	36.44	98.7
TA-209	48713260	7.31	0.01	98.36	96.21	36.9	98.79
TA-21	48135284	7.22	0.04	94.47	88.94	38.55	97.88
TA-210	63117124	9.47	0.01	97.88	95.25	36.07	98.73
TA-211	58584308	8.79	0.01	98.15	95.78	36.46	98.76
TA-212	45296458	6.79	0.02	97.67	94.79	35.39	98.75
TA-213	34690188	5.2	0.01	97.47	94.74	36.38	98.03
TA-214	51276056	7.69	0.02	96.89	93.51	36.91	97.42
TA-215	46032060	6.91	0.01	97.63	94.98	36.22	97.69
TA-216	143240402	21.49	0.03	96.88	93.24	36.51	97.83
TA-217	47993166	7.2	0.02	97.26	94.06	36.91	97.84
TA-218	55442424	8.32	0.01	97.56	94.86	36.34	97.72
TA-219	42376314	6.36	0.02	97.53	94.61	36.62	98.26
TA-22	45634470	6.84	0.03	95.46	90.84	37.72	98.08
TA-220	34819182	5.22	0.03	94.61	89.81	36.7	97.48
TA-221	74198750	11.13	0.01	97.86	95.42	36.47	97.71
TA-222	62017300	9.3	0.02	97.62	94.72	36.12	98.46
TA-223	50575594	7.59	0.01	98.12	95.75	37.08	98.48
TA-224	54491034	8.17	0.02	97.37	94.19	36.07	98.4
TA-225	71658280	10.75	0.03	96.32	92.11	34.66	98.45
TA-226	36068438	5.41	0.03	97.02	93.44	36.2	98.43
TA-227	48976568	7.35	0.02	97.12	93.75	35.97	98.29
TA-228	71841190	10.78	0.02	97.48	94.37	37.05	98.12
TA-229	130463060	19.57	0.03	96.88	93.19	35.59	98.67
TA-23	54739558	8.21	0.01	97.02	93.73	37.57	98.53
TA-230	67020556	10.05	0.02	97.23	93.86	34.93	98.71
TA-231	45080024	6.76	0.02	96.91	93.25	37.2	98.5
TA-232	46575752	6.99	0.02	97.19	93.77	36.39	98.34
TA-233	56330828	8.45	0.01	97.24	93.87	36.27	98.22
TA-234	47875286	7.18	0.02	96.87	93.19	35.45	98.27
TA-235	43842416	6.58	0.01	97.04	93.59	36.57	98.63
TA-236	31550438	4.73	0.03	96.55	92.66	36.28	98.8
TA-237	43993998	6.6	0.03	96.6	92.74	35.65	98.64
TA-238	35050770	5.26	0.03	96.5	92.59	36.13	98.68
TA-239	43959248	6.59	0.03	96.69	92.86	36.16	98.6
TA-24	49589940	7.44	0.01	97.28	94.3	38.78	98.17
TA-240	50048588	7.51	0.02	96.73	92.88	36.99	98.48
TA-241	38681084	5.8	0.03	96.69	92.86	37.2	98.63
TA-242	42303518	6.35	0.03	96.62	92.75	36.3	98.73
TA-243	44514502	6.68	0.01	97.56	94.41	36.27	98.77
TA-244	55202628	8.28	0.02	96.96	93.39	36.66	98.38
TA-245	84639220	12.7	0.01	97.51	94.39	36.91	98.48
TA-246	86867474	13.03	0.01	97.71	94.72	36.14	98.6
TA-247	51792500	7.77	0.01	97.61	94.59	35.63	98.63
TA-248	55963756	8.39	0.01	97.55	94.41	35.9	98.16
TA-249	46797792	7.02	0.03	96.72	92.87	36	98.65
TA-25	51916648	7.79	0.01	97.37	94.37	37.66	98.41
TA-250	49020008	7.35	0.03	96.88	93.3	36.33	98.76
TA-251	63797862	9.57	0.02	97.43	94.38	36.45	98.43
TA-252	82746058	12.41	0.03	96.91	93.28	36.11	98.72
TA-253	45833168	6.88	0.01	97.3	94.06	36.4	98.45
TA-254	43774266	6.57	0.02	96.85	93.29	37.34	98.5
TA-255	54899170	8.23	0.01	97.89	95.1	35.72	98.62
TA-256	42829320	6.42	0.01	97.53	94.46	35.81	98.79
TA-257	41856950	6.28	0.01	97.48	94.41	35.95	98.66
TA-258	203038754	30.46	0.01	97.63	94.54	35.22	98.76
TA-259	41985348	6.3	0.03	96.23	92.13	36.25	98.71
TA-26	54892230	8.23	0.01	97.62	94.78	37.29	98.11
TA-260	47503640	7.13	0.02	97.38	94.12	36.59	98.76
TA-261	45961506	6.89	0.03	96.62	92.63	35.2	98.84
TA-262	33835648	5.08	0.03	97.19	93.69	35.99	98.8
TA-263	36286902	5.44	0.03	97.17	93.67	36.22	98.75
TA-264	42315928	6.35	0.02	97.31	93.92	36.36	98.78
TA-265	28044264	4.21	0.01	97.55	94.44	36.51	98.81
TA-266	36284710	5.44	0.03	97.12	93.55	36.27	98.58
TA-267	48890308	7.33	0.01	97.48	94.35	37.01	97.93
TA-268	47571784	7.14	0.01	97.94	95.24	36.38	98.15
TA-269	46765814	7.01	0.01	97.31	93.92	35.88	97.9
TA-27	68754972	10.31	0.01	97.48	94.62	39.92	97.98
TA-270	53533018	8.03	0.01	97.39	94.14	36.42	98.17
TA-271	53616244	8.04	0.01	97.47	94.3	36.36	98.67
TA-272	34251880	5.14	0.03	97.28	93.87	36.07	98.73
TA-273	48408620	7.26	0.01	97.87	95	35.59	98.6
TA-274	56367120	8.46	0.01	97.56	94.36	34.11	98.7
TA-275	51106840	7.67	0.01	97.33	94.02	36.36	98.41
TA-276	47860636	7.18	0.01	97.33	94.08	36.19	98.03
TA-277	19683980	2.95	0.03	96.51	92.44	35.24	98.04
TA-278	37320874	5.6	0.01	97.59	94.48	35.17	98.1
TA-279	49146210	7.37	0.01	97.93	95.16	34.58	98.74
TA-28	72836382	10.93	0.01	97.67	94.95	38.39	98.22
TA-280	50127892	7.52	0.01	98.01	95.29	34.84	98.07
TA-281	66567418	9.98	0.03	97.15	93.57	35.72	98.8
TA-282	64325974	9.65	0.02	97.23	93.8	35.69	98.07
TA-283	26560324	3.98	0.01	97.42	94.12	35.36	97.92
TA-284	144084146	21.61	0.01	97.59	94.48	35.66	98.37
TA-285	48669226	7.3	0.01	98.02	95.31	33.71	98.33
TA-286	67414326	10.11	0.02	97.21	93.58	34.59	98.42
TA-287	61178920	9.18	0.02	97.18	93.67	36.97	97.1
TA-288	66149336	9.92	0.02	97.31	93.89	36.3	96.36
TA-289	53438806	8.02	0.01	97.53	94.35	36.86	95.76
TA-29	68447122	10.27	0.01	97.63	94.84	39.58	98.22
TA-290	45508500	6.83	0.01	97.36	94.04	36.31	96.5
TA-291	41661676	6.25	0.01	97.5	94.34	35.55	97.14
TA-292	51761308	7.76	0.01	97.42	94.3	36.52	95
TA-293	37763712	5.67	0.02	97.41	94.13	35.66	98.75
TA-294	52680546	7.9	0.03	96.8	93.13	36.35	98.49
TA-295	45370642	6.81	0.01	97.38	94.08	35.3	98.53
TA-296	47173914	7.08	0.02	96.53	92.66	35.6	98.15
TA-297	44673704	6.7	0.01	97.41	94.26	35.59	98.11
TA-298	48168602	7.22	0.02	97.31	93.91	36.02	98.65
TA-3	38465420	5.77	0.02	97.56	94.59	37.62	97.51
TA-30	117298634	17.59	0.01	97.73	94.97	38.68	98.48
TA-300	135434968	20.32	0.01	98.38	96.27	36.39	97.15
TA-301	84422748	12.66	0.01	98.28	96.18	37.49	94.73
TA-303	45048086	6.76	0.01	97.24	94.15	36.31	94.29
TA-305	51795440	7.77	0.03	95.31	90	25.42	97.81
TA-307	86821806	13.02	0.01	98.04	95.66	37.48	96.92
TA-309	57877698	8.68	0.01	97.86	95.12	36.01	97.23
TA-31	63402174	9.51	0.01	97.84	95.22	37.1	98.11
TA-310	48205418	7.23	0.01	97.85	95.08	36.49	97.66
TA-311	56399034	8.46	0.01	98.2	96.02	37.21	96.39
TA-312	68476324	10.27	0.01	97.68	94.8	36.5	96.6
TA-313	92279170	13.84	0.01	98.06	95.72	36.92	97.18
TA-314	62149402	9.32	0.01	98.16	95.91	36.77	97.22
TA-316	59922780	8.99	0.01	97.91	95.5	36.39	97.48
TA-317	71145112	10.67	0.01	98	95.61	36.94	92.94
TA-318	59549018	8.93	0.01	97.94	95.45	36.47	98.06
TA-319	55961630	8.39	0.01	97.81	95.16	37.51	97.28
TA-32	60210810	9.03	0.01	97.83	95.16	36.66	98.37
TA-320	55758936	8.36	0.01	98	95.56	36.36	97.36
TA-321	47073650	7.06	0.02	97.72	94.82	35.75	96.12
TA-322	51388122	7.71	0.01	97.73	94.83	35.91	97.46
TA-323	52394916	7.86	0.02	97.64	94.7	36.15	96.24
TA-324	45146816	6.77	0.01	97.56	94.5	36.09	97.65
TA-325	47130168	7.07	0.01	97.81	95.25	36.42	97.09
TA-326	43982658	6.6	0.01	97.94	95.53	36.76	96.87
TA-327	45055698	6.76	0.01	97.69	94.91	36.94	95.39
TA-328	50628430	7.59	0.01	97.82	95.11	36.85	93.32
TA-329	66411434	9.96	0.01	97.65	94.67	36.49	98.64
TA-33	64935108	9.74	0.01	97.69	94.94	37.16	98.22
TA-330	86435482	12.96	0.01	97.81	94.94	35.65	98.7
TA-331	77023648	11.55	0.01	97.67	94.7	36.47	97.93
TA-332	101951586	15.29	0.01	97.84	94.89	35.62	98.67
TA-333	47550914	7.13	0.01	97.47	94.25	35.55	98.75
TA-334	43845812	6.58	0.01	97.63	94.88	35.93	98.19
TA-335	82117430	12.32	0.01	97.94	95.31	36.34	98.61
TA-337	58481350	8.77	0.01	97.81	95.07	36.36	98.74
TA-338	61090848	9.16	0.02	97.58	94.94	35.66	97.97
TA-339	60565674	9.09	0.03	97.26	93.81	36.23	98.77
TA-34	92509770	13.88	0.01	97.67	94.83	37.85	98.08
TA-340	47010612	7.05	0.01	98.07	95.63	35.98	98.17
TA-342	52756354	7.91	0.02	97.31	93.96	36.05	98.7
TA-343	54585892	8.19	0.03	96.52	92.44	36.2	98.78
TA-345	42738494	6.41	0.02	97.47	94.3	36.24	98.53
TA-346	42271344	6.34	0.03	96.63	92.77	35.28	98.14
TA-347	65275236	9.79	0.01	97.7	94.75	36.7	98.03
TA-349	48011080	7.2	0.01	97.53	94.42	36.27	98.75
TA-35	72058538	10.81	0.01	97.43	94.32	36.58	98.37
TA-351	59766020	8.96	0.01	97.78	94.96	36.41	97.94
TA-352	172545970	25.88	0.02	97.42	94.29	36.2	95.15
TA-357	51510234	7.73	0.03	97.14	93.72	35.86	98.01
TA-36	56613916	8.49	0.01	97.38	94.27	37.19	98.42
TA-360	79712212	11.96	0.01	97.34	94.06	36.39	97.51
TA-361	78581648	11.79	0.01	97.59	94.56	36.28	98.54
TA-362	115813198	17.37	0.01	97.62	94.65	35.11	98.69
TA-364	36778770	5.52	0.01	97.7	94.79	37.33	95.54
TA-365	41294730	6.19	0.02	97.59	94.59	36.02	98.05
TA-367	57046698	8.56	0.01	97.74	94.87	36.16	98.23
TA-368	62853066	9.43	0.01	97.7	94.78	34.91	98.07
TA-369	61010364	9.15	0.02	97.38	94.09	35.5	98.81
TA-37	55136964	8.27	0.01	97.47	94.49	37.15	98.43
TA-370	52078258	7.81	0.02	97.33	94	36.06	98.32
TA-371	45300178	6.79	0.01	97.28	93.91	36.23	98.37
TA-372	35383844	5.31	0.01	97.75	94.78	35.49	98.46
TA-373	58730658	8.81	0.01	97.81	95.04	35.93	97.67
TA-375	49054346	7.36	0.03	96.57	92.67	37.26	96.52
TA-378	65094738	9.76	0.01	98	95.55	35.46	98.23
TA-379	43957774	6.59	0.01	98.13	95.65	36.32	98.61
TA-38	49186492	7.38	0.01	97.25	94.11	38.58	97.45
TA-382	48078696	7.21	0.01	97.8	95.03	36.14	97.15
TA-386	62820552	9.42	0.01	97.9	95.42	36.41	97.43
TA-389	46799002	7.02	0.01	98.04	95.55	35.17	98.03
TA-39	44204342	6.63	0.01	97.38	94.32	38.34	97.76
TA-390	82016702	12.3	0.01	97.91	95.34	35.43	97.95
TA-392	55814594	8.37	0.01	98	95.62	35.86	97.87
TA-394	72583298	10.89	0.01	97.93	95.41	34.92	97.19
TA-396	47051010	7.06	0.01	97.57	94.5	35.2	98.52
TA-397	52766060	7.92	0.01	97.79	94.92	35.39	97.46
TA-398	36180028	5.43	0.01	97.72	94.8	35.58	97.95
TA-399	80660192	12.1	0.01	97.9	95.16	35.86	98.59
TA-4	48615216	7.29	0.01	97.74	95.01	37.7	97.65
TA-40	64952712	9.74	0.01	98.08	95.66	37.66	97.74
TA-403	91795170	13.77	0.01	97.94	95.22	35.75	95.73
TA-405	65421152	9.81	0.01	98.17	95.95	35.89	96.97
TA-406	57656396	8.65	0.01	97.82	94.98	36.5	66.08
TA-407	62935670	9.44	0.01	98.03	95.69	37.57	92.07
TA-41	68403494	10.26	0.02	97.17	93.78	37.75	97.62
TA-411	56103446	8.42	0.01	97.61	95	36.37	98.42
TA-412	46075270	6.91	0.01	97.89	95.4	35.72	98.34
TA-414	45693034	6.85	0.01	98.09	95.62	35.46	98.14
TA-416	47119592	7.07	0.03	97.33	93.95	35.74	98.79
TA-417	38201628	5.73	0.03	97.06	93.5	35.77	98.72
TA-418	74311326	11.15	0.01	97.84	95.03	35.53	97.81
TA-419	51799918	7.77	0.01	97.73	95.08	35.43	98.29
TA-42	62374942	9.36	0.02	97.53	94.51	35.34	97.76
TA-420	49977986	7.5	0.01	97.97	95.54	35.34	98.28
TA-421	44922370	6.74	0.01	97.62	94.71	35.27	98.74
TA-422	48129182	7.22	0.01	97.68	94.86	36.22	97.02
TA-423	44704410	6.71	0.01	97.39	94.31	35.41	98.66
TA-424	43378144	6.51	0.01	97.7	94.86	35.25	98.41
TA-43	52484592	7.87	0.01	97.78	95.01	35.75	97.89
TA-44	51688404	7.75	0.01	97.99	95.47	36.7	97.91
TA-45	52109158	7.82	0.01	97.45	94.59	36.69	97.44
TA-46	64397054	9.66	0.02	97.4	94.47	36.89	97.1
TA-47	51717754	7.76	0.03	94.81	89.61	37.42	97.1
TA-48	49630070	7.45	0.03	95.27	90.43	36.88	97.53
TA-49	56191150	8.43	0.01	97.64	94.84	37.62	98.01
TA-5	38338768	5.75	0.01	97.82	95.19	38.85	97.44
TA-50	59575140	8.94	0.01	98	95.42	37.37	98.32
TA-51	60463764	9.07	0.01	97.71	94.93	37.57	98.05
TA-52	51514038	7.73	0.01	97.86	95.26	37.81	98.4
TA-53	61087852	9.16	0.01	97.9	95.3	36.75	98.22
TA-54-2	55987764	8.4	0.02	97.79	95.06	37.58	98.43
TA-55-2	85754534	12.86	0.01	98.09	95.66	35.78	98.43
TA-5607	55752138	8.36	0.01	97.76	94.88	35.25	98.24
TA-56-2	60319916	9.05	0.01	97.75	95.03	38.45	98.51
TA-57-2	53628546	8.04	0.01	97.79	95.19	39.38	98.42
TA-58-2	38240302	5.74	0.01	96.82	93.49	38.91	98.36
TA-5875	46935302	7.04	0.02	97.17	93.72	36.47	95.42
TA-5879	67453416	10.12	0.01	97.94	95.22	35.88	96.52
TA-5887	65464976	9.82	0.01	97.97	95.34	36.89	98.39
TA-5888	63690400	9.55	0.01	98.03	95.69	36.16	97.64
TA-5895	51588568	7.74	0.03	96.21	91.97	36.07	96.46
TA-5901	49098964	7.37	0.01	98.31	96.1	35.4	98.55
TA-5902	47006478	7.05	0.01	97.85	95.36	36.92	96.77
TA-5905	62801362	9.42	0.03	96.88	93.16	35.79	91.53
TA-5911	85387124	12.81	0.03	96.17	91.85	34.86	97.1
TA-59-2	63832208	9.57	0.01	97.79	95.24	39.44	97.56
TA-6	52351554	7.85	0.01	97.88	95.31	38.58	97.4
TA-60-2	45454902	6.82	0.01	97.3	94.38	39.4	98.24
TA-61	49380018	7.41	0.01	97.73	95.19	37.55	98.32
TA-6121	50076246	7.51	0.03	96.62	92.78	35.52	97.34
TA-6123	77290086	11.59	0.03	96.34	92.27	34.86	97.4
TA-6125	72382756	10.86	0.03	96.35	92.32	37.07	95.55
TA-6127	43889726	6.58	0.03	96.62	92.65	35.98	97.58
TA-6128	54997468	8.25	0.03	96.74	92.97	36.17	97.53
TA-6132	53799318	8.07	0.03	96.15	91.91	36.61	88.84
TA-6139	58681918	8.8	0.03	96.94	93.27	35.53	97.32
TA-6140	110424108	16.56	0.03	95.32	90.52	36.47	97.34
TA-6141	75754642	11.36	0.03	96.77	93.05	35.62	97.52
TA-6142	64704052	9.71	0.03	96.72	92.91	36.11	97.42
TA-6143	109311550	16.4	0.03	96.69	92.85	35.73	94.65
TA-6147	53570288	8.04	0.03	96.25	92.15	36.5	95.5
TA-6155	74382636	11.16	0.03	96.73	92.95	36.33	97.22
TA-6158	52660958	7.9	0.01	97.85	95.32	35.91	97.71
TA-6187	48584804	7.29	0.03	96.81	93.03	35.64	98.2
TA-6190	51797034	7.77	0.01	98.08	95.74	35.87	98.7
TA-6194	56676062	8.5	0.03	97.09	93.59	36.19	98.3
TA-6195	54658950	8.2	0.01	98.06	95.69	36.34	98.28
TA-6197	60553240	9.08	0.01	98.11	95.82	37.21	98.52
TA-6198	61449946	9.22	0.01	97.95	95.47	38.85	98.52
TA-6199	56760512	8.51	0.03	96.78	92.99	35.65	98.51
TA-62	68082084	10.21	0.01	97.78	95.34	37.88	98.41
TA-6201	42656728	6.4	0.03	96.84	93.21	35.73	97.94
TA-6204	45196790	6.78	0.01	98.19	95.87	36.22	97.55
TA-6207	45792394	6.87	0.01	98.03	95.58	36.26	98.01
TA-6208	45653732	6.85	0.01	98.06	95.69	35.64	98.53
TA-6209	50187474	7.53	0.03	96.56	92.59	34.62	98.42
TA-6210	43197214	6.48	0.03	95.77	91.33	35.21	98
TA-6211	44796296	6.72	0.01	98.19	95.92	36.02	98.33
TA-6212	86203426	12.93	0.03	96.51	92.47	34.81	98.42
TA-6213	42005880	6.3	0.03	96.94	93.28	36.06	98.37
TA-6216	44447312	6.67	0.01	98.02	95.39	35.26	98.72
TA-6219	46545476	6.98	0.03	96.21	91.94	35.25	98.49
TA-6220	104929272	15.74	0.03	96.78	92.95	35.86	98.16
TA-6222	44976794	6.75	0.03	96.85	93.09	35.92	98.51
TA-6223	48462992	7.27	0.01	98.05	95.44	35.02	98.79
TA-6224	73828116	11.07	0.01	98.23	96	34.7	98.79
TA-6225	83631354	12.54	0.01	97.98	95.29	35.23	98.37
TA-6228	53562720	8.03	0.01	98.26	95.84	35.12	98.68
TA-6230	45886638	6.88	0.01	98.06	95.69	37.88	98.11
TA-6233	61984956	9.3	0.01	98.08	95.72	36.84	98.44
TA-6234	103433394	15.52	0.01	98.12	95.84	36.09	98.44
TA-6235	51767310	7.76	0.01	98.33	96.24	36.84	97.97
TA-6236	64951088	9.74	0.03	96.61	92.68	35.34	98.45
TA-6237	47224130	7.08	0.01	97.68	94.71	36.23	97.7
TA-6238	58487858	8.77	0.01	97.88	95.43	36.39	94.16
TA-6239	47229512	7.08	0.01	98.03	95.57	36.3	98.22
TA-6242	62826032	9.42	0.03	96.39	92.31	35.38	97.82
TA-6243	68979874	10.35	0.03	96.75	92.9	35.25	98.28
TA-6244	60355476	9.05	0.01	97.88	95.25	35.96	98.64
TA-6245	86047316	12.91	0.03	97.13	93.7	35.79	98.44
TA-6246	79196962	11.88	0.02	97.19	93.84	35.67	98.5
TA-6247	85679598	12.85	0.03	96.26	92.07	35.83	98.54
TA-6248	56545408	8.48	0.03	96.21	92.07	35.95	98.52
TA-6250	63381798	9.51	0.03	97.11	93.7	36.36	98.44
TA-6253	66538148	9.98	0.02	97.19	93.88	36.39	98.52
TA-6254	97605454	14.64	0.03	96.56	92.61	35.55	98.52
TA-6255	82574480	12.39	0.01	97.45	94.39	35.44	98.65
TA-6256	68114968	10.22	0.01	97.55	94.58	35.5	98.41
TA-6257	42834412	6.42	0.03	96.68	92.82	35.85	97.68
TA-6258	84296980	12.64	0.01	97.64	94.75	36.23	98.58
TA-6259	76762884	11.51	0.03	96.88	93.25	37.33	98.61
TA-6260	49203310	7.38	0.03	96.93	93.38	36.24	98.44
TA-6262	55258828	8.29	0.03	96.84	93.17	36.58	98.62
TA-6263	63883526	9.58	0.03	96.78	93.1	36.22	98.33
TA-6264	58388670	8.76	0.03	96.41	92.39	37.11	94.24
TA-6265	72336800	10.85	0.03	96.9	93.29	35.91	98.47
TA-6266	54222712	8.13	0.03	96.94	93.29	36.54	98.51
TA-6267	66591864	9.99	0.03	96.7	92.94	35.44	98.53
TA-63-2	59073088	8.86	0.01	97.2	94.28	39.24	98.02
TA-64	56154302	8.42	0.01	97.85	95.46	37.78	98.48
TA-65-2	39803370	5.97	0.02	96.6	93.09	40.23	97.59
TA-6542	53147288	7.97	0.03	96.19	92.06	36.84	94.84
TA-6550	57461874	8.62	0.03	96.61	92.81	35.96	97.92
TA-66	65467906	9.82	0.01	98.21	96.13	36.88	98.38
TA-67-2	34917234	5.24	0.02	97	93.77	40.02	97.57
TA-68-2	32804868	4.92	0.02	96.63	93.09	40.25	96.55
TA-69	57637578	8.65	0.01	97.25	94.4	38.73	97.87
TA-7	49626806	7.44	0.01	97.92	95.42	38.16	97.34
TA-70	55429338	8.31	0.01	97.52	94.82	38.55	98.17
TA-71	55118352	8.27	0.01	98.11	96.14	38.42	97.85
TA-72	50662104	7.6	0.01	98.03	96	38.49	97.79
TA-73	49919324	7.49	0.01	98.02	96.02	38.83	97.9
TA-74	51691400	7.75	0.01	98.28	96.42	36.99	97.91
TA-7415	68935990	10.34	0.03	96.86	93.22	36.3	97.2
TA-7417	46007552	6.9	0.03	96.44	92.37	35.72	96.24
TA-75	54904676	8.24	0.01	97.66	95.16	37.49	98.02
TA-76	50569416	7.58	0.01	98.03	96.02	38.37	98.19
TA-77	64212456	9.63	0.02	96.31	92.59	37.7	97.7
TA-78	49677946	7.45	0.01	97.67	95.21	38.52	97.96
TA-79	53227340	7.98	0.01	98.09	96.05	38.02	98.13
TA-8	45234716	6.79	0.01	97.75	95.12	39.12	98.08
TA-80	45976256	6.9	0.01	97.98	95.84	38.39	98.68
TA-81	60365154	9.05	0.01	97.73	95.19	35.92	98.06
TA-82	96017338	14.4	0.01	98.18	96.2	36.72	98.65
TA-83	66400458	9.96	0.01	98	95.78	35.88	97.38
TA-84	58648990	8.8	0.01	97.09	93.95	36.74	97.96
TA-85	48104944	7.22	0.01	97.28	94.25	37.56	97.37
TA-86	59619020	8.94	0.02	96.99	93.66	36.98	97.56
TA-87	49997472	7.5	0.02	97.03	93.81	40.18	97.61
TA-88	47494708	7.12	0.01	97.06	93.9	39.71	97.61
TA-89	58874144	8.83	0.01	97.43	94.9	39.06	97.37
TA-9	50200430	7.53	0.01	97.88	95.33	38.31	98.13
TA-90	58804448	8.82	0.02	96.82	93.46	39.81	97.69
TA-91	49669216	7.45	0.02	97.7	94.92	37.01	98.22
TA-92	46928868	7.04	0.02	97.69	94.99	38.48	98.22
TA-93	52990224	7.95	0.02	97.86	95.31	38.23	98.13
TA-94	39472580	5.92	0.02	96.08	92.14	38.54	97.46
TA-95	69606632	10.44	0.01	97.59	94.94	38.2	98.26
TA-96	62714724	9.41	0.01	97.53	94.85	38.38	98.52
TA-97	60349420	9.05	0.01	97.42	94.62	38.33	98.64
TA-98	57543118	8.63	0.01	98.16	96.16	38.08	98.5
TA-99	49689608	7.45	0.01	97.96	95.86	38.55	98.55
Z13	47125420	7.07	0.03	95.69	91.12	36.59	98.18
Z135	46999786	7.05	0.03	95.86	91.41	35.62	98.14
Z139	65981708	9.9	0.03	96.49	92.46	35.13	97.99
Z140	64355896	9.65	0.03	96.54	92.65	35.7	97.95
Z146	71032780	10.65	0.03	96.06	91.82	36.62	97.74
Z154	43915536	6.59	0.03	96.44	92.42	35.1	97.87
Z156	52367776	7.86	0.03	96.25	92.19	36.52	97.69
Z178	55126334	8.27	0.03	96.82	93.06	36.52	96.12
Z180	64840366	9.73	0.03	96.22	92.1	36.52	94.25
Z191	51220858	7.68	0.02	96.93	93.23	36	97.78
Z195	61697206	9.26	0.03	96.23	92.12	36.08	97.03
Z29	44589984	6.69	0.03	96.37	92.19	34.73	97.99
Z3	44496344	6.67	0.03	96.3	92.19	37.83	98.26
Z6	43862202	6.58	0.03	95.87	91.39	36.03	98.14
