# Supplementary material for: Whole-genome resequencing of 472 Vitis accessions for grapevine diversity and demographic history analyses
Source: Nat Commun. 2019 Mar 13;10:1190. doi: 10.1038/s41467-019-09135-8 (PMC6416300; doi:10.1038/s41467-019-09135-8)
Supplement: Supplementary file 6 — Supplementary Data 3 [file 41467_2019_9135_MOESM6_ESM.xlsx]

## Sheet: Suppl. Data 3
Supplementary Data 3a Summary for selective sweep regions in WEU from CLR analysis.
Chromosome	Position	CLR	Gene	Location	KEGG Hit	KEGG Annotation	InterProScan_Annotation
1	8032377	435.205	VIT_01s0127g00690	intergenic	vvi:100853867	serine/threonine-protein kinase fray2; K08835 serine/threonine-protein kinase OSR1/STK39 [EC:2.7.11.1]	IPR000719; Protein kinase domain	IPR002290; Serine/threonine/dual specificity protein kinase, catalytic domain	IPR011009; Protein kinase-like domain	IPR017441; Protein kinase, ATP binding site
1	8032377	435.205	VIT_01s0127g00700	intergenic	cpv:cgd7_440	RIO-like kinase domain; N-terminal region conserved; K07179 RIO kinase 2 [EC:2.7.11.1]	IPR012442; Protein of unknown function DUF1645, plant
1	8033379	418.057	VIT_01s0127g00690	intergenic	vvi:100853867	serine/threonine-protein kinase fray2; K08835 serine/threonine-protein kinase OSR1/STK39 [EC:2.7.11.1]	IPR000719; Protein kinase domain	IPR002290; Serine/threonine/dual specificity protein kinase, catalytic domain	IPR011009; Protein kinase-like domain	IPR017441; Protein kinase, ATP binding site
1	8033379	418.057	VIT_01s0127g00700	intergenic	cpv:cgd7_440	RIO-like kinase domain; N-terminal region conserved; K07179 RIO kinase 2 [EC:2.7.11.1]	IPR012442; Protein of unknown function DUF1645, plant
1	8035381	336.958	VIT_01s0127g00690	intergenic	vvi:100853867	serine/threonine-protein kinase fray2; K08835 serine/threonine-protein kinase OSR1/STK39 [EC:2.7.11.1]	IPR000719; Protein kinase domain	IPR002290; Serine/threonine/dual specificity protein kinase, catalytic domain	IPR011009; Protein kinase-like domain	IPR017441; Protein kinase, ATP binding site
1	8035381	336.958	VIT_01s0127g00700	intergenic	cpv:cgd7_440	RIO-like kinase domain; N-terminal region conserved; K07179 RIO kinase 2 [EC:2.7.11.1]	IPR012442; Protein of unknown function DUF1645, plant
1	8036383	513.546	VIT_01s0127g00700	upstream	cpv:cgd7_440	RIO-like kinase domain; N-terminal region conserved; K07179 RIO kinase 2 [EC:2.7.11.1]	IPR012442; Protein of unknown function DUF1645, plant
1	8037384	506.12	VIT_01s0127g00700	exonic	cpv:cgd7_440	RIO-like kinase domain; N-terminal region conserved; K07179 RIO kinase 2 [EC:2.7.11.1]	IPR012442; Protein of unknown function DUF1645, plant
1	8038385	499.918	VIT_01s0127g00700	downstream	cpv:cgd7_440	RIO-like kinase domain; N-terminal region conserved; K07179 RIO kinase 2 [EC:2.7.11.1]	IPR012442; Protein of unknown function DUF1645, plant
1	8038385	499.918	VIT_01s0127g00710	downstream	vvi:100852697	AMSH-like ubiquitin thioesterase 2; K11866 STAM-binding protein [EC:3.4.19.12]	IPR000555; JAB1/MPN/MOV34 metalloenzyme domain
1	8039387	529.924	VIT_01s0127g00710	intronic	vvi:100852697	AMSH-like ubiquitin thioesterase 2; K11866 STAM-binding protein [EC:3.4.19.12]	IPR000555; JAB1/MPN/MOV34 metalloenzyme domain
1	8040388	535.98	VIT_01s0127g00710	intronic	vvi:100852697	AMSH-like ubiquitin thioesterase 2; K11866 STAM-binding protein [EC:3.4.19.12]	IPR000555; JAB1/MPN/MOV34 metalloenzyme domain
1	8041390	542.607	VIT_01s0127g00710	intronic	vvi:100852697	AMSH-like ubiquitin thioesterase 2; K11866 STAM-binding protein [EC:3.4.19.12]	IPR000555; JAB1/MPN/MOV34 metalloenzyme domain
1	8042391	520.813	VIT_01s0127g00710	exonic	vvi:100852697	AMSH-like ubiquitin thioesterase 2; K11866 STAM-binding protein [EC:3.4.19.12]	IPR000555; JAB1/MPN/MOV34 metalloenzyme domain
1	8043392	537.998	VIT_01s0127g00710	intronic	vvi:100852697	AMSH-like ubiquitin thioesterase 2; K11866 STAM-binding protein [EC:3.4.19.12]	IPR000555; JAB1/MPN/MOV34 metalloenzyme domain
1	8044394	470.093	VIT_01s0127g00710	splicing	vvi:100852697	AMSH-like ubiquitin thioesterase 2; K11866 STAM-binding protein [EC:3.4.19.12]	IPR000555; JAB1/MPN/MOV34 metalloenzyme domain
1	8045395	423.001	VIT_01s0127g00710	intronic	vvi:100852697	AMSH-like ubiquitin thioesterase 2; K11866 STAM-binding protein [EC:3.4.19.12]	IPR000555; JAB1/MPN/MOV34 metalloenzyme domain
1	8046397	355.645	VIT_01s0127g00710	intronic	vvi:100852697	AMSH-like ubiquitin thioesterase 2; K11866 STAM-binding protein [EC:3.4.19.12]	IPR000555; JAB1/MPN/MOV34 metalloenzyme domain
1	8065423	388.78	VIT_01s0127g00720	intronic	vvi:100852632	carbonic anhydrase 2; K01673 carbonic anhydrase [EC:4.2.1.1]	IPR001765; Carbonic anhydrase	IPR015892; Carbonic anhydrase, prokaryotic-like, conserved site
1	8066424	403.334	VIT_01s0127g00720	intronic	vvi:100852632	carbonic anhydrase 2; K01673 carbonic anhydrase [EC:4.2.1.1]	IPR001765; Carbonic anhydrase	IPR015892; Carbonic anhydrase, prokaryotic-like, conserved site
1	8067426	395.962	VIT_01s0127g00720	intronic	vvi:100852632	carbonic anhydrase 2; K01673 carbonic anhydrase [EC:4.2.1.1]	IPR001765; Carbonic anhydrase	IPR015892; Carbonic anhydrase, prokaryotic-like, conserved site
1	8068427	394.24	VIT_01s0127g00720	intronic	vvi:100852632	carbonic anhydrase 2; K01673 carbonic anhydrase [EC:4.2.1.1]	IPR001765; Carbonic anhydrase	IPR015892; Carbonic anhydrase, prokaryotic-like, conserved site
1	8069429	382.796	VIT_01s0127g00720	intronic	vvi:100852632	carbonic anhydrase 2; K01673 carbonic anhydrase [EC:4.2.1.1]	IPR001765; Carbonic anhydrase	IPR015892; Carbonic anhydrase, prokaryotic-like, conserved site
1	8071431	428.467	VIT_01s0127g00720	downstream	vvi:100852632	carbonic anhydrase 2; K01673 carbonic anhydrase [EC:4.2.1.1]	IPR001765; Carbonic anhydrase	IPR015892; Carbonic anhydrase, prokaryotic-like, conserved site
1	8072433	391.931	VIT_01s0127g00720	intergenic	vvi:100852632	carbonic anhydrase 2; K01673 carbonic anhydrase [EC:4.2.1.1]	IPR001765; Carbonic anhydrase	IPR015892; Carbonic anhydrase, prokaryotic-like, conserved site
1	8072433	391.931	VIT_01s0127g00730	intergenic	vvi:100852592	transcription factor WER; K09422 transcription factor MYB, plant	IPR001005; SANT/Myb domain	IPR009057; Homeodomain-like	IPR017930; Myb domain
1	12300306	330.013	VIT_01s0026g02630	intergenic	vvi:100263593	gchI; GTP cyclohydrolase 1; K01495 GTP cyclohydrolase IA [EC:3.5.4.16]	IPR001474; GTP cyclohydrolase I	IPR020602; GTP cyclohydrolase I domain
1	12300306	330.013	VIT_01s0026g02640	intergenic	smin:v1.2.035375.t1	symbB.v1.2.035375.t1; -; K03868 RING-box protein 1 [EC:2.3.2.32]	IPR013216; Methyltransferase type 11	IPR029063; S-adenosyl-L-methionine-dependent methyltransferase
1	12301308	392.788	VIT_01s0026g02630	intergenic	vvi:100263593	gchI; GTP cyclohydrolase 1; K01495 GTP cyclohydrolase IA [EC:3.5.4.16]	IPR001474; GTP cyclohydrolase I	IPR020602; GTP cyclohydrolase I domain
1	12301308	392.788	VIT_01s0026g02640	intergenic	smin:v1.2.035375.t1	symbB.v1.2.035375.t1; -; K03868 RING-box protein 1 [EC:2.3.2.32]	IPR013216; Methyltransferase type 11	IPR029063; S-adenosyl-L-methionine-dependent methyltransferase
1	12302309	442.315	VIT_01s0026g02630	intergenic	vvi:100263593	gchI; GTP cyclohydrolase 1; K01495 GTP cyclohydrolase IA [EC:3.5.4.16]	IPR001474; GTP cyclohydrolase I	IPR020602; GTP cyclohydrolase I domain
1	12302309	442.315	VIT_01s0026g02640	intergenic	smin:v1.2.035375.t1	symbB.v1.2.035375.t1; -; K03868 RING-box protein 1 [EC:2.3.2.32]	IPR013216; Methyltransferase type 11	IPR029063; S-adenosyl-L-methionine-dependent methyltransferase
1	12303310	481.729	VIT_01s0026g02630	intergenic	vvi:100263593	gchI; GTP cyclohydrolase 1; K01495 GTP cyclohydrolase IA [EC:3.5.4.16]	IPR001474; GTP cyclohydrolase I	IPR020602; GTP cyclohydrolase I domain
1	12303310	481.729	VIT_01s0026g02640	intergenic	smin:v1.2.035375.t1	symbB.v1.2.035375.t1; -; K03868 RING-box protein 1 [EC:2.3.2.32]	IPR013216; Methyltransferase type 11	IPR029063; S-adenosyl-L-methionine-dependent methyltransferase
1	12304312	516.121	VIT_01s0026g02630	intergenic	vvi:100263593	gchI; GTP cyclohydrolase 1; K01495 GTP cyclohydrolase IA [EC:3.5.4.16]	IPR001474; GTP cyclohydrolase I	IPR020602; GTP cyclohydrolase I domain
1	12304312	516.121	VIT_01s0026g02640	intergenic	smin:v1.2.035375.t1	symbB.v1.2.035375.t1; -; K03868 RING-box protein 1 [EC:2.3.2.32]	IPR013216; Methyltransferase type 11	IPR029063; S-adenosyl-L-methionine-dependent methyltransferase
1	12305313	545.664	VIT_01s0026g02630	intergenic	vvi:100263593	gchI; GTP cyclohydrolase 1; K01495 GTP cyclohydrolase IA [EC:3.5.4.16]	IPR001474; GTP cyclohydrolase I	IPR020602; GTP cyclohydrolase I domain
1	12305313	545.664	VIT_01s0026g02640	intergenic	smin:v1.2.035375.t1	symbB.v1.2.035375.t1; -; K03868 RING-box protein 1 [EC:2.3.2.32]	IPR013216; Methyltransferase type 11	IPR029063; S-adenosyl-L-methionine-dependent methyltransferase
1	12306315	572.401	VIT_01s0026g02630	intergenic	vvi:100263593	gchI; GTP cyclohydrolase 1; K01495 GTP cyclohydrolase IA [EC:3.5.4.16]	IPR001474; GTP cyclohydrolase I	IPR020602; GTP cyclohydrolase I domain
1	12306315	572.401	VIT_01s0026g02640	intergenic	smin:v1.2.035375.t1	symbB.v1.2.035375.t1; -; K03868 RING-box protein 1 [EC:2.3.2.32]	IPR013216; Methyltransferase type 11	IPR029063; S-adenosyl-L-methionine-dependent methyltransferase
1	12307316	596.252	VIT_01s0026g02630	intergenic	vvi:100263593	gchI; GTP cyclohydrolase 1; K01495 GTP cyclohydrolase IA [EC:3.5.4.16]	IPR001474; GTP cyclohydrolase I	IPR020602; GTP cyclohydrolase I domain
1	12307316	596.252	VIT_01s0026g02640	intergenic	smin:v1.2.035375.t1	symbB.v1.2.035375.t1; -; K03868 RING-box protein 1 [EC:2.3.2.32]	IPR013216; Methyltransferase type 11	IPR029063; S-adenosyl-L-methionine-dependent methyltransferase
1	12308317	618.235	VIT_01s0026g02630	intergenic	vvi:100263593	gchI; GTP cyclohydrolase 1; K01495 GTP cyclohydrolase IA [EC:3.5.4.16]	IPR001474; GTP cyclohydrolase I	IPR020602; GTP cyclohydrolase I domain
1	12308317	618.235	VIT_01s0026g02640	intergenic	smin:v1.2.035375.t1	symbB.v1.2.035375.t1; -; K03868 RING-box protein 1 [EC:2.3.2.32]	IPR013216; Methyltransferase type 11	IPR029063; S-adenosyl-L-methionine-dependent methyltransferase
1	12309319	637.887	VIT_01s0026g02630	intergenic	vvi:100263593	gchI; GTP cyclohydrolase 1; K01495 GTP cyclohydrolase IA [EC:3.5.4.16]	IPR001474; GTP cyclohydrolase I	IPR020602; GTP cyclohydrolase I domain
1	12309319	637.887	VIT_01s0026g02640	intergenic	smin:v1.2.035375.t1	symbB.v1.2.035375.t1; -; K03868 RING-box protein 1 [EC:2.3.2.32]	IPR013216; Methyltransferase type 11	IPR029063; S-adenosyl-L-methionine-dependent methyltransferase
1	12310320	655.559	VIT_01s0026g02630	intergenic	vvi:100263593	gchI; GTP cyclohydrolase 1; K01495 GTP cyclohydrolase IA [EC:3.5.4.16]	IPR001474; GTP cyclohydrolase I	IPR020602; GTP cyclohydrolase I domain
1	12310320	655.559	VIT_01s0026g02640	intergenic	smin:v1.2.035375.t1	symbB.v1.2.035375.t1; -; K03868 RING-box protein 1 [EC:2.3.2.32]	IPR013216; Methyltransferase type 11	IPR029063; S-adenosyl-L-methionine-dependent methyltransferase
1	12311322	670.504	VIT_01s0026g02630	intergenic	vvi:100263593	gchI; GTP cyclohydrolase 1; K01495 GTP cyclohydrolase IA [EC:3.5.4.16]	IPR001474; GTP cyclohydrolase I	IPR020602; GTP cyclohydrolase I domain
1	12311322	670.504	VIT_01s0026g02640	intergenic	smin:v1.2.035375.t1	symbB.v1.2.035375.t1; -; K03868 RING-box protein 1 [EC:2.3.2.32]	IPR013216; Methyltransferase type 11	IPR029063; S-adenosyl-L-methionine-dependent methyltransferase
1	12312323	683.486	VIT_01s0026g02630	intergenic	vvi:100263593	gchI; GTP cyclohydrolase 1; K01495 GTP cyclohydrolase IA [EC:3.5.4.16]	IPR001474; GTP cyclohydrolase I	IPR020602; GTP cyclohydrolase I domain
1	12312323	683.486	VIT_01s0026g02640	intergenic	smin:v1.2.035375.t1	symbB.v1.2.035375.t1; -; K03868 RING-box protein 1 [EC:2.3.2.32]	IPR013216; Methyltransferase type 11	IPR029063; S-adenosyl-L-methionine-dependent methyltransferase
1	12313324	694.438	VIT_01s0026g02630	intergenic	vvi:100263593	gchI; GTP cyclohydrolase 1; K01495 GTP cyclohydrolase IA [EC:3.5.4.16]	IPR001474; GTP cyclohydrolase I	IPR020602; GTP cyclohydrolase I domain
1	12313324	694.438	VIT_01s0026g02640	intergenic	smin:v1.2.035375.t1	symbB.v1.2.035375.t1; -; K03868 RING-box protein 1 [EC:2.3.2.32]	IPR013216; Methyltransferase type 11	IPR029063; S-adenosyl-L-methionine-dependent methyltransferase
1	12314326	703.502	VIT_01s0026g02630	intergenic	vvi:100263593	gchI; GTP cyclohydrolase 1; K01495 GTP cyclohydrolase IA [EC:3.5.4.16]	IPR001474; GTP cyclohydrolase I	IPR020602; GTP cyclohydrolase I domain
1	12314326	703.502	VIT_01s0026g02640	intergenic	smin:v1.2.035375.t1	symbB.v1.2.035375.t1; -; K03868 RING-box protein 1 [EC:2.3.2.32]	IPR013216; Methyltransferase type 11	IPR029063; S-adenosyl-L-methionine-dependent methyltransferase
1	12315327	709.197	VIT_01s0026g02630	intergenic	vvi:100263593	gchI; GTP cyclohydrolase 1; K01495 GTP cyclohydrolase IA [EC:3.5.4.16]	IPR001474; GTP cyclohydrolase I	IPR020602; GTP cyclohydrolase I domain
1	12315327	709.197	VIT_01s0026g02640	intergenic	smin:v1.2.035375.t1	symbB.v1.2.035375.t1; -; K03868 RING-box protein 1 [EC:2.3.2.32]	IPR013216; Methyltransferase type 11	IPR029063; S-adenosyl-L-methionine-dependent methyltransferase
1	12316329	712.867	VIT_01s0026g02630	intergenic	vvi:100263593	gchI; GTP cyclohydrolase 1; K01495 GTP cyclohydrolase IA [EC:3.5.4.16]	IPR001474; GTP cyclohydrolase I	IPR020602; GTP cyclohydrolase I domain
1	12316329	712.867	VIT_01s0026g02640	intergenic	smin:v1.2.035375.t1	symbB.v1.2.035375.t1; -; K03868 RING-box protein 1 [EC:2.3.2.32]	IPR013216; Methyltransferase type 11	IPR029063; S-adenosyl-L-methionine-dependent methyltransferase
1	12317330	712.729	VIT_01s0026g02630	intergenic	vvi:100263593	gchI; GTP cyclohydrolase 1; K01495 GTP cyclohydrolase IA [EC:3.5.4.16]	IPR001474; GTP cyclohydrolase I	IPR020602; GTP cyclohydrolase I domain
1	12317330	712.729	VIT_01s0026g02640	intergenic	smin:v1.2.035375.t1	symbB.v1.2.035375.t1; -; K03868 RING-box protein 1 [EC:2.3.2.32]	IPR013216; Methyltransferase type 11	IPR029063; S-adenosyl-L-methionine-dependent methyltransferase
1	12318331	709.921	VIT_01s0026g02630	intergenic	vvi:100263593	gchI; GTP cyclohydrolase 1; K01495 GTP cyclohydrolase IA [EC:3.5.4.16]	IPR001474; GTP cyclohydrolase I	IPR020602; GTP cyclohydrolase I domain
1	12318331	709.921	VIT_01s0026g02640	intergenic	smin:v1.2.035375.t1	symbB.v1.2.035375.t1; -; K03868 RING-box protein 1 [EC:2.3.2.32]	IPR013216; Methyltransferase type 11	IPR029063; S-adenosyl-L-methionine-dependent methyltransferase
1	12319333	702.42	VIT_01s0026g02630	intergenic	vvi:100263593	gchI; GTP cyclohydrolase 1; K01495 GTP cyclohydrolase IA [EC:3.5.4.16]	IPR001474; GTP cyclohydrolase I	IPR020602; GTP cyclohydrolase I domain
1	12319333	702.42	VIT_01s0026g02640	intergenic	smin:v1.2.035375.t1	symbB.v1.2.035375.t1; -; K03868 RING-box protein 1 [EC:2.3.2.32]	IPR013216; Methyltransferase type 11	IPR029063; S-adenosyl-L-methionine-dependent methyltransferase
1	12320334	691.118	VIT_01s0026g02630	intergenic	vvi:100263593	gchI; GTP cyclohydrolase 1; K01495 GTP cyclohydrolase IA [EC:3.5.4.16]	IPR001474; GTP cyclohydrolase I	IPR020602; GTP cyclohydrolase I domain
1	12320334	691.118	VIT_01s0026g02640	intergenic	smin:v1.2.035375.t1	symbB.v1.2.035375.t1; -; K03868 RING-box protein 1 [EC:2.3.2.32]	IPR013216; Methyltransferase type 11	IPR029063; S-adenosyl-L-methionine-dependent methyltransferase
1	12321336	673.483	VIT_01s0026g02630	intergenic	vvi:100263593	gchI; GTP cyclohydrolase 1; K01495 GTP cyclohydrolase IA [EC:3.5.4.16]	IPR001474; GTP cyclohydrolase I	IPR020602; GTP cyclohydrolase I domain
1	12321336	673.483	VIT_01s0026g02640	intergenic	smin:v1.2.035375.t1	symbB.v1.2.035375.t1; -; K03868 RING-box protein 1 [EC:2.3.2.32]	IPR013216; Methyltransferase type 11	IPR029063; S-adenosyl-L-methionine-dependent methyltransferase
1	12322337	649.399	VIT_01s0026g02630	intergenic	vvi:100263593	gchI; GTP cyclohydrolase 1; K01495 GTP cyclohydrolase IA [EC:3.5.4.16]	IPR001474; GTP cyclohydrolase I	IPR020602; GTP cyclohydrolase I domain
1	12322337	649.399	VIT_01s0026g02640	intergenic	smin:v1.2.035375.t1	symbB.v1.2.035375.t1; -; K03868 RING-box protein 1 [EC:2.3.2.32]	IPR013216; Methyltransferase type 11	IPR029063; S-adenosyl-L-methionine-dependent methyltransferase
1	12323338	618.032	VIT_01s0026g02630	intergenic	vvi:100263593	gchI; GTP cyclohydrolase 1; K01495 GTP cyclohydrolase IA [EC:3.5.4.16]	IPR001474; GTP cyclohydrolase I	IPR020602; GTP cyclohydrolase I domain
1	12323338	618.032	VIT_01s0026g02640	intergenic	smin:v1.2.035375.t1	symbB.v1.2.035375.t1; -; K03868 RING-box protein 1 [EC:2.3.2.32]	IPR013216; Methyltransferase type 11	IPR029063; S-adenosyl-L-methionine-dependent methyltransferase
1	12324340	576.948	VIT_01s0026g02630	intergenic	vvi:100263593	gchI; GTP cyclohydrolase 1; K01495 GTP cyclohydrolase IA [EC:3.5.4.16]	IPR001474; GTP cyclohydrolase I	IPR020602; GTP cyclohydrolase I domain
1	12324340	576.948	VIT_01s0026g02640	intergenic	smin:v1.2.035375.t1	symbB.v1.2.035375.t1; -; K03868 RING-box protein 1 [EC:2.3.2.32]	IPR013216; Methyltransferase type 11	IPR029063; S-adenosyl-L-methionine-dependent methyltransferase
1	12325341	521.577	VIT_01s0026g02630	intergenic	vvi:100263593	gchI; GTP cyclohydrolase 1; K01495 GTP cyclohydrolase IA [EC:3.5.4.16]	IPR001474; GTP cyclohydrolase I	IPR020602; GTP cyclohydrolase I domain
1	12325341	521.577	VIT_01s0026g02640	intergenic	smin:v1.2.035375.t1	symbB.v1.2.035375.t1; -; K03868 RING-box protein 1 [EC:2.3.2.32]	IPR013216; Methyltransferase type 11	IPR029063; S-adenosyl-L-methionine-dependent methyltransferase
1	12326342	449.428	VIT_01s0026g02630	intergenic	vvi:100263593	gchI; GTP cyclohydrolase 1; K01495 GTP cyclohydrolase IA [EC:3.5.4.16]	IPR001474; GTP cyclohydrolase I	IPR020602; GTP cyclohydrolase I domain
1	12326342	449.428	VIT_01s0026g02640	intergenic	smin:v1.2.035375.t1	symbB.v1.2.035375.t1; -; K03868 RING-box protein 1 [EC:2.3.2.32]	IPR013216; Methyltransferase type 11	IPR029063; S-adenosyl-L-methionine-dependent methyltransferase
1	12327344	349.086	VIT_01s0026g02630	intergenic	vvi:100263593	gchI; GTP cyclohydrolase 1; K01495 GTP cyclohydrolase IA [EC:3.5.4.16]	IPR001474; GTP cyclohydrolase I	IPR020602; GTP cyclohydrolase I domain
1	12327344	349.086	VIT_01s0026g02640	intergenic	smin:v1.2.035375.t1	symbB.v1.2.035375.t1; -; K03868 RING-box protein 1 [EC:2.3.2.32]	IPR013216; Methyltransferase type 11	IPR029063; S-adenosyl-L-methionine-dependent methyltransferase
1	17336303	329.538	VIT_01s0010g01380	intergenic	tcc:18596390	ankyrin repeat-containing protein At5g02620; K15503 serine/threonine-protein phosphatase 6 regulatory ankyrin repeat subunit B	IPR002110; Ankyrin repeat	IPR020683; Ankyrin repeat-containing domain	IPR026961; PGG domain
1	17336303	329.538	VIT_01s0010g01390	intergenic	zju:107411570	26S protease regulatory subunit 6B homolog; K03063 26S proteasome regulatory subunit T3	IPR000210; BTB/POZ domain	IPR011333; SKP1/BTB/POZ domain	IPR027356; NPH3 domain
1	17337304	336.362	VIT_01s0010g01380	intergenic	tcc:18596390	ankyrin repeat-containing protein At5g02620; K15503 serine/threonine-protein phosphatase 6 regulatory ankyrin repeat subunit B	IPR002110; Ankyrin repeat	IPR020683; Ankyrin repeat-containing domain	IPR026961; PGG domain
1	17337304	336.362	VIT_01s0010g01390	intergenic	zju:107411570	26S protease regulatory subunit 6B homolog; K03063 26S proteasome regulatory subunit T3	IPR000210; BTB/POZ domain	IPR011333; SKP1/BTB/POZ domain	IPR027356; NPH3 domain
1	17338305	340.736	VIT_01s0010g01380	intergenic	tcc:18596390	ankyrin repeat-containing protein At5g02620; K15503 serine/threonine-protein phosphatase 6 regulatory ankyrin repeat subunit B	IPR002110; Ankyrin repeat	IPR020683; Ankyrin repeat-containing domain	IPR026961; PGG domain
1	17338305	340.736	VIT_01s0010g01390	intergenic	zju:107411570	26S protease regulatory subunit 6B homolog; K03063 26S proteasome regulatory subunit T3	IPR000210; BTB/POZ domain	IPR011333; SKP1/BTB/POZ domain	IPR027356; NPH3 domain
1	17339307	342.811	VIT_01s0010g01380	intergenic	tcc:18596390	ankyrin repeat-containing protein At5g02620; K15503 serine/threonine-protein phosphatase 6 regulatory ankyrin repeat subunit B	IPR002110; Ankyrin repeat	IPR020683; Ankyrin repeat-containing domain	IPR026961; PGG domain
1	17339307	342.811	VIT_01s0010g01390	intergenic	zju:107411570	26S protease regulatory subunit 6B homolog; K03063 26S proteasome regulatory subunit T3	IPR000210; BTB/POZ domain	IPR011333; SKP1/BTB/POZ domain	IPR027356; NPH3 domain
1	17340308	342.32	VIT_01s0010g01380	intergenic	tcc:18596390	ankyrin repeat-containing protein At5g02620; K15503 serine/threonine-protein phosphatase 6 regulatory ankyrin repeat subunit B	IPR002110; Ankyrin repeat	IPR020683; Ankyrin repeat-containing domain	IPR026961; PGG domain
1	17340308	342.32	VIT_01s0010g01390	intergenic	zju:107411570	26S protease regulatory subunit 6B homolog; K03063 26S proteasome regulatory subunit T3	IPR000210; BTB/POZ domain	IPR011333; SKP1/BTB/POZ domain	IPR027356; NPH3 domain
1	17341309	339.494	VIT_01s0010g01380	intergenic	tcc:18596390	ankyrin repeat-containing protein At5g02620; K15503 serine/threonine-protein phosphatase 6 regulatory ankyrin repeat subunit B	IPR002110; Ankyrin repeat	IPR020683; Ankyrin repeat-containing domain	IPR026961; PGG domain
1	17341309	339.494	VIT_01s0010g01390	intergenic	zju:107411570	26S protease regulatory subunit 6B homolog; K03063 26S proteasome regulatory subunit T3	IPR000210; BTB/POZ domain	IPR011333; SKP1/BTB/POZ domain	IPR027356; NPH3 domain
1	17342311	334.184	VIT_01s0010g01380	intergenic	tcc:18596390	ankyrin repeat-containing protein At5g02620; K15503 serine/threonine-protein phosphatase 6 regulatory ankyrin repeat subunit B	IPR002110; Ankyrin repeat	IPR020683; Ankyrin repeat-containing domain	IPR026961; PGG domain
1	17342311	334.184	VIT_01s0010g01390	intergenic	zju:107411570	26S protease regulatory subunit 6B homolog; K03063 26S proteasome regulatory subunit T3	IPR000210; BTB/POZ domain	IPR011333; SKP1/BTB/POZ domain	IPR027356; NPH3 domain
1	17343312	326.482	VIT_01s0010g01380	intergenic	tcc:18596390	ankyrin repeat-containing protein At5g02620; K15503 serine/threonine-protein phosphatase 6 regulatory ankyrin repeat subunit B	IPR002110; Ankyrin repeat	IPR020683; Ankyrin repeat-containing domain	IPR026961; PGG domain
1	17343312	326.482	VIT_01s0010g01390	intergenic	zju:107411570	26S protease regulatory subunit 6B homolog; K03063 26S proteasome regulatory subunit T3	IPR000210; BTB/POZ domain	IPR011333; SKP1/BTB/POZ domain	IPR027356; NPH3 domain
1	19357110	349.331	VIT_01s0010g02330	intergenic	zju:107428393	acylsugar acyltransferase 3-like; K13065 shikimate O-hydroxycinnamoyltransferase [EC:2.3.1.133]	IPR003480; Transferase	IPR023213; Chloramphenicol acetyltransferase-like domain
1	19357110	349.331	VIT_01s0010g02340	intergenic	zju:107428393	acylsugar acyltransferase 3-like; K13065 shikimate O-hydroxycinnamoyltransferase [EC:2.3.1.133]	IPR003480; Transferase	IPR023213; Chloramphenicol acetyltransferase-like domain
1	19358111	367.05	VIT_01s0010g02330	intergenic	zju:107428393	acylsugar acyltransferase 3-like; K13065 shikimate O-hydroxycinnamoyltransferase [EC:2.3.1.133]	IPR003480; Transferase	IPR023213; Chloramphenicol acetyltransferase-like domain
1	19358111	367.05	VIT_01s0010g02340	intergenic	zju:107428393	acylsugar acyltransferase 3-like; K13065 shikimate O-hydroxycinnamoyltransferase [EC:2.3.1.133]	IPR003480; Transferase	IPR023213; Chloramphenicol acetyltransferase-like domain
2	5234137	366.596	VIT_02s0154g00450	intronic	sfm:108935493	ddx59; probable ATP-dependent RNA helicase DDX59; K19466 ATP-dependent RNA helicase DDX59 [EC:3.6.4.13]	IPR001878; Zinc finger, CCHC-type	IPR007529; Zinc finger, HIT-type
2	5235125	345.276	VIT_02s0154g00450	intronic	sfm:108935493	ddx59; probable ATP-dependent RNA helicase DDX59; K19466 ATP-dependent RNA helicase DDX59 [EC:3.6.4.13]	IPR001878; Zinc finger, CCHC-type	IPR007529; Zinc finger, HIT-type
2	5239079	342.288	VIT_02s0154g00450	intronic	sfm:108935493	ddx59; probable ATP-dependent RNA helicase DDX59; K19466 ATP-dependent RNA helicase DDX59 [EC:3.6.4.13]	IPR001878; Zinc finger, CCHC-type	IPR007529; Zinc finger, HIT-type
2	5281580	413.168	VIT_02s0154g00520	intergenic	nnu:104601365	probable aspartyl protease At4g16563; K01379 cathepsin D [EC:3.4.23.5]	IPR001461; Aspartic peptidase A1 family	IPR021109; Aspartic peptidase domain	IPR032799; Xylanase inhibitor, C-terminal	IPR032861; Xylanase inhibitor, N-terminal	IPR033121; Peptidase family A1 domain
2	5281580	413.168	VIT_02s0154g00530	intergenic	hor:Hore_12750	histidine triad (HIT) protein; K02503 histidine triad (HIT) family protein	IPR011146; HIT-like domain
2	5282569	525.582	VIT_02s0154g00520	intergenic	nnu:104601365	probable aspartyl protease At4g16563; K01379 cathepsin D [EC:3.4.23.5]	IPR001461; Aspartic peptidase A1 family	IPR021109; Aspartic peptidase domain	IPR032799; Xylanase inhibitor, C-terminal	IPR032861; Xylanase inhibitor, N-terminal	IPR033121; Peptidase family A1 domain
2	5282569	525.582	VIT_02s0154g00530	intergenic	hor:Hore_12750	histidine triad (HIT) protein; K02503 histidine triad (HIT) family protein	IPR011146; HIT-like domain
2	5283557	565.514	VIT_02s0154g00530	downstream	hor:Hore_12750	histidine triad (HIT) protein; K02503 histidine triad (HIT) family protein	IPR011146; HIT-like domain
2	5284546	467.729	VIT_02s0154g00530	downstream	hor:Hore_12750	histidine triad (HIT) protein; K02503 histidine triad (HIT) family protein	IPR011146; HIT-like domain
2	5285534	444.932	VIT_02s0154g00530	intronic	hor:Hore_12750	histidine triad (HIT) protein; K02503 histidine triad (HIT) family protein	IPR011146; HIT-like domain
2	5286522	400.462	VIT_02s0154g00530	intronic	hor:Hore_12750	histidine triad (HIT) protein; K02503 histidine triad (HIT) family protein	IPR011146; HIT-like domain
2	10538947	326.069	VIT_02s0012g02720	intergenic	vvi:100854691	disease resistance protein RPM1; K13457 disease resistance protein RPM1	IPR002182; NB-ARC	IPR027417; P-loop containing nucleoside triphosphate hydrolase	IPR032675; Leucine-rich repeat domain, L domain-like
2	10538947	326.069	VIT_02s0012g02760	intergenic	vvi:100253638	probable methionine--tRNA ligase; K01874 methionyl-tRNA synthetase [EC:6.1.1.10]	IPR015413; Methionyl/Leucyl tRNA synthetase	IPR029038; Methionyl-tRNA synthetase, Zn-domain
2	10539936	333.359	VIT_02s0012g02720	intergenic	vvi:100854691	disease resistance protein RPM1; K13457 disease resistance protein RPM1	IPR002182; NB-ARC	IPR027417; P-loop containing nucleoside triphosphate hydrolase	IPR032675; Leucine-rich repeat domain, L domain-like
2	10539936	333.359	VIT_02s0012g02760	intergenic	vvi:100253638	probable methionine--tRNA ligase; K01874 methionyl-tRNA synthetase [EC:6.1.1.10]	IPR015413; Methionyl/Leucyl tRNA synthetase	IPR029038; Methionyl-tRNA synthetase, Zn-domain
2	10540924	337.971	VIT_02s0012g02720	intergenic	vvi:100854691	disease resistance protein RPM1; K13457 disease resistance protein RPM1	IPR002182; NB-ARC	IPR027417; P-loop containing nucleoside triphosphate hydrolase	IPR032675; Leucine-rich repeat domain, L domain-like
2	10540924	337.971	VIT_02s0012g02760	intergenic	vvi:100253638	probable methionine--tRNA ligase; K01874 methionyl-tRNA synthetase [EC:6.1.1.10]	IPR015413; Methionyl/Leucyl tRNA synthetase	IPR029038; Methionyl-tRNA synthetase, Zn-domain
2	10541913	336.487	VIT_02s0012g02720	intergenic	vvi:100854691	disease resistance protein RPM1; K13457 disease resistance protein RPM1	IPR002182; NB-ARC	IPR027417; P-loop containing nucleoside triphosphate hydrolase	IPR032675; Leucine-rich repeat domain, L domain-like
2	10541913	336.487	VIT_02s0012g02760	intergenic	vvi:100253638	probable methionine--tRNA ligase; K01874 methionyl-tRNA synthetase [EC:6.1.1.10]	IPR015413; Methionyl/Leucyl tRNA synthetase	IPR029038; Methionyl-tRNA synthetase, Zn-domain
2	10543889	323.748	VIT_02s0012g02720	intergenic	vvi:100854691	disease resistance protein RPM1; K13457 disease resistance protein RPM1	IPR002182; NB-ARC	IPR027417; P-loop containing nucleoside triphosphate hydrolase	IPR032675; Leucine-rich repeat domain, L domain-like
2	10543889	323.748	VIT_02s0012g02760	intergenic	vvi:100253638	probable methionine--tRNA ligase; K01874 methionyl-tRNA synthetase [EC:6.1.1.10]	IPR015413; Methionyl/Leucyl tRNA synthetase	IPR029038; Methionyl-tRNA synthetase, Zn-domain
2	10544878	331.986	VIT_02s0012g02720	intergenic	vvi:100854691	disease resistance protein RPM1; K13457 disease resistance protein RPM1	IPR002182; NB-ARC	IPR027417; P-loop containing nucleoside triphosphate hydrolase	IPR032675; Leucine-rich repeat domain, L domain-like
2	10544878	331.986	VIT_02s0012g02760	intergenic	vvi:100253638	probable methionine--tRNA ligase; K01874 methionyl-tRNA synthetase [EC:6.1.1.10]	IPR015413; Methionyl/Leucyl tRNA synthetase	IPR029038; Methionyl-tRNA synthetase, Zn-domain
2	10545866	338.411	VIT_02s0012g02720	intergenic	vvi:100854691	disease resistance protein RPM1; K13457 disease resistance protein RPM1	IPR002182; NB-ARC	IPR027417; P-loop containing nucleoside triphosphate hydrolase	IPR032675; Leucine-rich repeat domain, L domain-like
2	10545866	338.411	VIT_02s0012g02760	intergenic	vvi:100253638	probable methionine--tRNA ligase; K01874 methionyl-tRNA synthetase [EC:6.1.1.10]	IPR015413; Methionyl/Leucyl tRNA synthetase	IPR029038; Methionyl-tRNA synthetase, Zn-domain
2	10546855	326.896	VIT_02s0012g02720	intergenic	vvi:100854691	disease resistance protein RPM1; K13457 disease resistance protein RPM1	IPR002182; NB-ARC	IPR027417; P-loop containing nucleoside triphosphate hydrolase	IPR032675; Leucine-rich repeat domain, L domain-like
2	10546855	326.896	VIT_02s0012g02760	intergenic	vvi:100253638	probable methionine--tRNA ligase; K01874 methionyl-tRNA synthetase [EC:6.1.1.10]	IPR015413; Methionyl/Leucyl tRNA synthetase	IPR029038; Methionyl-tRNA synthetase, Zn-domain
2	10663487	332.199	VIT_02s0012g02790	intronic	vvi:100262642	secretory carrier-associated membrane protein 4; K19995 secretory carrier-associated membrane protein	IPR007273; SCAMP
2	10664476	365.512	VIT_02s0012g02790	intronic	vvi:100262642	secretory carrier-associated membrane protein 4; K19995 secretory carrier-associated membrane protein	IPR007273; SCAMP
2	10665464	384.401	VIT_02s0012g02790	intronic	vvi:100262642	secretory carrier-associated membrane protein 4; K19995 secretory carrier-associated membrane protein	IPR007273; SCAMP
2	10666452	376.271	VIT_02s0012g02790	intronic	vvi:100262642	secretory carrier-associated membrane protein 4; K19995 secretory carrier-associated membrane protein	IPR007273; SCAMP
2	10668429	341.935	VIT_02s0012g02790	intronic	vvi:100262642	secretory carrier-associated membrane protein 4; K19995 secretory carrier-associated membrane protein	IPR007273; SCAMP
2	10669418	339.349	VIT_02s0012g02790	intronic	vvi:100262642	secretory carrier-associated membrane protein 4; K19995 secretory carrier-associated membrane protein	IPR007273; SCAMP
3	3247483	351.958	VIT_03s0038g04460	intronic	vvi:100854024	uncharacterized LOC100854024; K15198 transcription factor TFIIIB component B''	IPR001005; SANT/Myb domain	IPR009057; Homeodomain-like	IPR030701; Transcription factor TFIIIB component B''
3	3248501	371.072	VIT_03s0038g04460	intronic	vvi:100854024	uncharacterized LOC100854024; K15198 transcription factor TFIIIB component B''	IPR001005; SANT/Myb domain	IPR009057; Homeodomain-like	IPR030701; Transcription factor TFIIIB component B''
3	3249519	340.553	VIT_03s0038g04460	intronic	vvi:100854024	uncharacterized LOC100854024; K15198 transcription factor TFIIIB component B''	IPR001005; SANT/Myb domain	IPR009057; Homeodomain-like	IPR030701; Transcription factor TFIIIB component B''
3	3295325	349.781	VIT_03s0038g04500	exonic	vvi:100267529	bifunctional dihydrofolate reductase-thymidylate synthase; K13998 dihydrofolate reductase / thymidylate synthase [EC:1.5.1.3 2.1.1.45]	IPR000398; Thymidylate synthase	IPR001796; Dihydrofolate reductase domain	IPR012262; Bifunctional dihydrofolate reductase/thymidylate synthase	IPR017925; Dihydrofolate reductase conserved site	IPR020940; Thymidylate synthase, active site	IPR023451; Thymidylate synthase/dCMP hydroxymethylase domain	IPR024072; Dihydrofolate reductase-like domain
3	3296343	357.337	VIT_03s0038g04500	exonic	vvi:100267529	bifunctional dihydrofolate reductase-thymidylate synthase; K13998 dihydrofolate reductase / thymidylate synthase [EC:1.5.1.3 2.1.1.45]	IPR000398; Thymidylate synthase	IPR001796; Dihydrofolate reductase domain	IPR012262; Bifunctional dihydrofolate reductase/thymidylate synthase	IPR017925; Dihydrofolate reductase conserved site	IPR020940; Thymidylate synthase, active site	IPR023451; Thymidylate synthase/dCMP hydroxymethylase domain	IPR024072; Dihydrofolate reductase-like domain
3	3297361	343.473	VIT_03s0038g04500	intronic	vvi:100267529	bifunctional dihydrofolate reductase-thymidylate synthase; K13998 dihydrofolate reductase / thymidylate synthase [EC:1.5.1.3 2.1.1.45]	IPR000398; Thymidylate synthase	IPR001796; Dihydrofolate reductase domain	IPR012262; Bifunctional dihydrofolate reductase/thymidylate synthase	IPR017925; Dihydrofolate reductase conserved site	IPR020940; Thymidylate synthase, active site	IPR023451; Thymidylate synthase/dCMP hydroxymethylase domain	IPR024072; Dihydrofolate reductase-like domain
3	3298379	341.251	VIT_03s0038g04500	intronic	vvi:100267529	bifunctional dihydrofolate reductase-thymidylate synthase; K13998 dihydrofolate reductase / thymidylate synthase [EC:1.5.1.3 2.1.1.45]	IPR000398; Thymidylate synthase	IPR001796; Dihydrofolate reductase domain	IPR012262; Bifunctional dihydrofolate reductase/thymidylate synthase	IPR017925; Dihydrofolate reductase conserved site	IPR020940; Thymidylate synthase, active site	IPR023451; Thymidylate synthase/dCMP hydroxymethylase domain	IPR024072; Dihydrofolate reductase-like domain
3	3346221	334.827	VIT_03s0038g04560	intronic	vvi:100258834	40S ribosomal protein S25-4-like; K02975 small subunit ribosomal protein S25e	IPR004977; Ribosomal protein S25	IPR011991; Winged helix-turn-helix DNA-binding domain
3	3432744	346.231	VIT_03s0038g04680	intronic	ag:BAF34841	PTR1; pterocarpan reductase; K13266 pterocarpan reductase [EC:1.23.1.-]	IPR008030; NmrA-like domain	IPR016040; NAD(P)-binding domain
3	3433761	369.779	VIT_03s0038g04690	intronic	ag:BAF34841	PTR1; pterocarpan reductase; K13266 pterocarpan reductase [EC:1.23.1.-]	IPR008030; NmrA-like domain	IPR016040; NAD(P)-binding domain
3	3434779	398.195	VIT_03s0038g04690	intronic	ag:BAF34841	PTR1; pterocarpan reductase; K13266 pterocarpan reductase [EC:1.23.1.-]	IPR008030; NmrA-like domain	IPR016040; NAD(P)-binding domain
3	3435797	388.498	VIT_03s0038g04690	intronic	ag:BAF34841	PTR1; pterocarpan reductase; K13266 pterocarpan reductase [EC:1.23.1.-]	IPR008030; NmrA-like domain	IPR016040; NAD(P)-binding domain
3	3436815	352.65	VIT_03s0038g04690	intronic	ag:BAF34841	PTR1; pterocarpan reductase; K13266 pterocarpan reductase [EC:1.23.1.-]	IPR008030; NmrA-like domain	IPR016040; NAD(P)-binding domain
3	3437833	335.956	VIT_03s0038g04690	intronic	ag:BAF34841	PTR1; pterocarpan reductase; K13266 pterocarpan reductase [EC:1.23.1.-]	IPR008030; NmrA-like domain	IPR016040; NAD(P)-binding domain
3	3438851	380.699	VIT_03s0038g04690	intronic	ag:BAF34841	PTR1; pterocarpan reductase; K13266 pterocarpan reductase [EC:1.23.1.-]	IPR008030; NmrA-like domain	IPR016040; NAD(P)-binding domain
3	3439869	371.417	VIT_03s0038g04690	intronic	ag:BAF34841	PTR1; pterocarpan reductase; K13266 pterocarpan reductase [EC:1.23.1.-]	IPR008030; NmrA-like domain	IPR016040; NAD(P)-binding domain
3	3440887	355.703	VIT_03s0038g04690	intronic	ag:BAF34841	PTR1; pterocarpan reductase; K13266 pterocarpan reductase [EC:1.23.1.-]	IPR008030; NmrA-like domain	IPR016040; NAD(P)-binding domain
3	3907091	390.302	VIT_03s0063g00340	upstream	NaN		NaN
3	3908108	432.241	VIT_03s0063g00340	intronic	NaN		NaN
3	3909126	459.825	VIT_03s0063g00340	downstream	NaN		NaN
3	3910144	468.557	VIT_03s0063g00340	intergenic	NaN		NaN
3	3910144	468.557	VIT_03s0063g00350	intergenic	NaN		NaN
3	3911162	469.699	VIT_03s0063g00340	intergenic	NaN		NaN
3	3911162	469.699	VIT_03s0063g00350	intergenic	NaN		NaN
3	3912180	485.747	VIT_03s0063g00350	upstream	NaN		NaN
3	3913198	497.362	VIT_03s0063g00350	intronic	NaN		NaN
3	3914216	466.079	VIT_03s0063g00350	intronic	NaN		NaN
3	3915234	436.53	VIT_03s0063g00350	intronic	NaN		NaN
3	3918288	369.555	VIT_03s0063g00360	UTR5	vvi:100255469	putative fucosyltransferase-like protein; K00753 glycoprotein 3-alpha-L-fucosyltransferase [EC:2.4.1.214]	IPR001503; Glycosyl transferase family 10
3	3919306	357.592	VIT_03s0063g00360	intronic	vvi:100255469	putative fucosyltransferase-like protein; K00753 glycoprotein 3-alpha-L-fucosyltransferase [EC:2.4.1.214]	IPR001503; Glycosyl transferase family 10
3	4157497	327.867	VIT_03s0063g00610	intronic	vvi:100258817	zinc-binding alcohol dehydrogenase domain-containing protein 2; K07119 uncharacterized protein	IPR002085; Alcohol dehydrogenase superfamily, zinc-type	IPR002198; Short-chain dehydrogenase/reductase SDR	IPR002347; Glucose/ribitol dehydrogenase	IPR002364; Quinone oxidoreductase/zeta-crystallin, conserved site	IPR011032; GroES-like	IPR013149; Alcohol dehydrogenase, C-terminal	IPR013154; Alcohol dehydrogenase, N-terminal	IPR016040; NAD(P)-binding domain	IPR020843; Polyketide synthase, enoylreductase domain	IPR020904; Short-chain dehydrogenase/reductase, conserved site
3	4158515	363.186	VIT_03s0063g00610	intronic	vvi:100258817	zinc-binding alcohol dehydrogenase domain-containing protein 2; K07119 uncharacterized protein	IPR002085; Alcohol dehydrogenase superfamily, zinc-type	IPR002198; Short-chain dehydrogenase/reductase SDR	IPR002347; Glucose/ribitol dehydrogenase	IPR002364; Quinone oxidoreductase/zeta-crystallin, conserved site	IPR011032; GroES-like	IPR013149; Alcohol dehydrogenase, C-terminal	IPR013154; Alcohol dehydrogenase, N-terminal	IPR016040; NAD(P)-binding domain	IPR020843; Polyketide synthase, enoylreductase domain	IPR020904; Short-chain dehydrogenase/reductase, conserved site
3	4159533	399.05	VIT_03s0063g00610	intronic	vvi:100258817	zinc-binding alcohol dehydrogenase domain-containing protein 2; K07119 uncharacterized protein	IPR002085; Alcohol dehydrogenase superfamily, zinc-type	IPR002198; Short-chain dehydrogenase/reductase SDR	IPR002347; Glucose/ribitol dehydrogenase	IPR002364; Quinone oxidoreductase/zeta-crystallin, conserved site	IPR011032; GroES-like	IPR013149; Alcohol dehydrogenase, C-terminal	IPR013154; Alcohol dehydrogenase, N-terminal	IPR016040; NAD(P)-binding domain	IPR020843; Polyketide synthase, enoylreductase domain	IPR020904; Short-chain dehydrogenase/reductase, conserved site
3	4160551	431.919	VIT_03s0063g00610	intronic	vvi:100258817	zinc-binding alcohol dehydrogenase domain-containing protein 2; K07119 uncharacterized protein	IPR002085; Alcohol dehydrogenase superfamily, zinc-type	IPR002198; Short-chain dehydrogenase/reductase SDR	IPR002347; Glucose/ribitol dehydrogenase	IPR002364; Quinone oxidoreductase/zeta-crystallin, conserved site	IPR011032; GroES-like	IPR013149; Alcohol dehydrogenase, C-terminal	IPR013154; Alcohol dehydrogenase, N-terminal	IPR016040; NAD(P)-binding domain	IPR020843; Polyketide synthase, enoylreductase domain	IPR020904; Short-chain dehydrogenase/reductase, conserved site
3	4161569	459.23	VIT_03s0063g00610	exonic	vvi:100258817	zinc-binding alcohol dehydrogenase domain-containing protein 2; K07119 uncharacterized protein	IPR002085; Alcohol dehydrogenase superfamily, zinc-type	IPR002198; Short-chain dehydrogenase/reductase SDR	IPR002347; Glucose/ribitol dehydrogenase	IPR002364; Quinone oxidoreductase/zeta-crystallin, conserved site	IPR011032; GroES-like	IPR013149; Alcohol dehydrogenase, C-terminal	IPR013154; Alcohol dehydrogenase, N-terminal	IPR016040; NAD(P)-binding domain	IPR020843; Polyketide synthase, enoylreductase domain	IPR020904; Short-chain dehydrogenase/reductase, conserved site
3	4162587	469.008	VIT_03s0063g00610	downstream	vvi:100258817	zinc-binding alcohol dehydrogenase domain-containing protein 2; K07119 uncharacterized protein	IPR002085; Alcohol dehydrogenase superfamily, zinc-type	IPR002198; Short-chain dehydrogenase/reductase SDR	IPR002347; Glucose/ribitol dehydrogenase	IPR002364; Quinone oxidoreductase/zeta-crystallin, conserved site	IPR011032; GroES-like	IPR013149; Alcohol dehydrogenase, C-terminal	IPR013154; Alcohol dehydrogenase, N-terminal	IPR016040; NAD(P)-binding domain	IPR020843; Polyketide synthase, enoylreductase domain	IPR020904; Short-chain dehydrogenase/reductase, conserved site
3	4163604	486.064	VIT_03s0063g00610	intergenic	vvi:100258817	zinc-binding alcohol dehydrogenase domain-containing protein 2; K07119 uncharacterized protein	IPR002085; Alcohol dehydrogenase superfamily, zinc-type	IPR002198; Short-chain dehydrogenase/reductase SDR	IPR002347; Glucose/ribitol dehydrogenase	IPR002364; Quinone oxidoreductase/zeta-crystallin, conserved site	IPR011032; GroES-like	IPR013149; Alcohol dehydrogenase, C-terminal	IPR013154; Alcohol dehydrogenase, N-terminal	IPR016040; NAD(P)-binding domain	IPR020843; Polyketide synthase, enoylreductase domain	IPR020904; Short-chain dehydrogenase/reductase, conserved site
3	4163604	486.064	VIT_03s0063g00620	intergenic	NaN		IPR003340; B3 DNA binding domain	IPR015300; DNA-binding pseudobarrel domain
3	4164622	482.626	VIT_03s0063g00610	intergenic	vvi:100258817	zinc-binding alcohol dehydrogenase domain-containing protein 2; K07119 uncharacterized protein	IPR002085; Alcohol dehydrogenase superfamily, zinc-type	IPR002198; Short-chain dehydrogenase/reductase SDR	IPR002347; Glucose/ribitol dehydrogenase	IPR002364; Quinone oxidoreductase/zeta-crystallin, conserved site	IPR011032; GroES-like	IPR013149; Alcohol dehydrogenase, C-terminal	IPR013154; Alcohol dehydrogenase, N-terminal	IPR016040; NAD(P)-binding domain	IPR020843; Polyketide synthase, enoylreductase domain	IPR020904; Short-chain dehydrogenase/reductase, conserved site
3	4164622	482.626	VIT_03s0063g00620	intergenic	NaN		IPR003340; B3 DNA binding domain	IPR015300; DNA-binding pseudobarrel domain
3	4165640	454.825	VIT_03s0063g00610	intergenic	vvi:100258817	zinc-binding alcohol dehydrogenase domain-containing protein 2; K07119 uncharacterized protein	IPR002085; Alcohol dehydrogenase superfamily, zinc-type	IPR002198; Short-chain dehydrogenase/reductase SDR	IPR002347; Glucose/ribitol dehydrogenase	IPR002364; Quinone oxidoreductase/zeta-crystallin, conserved site	IPR011032; GroES-like	IPR013149; Alcohol dehydrogenase, C-terminal	IPR013154; Alcohol dehydrogenase, N-terminal	IPR016040; NAD(P)-binding domain	IPR020843; Polyketide synthase, enoylreductase domain	IPR020904; Short-chain dehydrogenase/reductase, conserved site
3	4165640	454.825	VIT_03s0063g00620	intergenic	NaN		IPR003340; B3 DNA binding domain	IPR015300; DNA-binding pseudobarrel domain
3	4166658	417.482	VIT_03s0063g00620	downstream	NaN		IPR003340; B3 DNA binding domain	IPR015300; DNA-binding pseudobarrel domain
3	4167676	483.205	VIT_03s0063g00620	intronic	NaN		IPR003340; B3 DNA binding domain	IPR015300; DNA-binding pseudobarrel domain
3	4168694	517.703	VIT_03s0063g00620	intronic	NaN		IPR003340; B3 DNA binding domain	IPR015300; DNA-binding pseudobarrel domain
3	4169712	522.569	VIT_03s0063g00620	intronic	NaN		IPR003340; B3 DNA binding domain	IPR015300; DNA-binding pseudobarrel domain
3	4170730	534.636	VIT_03s0063g00620	intronic	NaN		IPR003340; B3 DNA binding domain	IPR015300; DNA-binding pseudobarrel domain
3	4171748	517.378	VIT_03s0063g00620	intronic	NaN		IPR003340; B3 DNA binding domain	IPR015300; DNA-binding pseudobarrel domain
3	4172766	530.275	VIT_03s0063g00620	intronic	NaN		IPR003340; B3 DNA binding domain	IPR015300; DNA-binding pseudobarrel domain
3	4173784	533.456	VIT_03s0063g00620	upstream	NaN		IPR003340; B3 DNA binding domain	IPR015300; DNA-binding pseudobarrel domain
3	4174801	499.084	VIT_03s0063g00620	intergenic	NaN		IPR003340; B3 DNA binding domain	IPR015300; DNA-binding pseudobarrel domain
3	4174801	499.084	VIT_03s0063g00630	intergenic	NaN		IPR003340; B3 DNA binding domain	IPR015300; DNA-binding pseudobarrel domain
3	4175819	516.854	VIT_03s0063g00630	downstream	NaN		IPR003340; B3 DNA binding domain	IPR015300; DNA-binding pseudobarrel domain
3	4176837	503.167	VIT_03s0063g00630	exonic	NaN		IPR003340; B3 DNA binding domain	IPR015300; DNA-binding pseudobarrel domain
3	4177855	456.68	VIT_03s0063g00630	intronic	NaN		IPR003340; B3 DNA binding domain	IPR015300; DNA-binding pseudobarrel domain
3	4178873	393.879	VIT_03s0063g00630	upstream	NaN		IPR003340; B3 DNA binding domain	IPR015300; DNA-binding pseudobarrel domain
3	4179891	426.943	VIT_03s0063g00640	downstream	NaN		IPR003340; B3 DNA binding domain	IPR015300; DNA-binding pseudobarrel domain
3	4180909	421.806	VIT_03s0063g00640	intronic	NaN		IPR003340; B3 DNA binding domain	IPR015300; DNA-binding pseudobarrel domain
3	4181927	400.79	VIT_03s0063g00640	exonic	NaN		IPR003340; B3 DNA binding domain	IPR015300; DNA-binding pseudobarrel domain
3	4182945	377.657	VIT_03s0063g00640	intronic	NaN		IPR003340; B3 DNA binding domain	IPR015300; DNA-binding pseudobarrel domain
3	4183963	343.077	VIT_03s0063g00640	upstream	NaN		IPR003340; B3 DNA binding domain	IPR015300; DNA-binding pseudobarrel domain
3	4184981	335.861	VIT_03s0063g00640	intergenic	NaN		IPR003340; B3 DNA binding domain	IPR015300; DNA-binding pseudobarrel domain
3	4184981	335.861	VIT_03s0063g00650	intergenic	cic:CICLE_v10003480mg	hypothetical protein; K15891 NAD+-dependent farnesol dehydrogenase [EC:1.1.1.354]	IPR008547; Protein of unknown function DUF829, TMEM53	IPR029058; Alpha/Beta hydrolase fold
4	494077	333.809	VIT_04s0008g00560	intronic	vvi:100254195	uncharacterized LOC100254195; K17613 calcineurin-binding protein cabin-1	IPR011990; Tetratricopeptide-like helical domain	IPR013026; Tetratricopeptide repeat-containing domain	IPR033053; Histone transcription regulator 3/CABIN1
4	495072	346.478	VIT_04s0008g00560	intronic	vvi:100254195	uncharacterized LOC100254195; K17613 calcineurin-binding protein cabin-1	IPR011990; Tetratricopeptide-like helical domain	IPR013026; Tetratricopeptide repeat-containing domain	IPR033053; Histone transcription regulator 3/CABIN1
4	496066	354.675	VIT_04s0008g00560	exonic	vvi:100254195	uncharacterized LOC100254195; K17613 calcineurin-binding protein cabin-1	IPR011990; Tetratricopeptide-like helical domain	IPR013026; Tetratricopeptide repeat-containing domain	IPR033053; Histone transcription regulator 3/CABIN1
4	497061	358.519	VIT_04s0008g00560	exonic	vvi:100254195	uncharacterized LOC100254195; K17613 calcineurin-binding protein cabin-1	IPR011990; Tetratricopeptide-like helical domain	IPR013026; Tetratricopeptide repeat-containing domain	IPR033053; Histone transcription regulator 3/CABIN1
4	498055	366.651	VIT_04s0008g00570	exonic	vvi:100249085	glutamyl-tRNA(Gln) amidotransferase subunit C, chloroplastic/mitochondrial-like; K02435 aspartyl-tRNA(Asn)/glutamyl-tRNA(Gln) amidotransferase subunit C [EC:6.3.5.6 6.3.5.7]	IPR003837; Glu-tRNAGln amidotransferase C subunit
4	499049	366.359	VIT_04s0008g00570	intronic	vvi:100249085	glutamyl-tRNA(Gln) amidotransferase subunit C, chloroplastic/mitochondrial-like; K02435 aspartyl-tRNA(Asn)/glutamyl-tRNA(Gln) amidotransferase subunit C [EC:6.3.5.6 6.3.5.7]	IPR003837; Glu-tRNAGln amidotransferase C subunit
4	500044	366.602	VIT_04s0008g00570	intronic	vvi:100249085	glutamyl-tRNA(Gln) amidotransferase subunit C, chloroplastic/mitochondrial-like; K02435 aspartyl-tRNA(Asn)/glutamyl-tRNA(Gln) amidotransferase subunit C [EC:6.3.5.6 6.3.5.7]	IPR003837; Glu-tRNAGln amidotransferase C subunit
4	501038	379.445	VIT_04s0008g00570	intronic	vvi:100249085	glutamyl-tRNA(Gln) amidotransferase subunit C, chloroplastic/mitochondrial-like; K02435 aspartyl-tRNA(Asn)/glutamyl-tRNA(Gln) amidotransferase subunit C [EC:6.3.5.6 6.3.5.7]	IPR003837; Glu-tRNAGln amidotransferase C subunit
4	502033	387.192	VIT_04s0008g00570	exonic	vvi:100249085	glutamyl-tRNA(Gln) amidotransferase subunit C, chloroplastic/mitochondrial-like; K02435 aspartyl-tRNA(Asn)/glutamyl-tRNA(Gln) amidotransferase subunit C [EC:6.3.5.6 6.3.5.7]	IPR003837; Glu-tRNAGln amidotransferase C subunit
4	503027	386.156	VIT_04s0008g00570	UTR3	vvi:100249085	glutamyl-tRNA(Gln) amidotransferase subunit C, chloroplastic/mitochondrial-like; K02435 aspartyl-tRNA(Asn)/glutamyl-tRNA(Gln) amidotransferase subunit C [EC:6.3.5.6 6.3.5.7]	IPR003837; Glu-tRNAGln amidotransferase C subunit
4	504022	384.954	VIT_04s0008g00570	downstream	vvi:100249085	glutamyl-tRNA(Gln) amidotransferase subunit C, chloroplastic/mitochondrial-like; K02435 aspartyl-tRNA(Asn)/glutamyl-tRNA(Gln) amidotransferase subunit C [EC:6.3.5.6 6.3.5.7]	IPR003837; Glu-tRNAGln amidotransferase C subunit
4	505016	380.641	VIT_04s0008g00570	intergenic	vvi:100249085	glutamyl-tRNA(Gln) amidotransferase subunit C, chloroplastic/mitochondrial-like; K02435 aspartyl-tRNA(Asn)/glutamyl-tRNA(Gln) amidotransferase subunit C [EC:6.3.5.6 6.3.5.7]	IPR003837; Glu-tRNAGln amidotransferase C subunit
4	505016	380.641	VIT_04s0008g00600	intergenic	vvi:100252651	RNA polymerase sigma factor sigC; K03093 RNA polymerase sigma factor	IPR000943; RNA polymerase sigma-70	IPR007624; RNA polymerase sigma-70 region 3	IPR007627; RNA polymerase sigma-70 region 2	IPR007630; RNA polymerase sigma-70 region 4	IPR011991; Winged helix-turn-helix DNA-binding domain	IPR013324; RNA polymerase sigma factor, region 3/4	IPR013325; RNA polymerase sigma factor, region 2	IPR014284; RNA polymerase sigma-70 like domain
4	506011	372.381	VIT_04s0008g00570	intergenic	vvi:100249085	glutamyl-tRNA(Gln) amidotransferase subunit C, chloroplastic/mitochondrial-like; K02435 aspartyl-tRNA(Asn)/glutamyl-tRNA(Gln) amidotransferase subunit C [EC:6.3.5.6 6.3.5.7]	IPR003837; Glu-tRNAGln amidotransferase C subunit
4	506011	372.381	VIT_04s0008g00600	intergenic	vvi:100252651	RNA polymerase sigma factor sigC; K03093 RNA polymerase sigma factor	IPR000943; RNA polymerase sigma-70	IPR007624; RNA polymerase sigma-70 region 3	IPR007627; RNA polymerase sigma-70 region 2	IPR007630; RNA polymerase sigma-70 region 4	IPR011991; Winged helix-turn-helix DNA-binding domain	IPR013324; RNA polymerase sigma factor, region 3/4	IPR013325; RNA polymerase sigma factor, region 2	IPR014284; RNA polymerase sigma-70 like domain
4	507005	354.85	VIT_04s0008g00570	intergenic	vvi:100249085	glutamyl-tRNA(Gln) amidotransferase subunit C, chloroplastic/mitochondrial-like; K02435 aspartyl-tRNA(Asn)/glutamyl-tRNA(Gln) amidotransferase subunit C [EC:6.3.5.6 6.3.5.7]	IPR003837; Glu-tRNAGln amidotransferase C subunit
4	507005	354.85	VIT_04s0008g00600	intergenic	vvi:100252651	RNA polymerase sigma factor sigC; K03093 RNA polymerase sigma factor	IPR000943; RNA polymerase sigma-70	IPR007624; RNA polymerase sigma-70 region 3	IPR007627; RNA polymerase sigma-70 region 2	IPR007630; RNA polymerase sigma-70 region 4	IPR011991; Winged helix-turn-helix DNA-binding domain	IPR013324; RNA polymerase sigma factor, region 3/4	IPR013325; RNA polymerase sigma factor, region 2	IPR014284; RNA polymerase sigma-70 like domain
4	508000	374.485	VIT_04s0008g00570	intergenic	vvi:100249085	glutamyl-tRNA(Gln) amidotransferase subunit C, chloroplastic/mitochondrial-like; K02435 aspartyl-tRNA(Asn)/glutamyl-tRNA(Gln) amidotransferase subunit C [EC:6.3.5.6 6.3.5.7]	IPR003837; Glu-tRNAGln amidotransferase C subunit
4	508000	374.485	VIT_04s0008g00600	intergenic	vvi:100252651	RNA polymerase sigma factor sigC; K03093 RNA polymerase sigma factor	IPR000943; RNA polymerase sigma-70	IPR007624; RNA polymerase sigma-70 region 3	IPR007627; RNA polymerase sigma-70 region 2	IPR007630; RNA polymerase sigma-70 region 4	IPR011991; Winged helix-turn-helix DNA-binding domain	IPR013324; RNA polymerase sigma factor, region 3/4	IPR013325; RNA polymerase sigma factor, region 2	IPR014284; RNA polymerase sigma-70 like domain
4	508994	372.753	VIT_04s0008g00570	intergenic	vvi:100249085	glutamyl-tRNA(Gln) amidotransferase subunit C, chloroplastic/mitochondrial-like; K02435 aspartyl-tRNA(Asn)/glutamyl-tRNA(Gln) amidotransferase subunit C [EC:6.3.5.6 6.3.5.7]	IPR003837; Glu-tRNAGln amidotransferase C subunit
4	508994	372.753	VIT_04s0008g00600	intergenic	vvi:100252651	RNA polymerase sigma factor sigC; K03093 RNA polymerase sigma factor	IPR000943; RNA polymerase sigma-70	IPR007624; RNA polymerase sigma-70 region 3	IPR007627; RNA polymerase sigma-70 region 2	IPR007630; RNA polymerase sigma-70 region 4	IPR011991; Winged helix-turn-helix DNA-binding domain	IPR013324; RNA polymerase sigma factor, region 3/4	IPR013325; RNA polymerase sigma factor, region 2	IPR014284; RNA polymerase sigma-70 like domain
4	509989	353.194	VIT_04s0008g00570	intergenic	vvi:100249085	glutamyl-tRNA(Gln) amidotransferase subunit C, chloroplastic/mitochondrial-like; K02435 aspartyl-tRNA(Asn)/glutamyl-tRNA(Gln) amidotransferase subunit C [EC:6.3.5.6 6.3.5.7]	IPR003837; Glu-tRNAGln amidotransferase C subunit
4	509989	353.194	VIT_04s0008g00600	intergenic	vvi:100252651	RNA polymerase sigma factor sigC; K03093 RNA polymerase sigma factor	IPR000943; RNA polymerase sigma-70	IPR007624; RNA polymerase sigma-70 region 3	IPR007627; RNA polymerase sigma-70 region 2	IPR007630; RNA polymerase sigma-70 region 4	IPR011991; Winged helix-turn-helix DNA-binding domain	IPR013324; RNA polymerase sigma factor, region 3/4	IPR013325; RNA polymerase sigma factor, region 2	IPR014284; RNA polymerase sigma-70 like domain
4	510983	358.055	VIT_04s0008g00570	intergenic	vvi:100249085	glutamyl-tRNA(Gln) amidotransferase subunit C, chloroplastic/mitochondrial-like; K02435 aspartyl-tRNA(Asn)/glutamyl-tRNA(Gln) amidotransferase subunit C [EC:6.3.5.6 6.3.5.7]	IPR003837; Glu-tRNAGln amidotransferase C subunit
4	510983	358.055	VIT_04s0008g00600	intergenic	vvi:100252651	RNA polymerase sigma factor sigC; K03093 RNA polymerase sigma factor	IPR000943; RNA polymerase sigma-70	IPR007624; RNA polymerase sigma-70 region 3	IPR007627; RNA polymerase sigma-70 region 2	IPR007630; RNA polymerase sigma-70 region 4	IPR011991; Winged helix-turn-helix DNA-binding domain	IPR013324; RNA polymerase sigma factor, region 3/4	IPR013325; RNA polymerase sigma factor, region 2	IPR014284; RNA polymerase sigma-70 like domain
4	511977	348.454	VIT_04s0008g00570	intergenic	vvi:100249085	glutamyl-tRNA(Gln) amidotransferase subunit C, chloroplastic/mitochondrial-like; K02435 aspartyl-tRNA(Asn)/glutamyl-tRNA(Gln) amidotransferase subunit C [EC:6.3.5.6 6.3.5.7]	IPR003837; Glu-tRNAGln amidotransferase C subunit
4	511977	348.454	VIT_04s0008g00600	intergenic	vvi:100252651	RNA polymerase sigma factor sigC; K03093 RNA polymerase sigma factor	IPR000943; RNA polymerase sigma-70	IPR007624; RNA polymerase sigma-70 region 3	IPR007627; RNA polymerase sigma-70 region 2	IPR007630; RNA polymerase sigma-70 region 4	IPR011991; Winged helix-turn-helix DNA-binding domain	IPR013324; RNA polymerase sigma factor, region 3/4	IPR013325; RNA polymerase sigma factor, region 2	IPR014284; RNA polymerase sigma-70 like domain
4	512972	352.788	VIT_04s0008g00570	intergenic	vvi:100249085	glutamyl-tRNA(Gln) amidotransferase subunit C, chloroplastic/mitochondrial-like; K02435 aspartyl-tRNA(Asn)/glutamyl-tRNA(Gln) amidotransferase subunit C [EC:6.3.5.6 6.3.5.7]	IPR003837; Glu-tRNAGln amidotransferase C subunit
4	512972	352.788	VIT_04s0008g00600	intergenic	vvi:100252651	RNA polymerase sigma factor sigC; K03093 RNA polymerase sigma factor	IPR000943; RNA polymerase sigma-70	IPR007624; RNA polymerase sigma-70 region 3	IPR007627; RNA polymerase sigma-70 region 2	IPR007630; RNA polymerase sigma-70 region 4	IPR011991; Winged helix-turn-helix DNA-binding domain	IPR013324; RNA polymerase sigma factor, region 3/4	IPR013325; RNA polymerase sigma factor, region 2	IPR014284; RNA polymerase sigma-70 like domain
4	513966	337.184	VIT_04s0008g00570	intergenic	vvi:100249085	glutamyl-tRNA(Gln) amidotransferase subunit C, chloroplastic/mitochondrial-like; K02435 aspartyl-tRNA(Asn)/glutamyl-tRNA(Gln) amidotransferase subunit C [EC:6.3.5.6 6.3.5.7]	IPR003837; Glu-tRNAGln amidotransferase C subunit
4	513966	337.184	VIT_04s0008g00600	intergenic	vvi:100252651	RNA polymerase sigma factor sigC; K03093 RNA polymerase sigma factor	IPR000943; RNA polymerase sigma-70	IPR007624; RNA polymerase sigma-70 region 3	IPR007627; RNA polymerase sigma-70 region 2	IPR007630; RNA polymerase sigma-70 region 4	IPR011991; Winged helix-turn-helix DNA-binding domain	IPR013324; RNA polymerase sigma factor, region 3/4	IPR013325; RNA polymerase sigma factor, region 2	IPR014284; RNA polymerase sigma-70 like domain
4	533855	325.28	VIT_04s0008g00600	intronic	vvi:100252651	RNA polymerase sigma factor sigC; K03093 RNA polymerase sigma factor	IPR000943; RNA polymerase sigma-70	IPR007624; RNA polymerase sigma-70 region 3	IPR007627; RNA polymerase sigma-70 region 2	IPR007630; RNA polymerase sigma-70 region 4	IPR011991; Winged helix-turn-helix DNA-binding domain	IPR013324; RNA polymerase sigma factor, region 3/4	IPR013325; RNA polymerase sigma factor, region 2	IPR014284; RNA polymerase sigma-70 like domain
4	534850	335.301	VIT_04s0008g00600	exonic	vvi:100252651	RNA polymerase sigma factor sigC; K03093 RNA polymerase sigma factor	IPR000943; RNA polymerase sigma-70	IPR007624; RNA polymerase sigma-70 region 3	IPR007627; RNA polymerase sigma-70 region 2	IPR007630; RNA polymerase sigma-70 region 4	IPR011991; Winged helix-turn-helix DNA-binding domain	IPR013324; RNA polymerase sigma factor, region 3/4	IPR013325; RNA polymerase sigma factor, region 2	IPR014284; RNA polymerase sigma-70 like domain
4	5232656	354.187	VIT_04s0008g05730	exonic	vvi:100244135	probable sucrose-phosphate synthase 1; K00696 sucrose-phosphate synthase [EC:2.4.1.14]	IPR000368; Sucrose synthase	IPR001296; Glycosyl transferase, family 1	IPR006380; Sucrose-phosphate synthase	IPR012819; Sucrose phosphate synthase, plant
4	5284367	337.853	VIT_04s0008g05760	intergenic	gmx:102666898	probable WRKY transcription factor 33; K13424 WRKY transcription factor 33	IPR003657; WRKY domain
4	5284367	337.853	VIT_04s0008g05770	intergenic	tcc:18587713	CBL-interacting serine/threonine-protein kinase 25; K07198 5'-AMP-activated protein kinase, catalytic alpha subunit [EC:2.7.11.11]	IPR000719; Protein kinase domain	IPR002290; Serine/threonine/dual specificity protein kinase, catalytic domain	IPR004041; NAF domain	IPR008271; Serine/threonine-protein kinase, active site	IPR011009; Protein kinase-like domain	IPR017441; Protein kinase, ATP binding site	IPR018451; NAF/FISL domain	IPR020636; Calcium/calmodulin-dependent/calcium-dependent protein kinase
4	5285362	349.564	VIT_04s0008g05760	intergenic	gmx:102666898	probable WRKY transcription factor 33; K13424 WRKY transcription factor 33	IPR003657; WRKY domain
4	5285362	349.564	VIT_04s0008g05770	intergenic	tcc:18587713	CBL-interacting serine/threonine-protein kinase 25; K07198 5'-AMP-activated protein kinase, catalytic alpha subunit [EC:2.7.11.11]	IPR000719; Protein kinase domain	IPR002290; Serine/threonine/dual specificity protein kinase, catalytic domain	IPR004041; NAF domain	IPR008271; Serine/threonine-protein kinase, active site	IPR011009; Protein kinase-like domain	IPR017441; Protein kinase, ATP binding site	IPR018451; NAF/FISL domain	IPR020636; Calcium/calmodulin-dependent/calcium-dependent protein kinase
4	5286356	353.102	VIT_04s0008g05760	intergenic	gmx:102666898	probable WRKY transcription factor 33; K13424 WRKY transcription factor 33	IPR003657; WRKY domain
4	5286356	353.102	VIT_04s0008g05770	intergenic	tcc:18587713	CBL-interacting serine/threonine-protein kinase 25; K07198 5'-AMP-activated protein kinase, catalytic alpha subunit [EC:2.7.11.11]	IPR000719; Protein kinase domain	IPR002290; Serine/threonine/dual specificity protein kinase, catalytic domain	IPR004041; NAF domain	IPR008271; Serine/threonine-protein kinase, active site	IPR011009; Protein kinase-like domain	IPR017441; Protein kinase, ATP binding site	IPR018451; NAF/FISL domain	IPR020636; Calcium/calmodulin-dependent/calcium-dependent protein kinase
4	5287351	364.178	VIT_04s0008g05760	intergenic	gmx:102666898	probable WRKY transcription factor 33; K13424 WRKY transcription factor 33	IPR003657; WRKY domain
4	5287351	364.178	VIT_04s0008g05770	intergenic	tcc:18587713	CBL-interacting serine/threonine-protein kinase 25; K07198 5'-AMP-activated protein kinase, catalytic alpha subunit [EC:2.7.11.11]	IPR000719; Protein kinase domain	IPR002290; Serine/threonine/dual specificity protein kinase, catalytic domain	IPR004041; NAF domain	IPR008271; Serine/threonine-protein kinase, active site	IPR011009; Protein kinase-like domain	IPR017441; Protein kinase, ATP binding site	IPR018451; NAF/FISL domain	IPR020636; Calcium/calmodulin-dependent/calcium-dependent protein kinase
4	5288345	369.916	VIT_04s0008g05760	intergenic	gmx:102666898	probable WRKY transcription factor 33; K13424 WRKY transcription factor 33	IPR003657; WRKY domain
4	5288345	369.916	VIT_04s0008g05770	intergenic	tcc:18587713	CBL-interacting serine/threonine-protein kinase 25; K07198 5'-AMP-activated protein kinase, catalytic alpha subunit [EC:2.7.11.11]	IPR000719; Protein kinase domain	IPR002290; Serine/threonine/dual specificity protein kinase, catalytic domain	IPR004041; NAF domain	IPR008271; Serine/threonine-protein kinase, active site	IPR011009; Protein kinase-like domain	IPR017441; Protein kinase, ATP binding site	IPR018451; NAF/FISL domain	IPR020636; Calcium/calmodulin-dependent/calcium-dependent protein kinase
4	5289340	358.669	VIT_04s0008g05760	intergenic	gmx:102666898	probable WRKY transcription factor 33; K13424 WRKY transcription factor 33	IPR003657; WRKY domain
4	5289340	358.669	VIT_04s0008g05770	intergenic	tcc:18587713	CBL-interacting serine/threonine-protein kinase 25; K07198 5'-AMP-activated protein kinase, catalytic alpha subunit [EC:2.7.11.11]	IPR000719; Protein kinase domain	IPR002290; Serine/threonine/dual specificity protein kinase, catalytic domain	IPR004041; NAF domain	IPR008271; Serine/threonine-protein kinase, active site	IPR011009; Protein kinase-like domain	IPR017441; Protein kinase, ATP binding site	IPR018451; NAF/FISL domain	IPR020636; Calcium/calmodulin-dependent/calcium-dependent protein kinase
4	5290334	373.929	VIT_04s0008g05760	intergenic	gmx:102666898	probable WRKY transcription factor 33; K13424 WRKY transcription factor 33	IPR003657; WRKY domain
4	5290334	373.929	VIT_04s0008g05770	intergenic	tcc:18587713	CBL-interacting serine/threonine-protein kinase 25; K07198 5'-AMP-activated protein kinase, catalytic alpha subunit [EC:2.7.11.11]	IPR000719; Protein kinase domain	IPR002290; Serine/threonine/dual specificity protein kinase, catalytic domain	IPR004041; NAF domain	IPR008271; Serine/threonine-protein kinase, active site	IPR011009; Protein kinase-like domain	IPR017441; Protein kinase, ATP binding site	IPR018451; NAF/FISL domain	IPR020636; Calcium/calmodulin-dependent/calcium-dependent protein kinase
4	5291329	360.366	VIT_04s0008g05770	downstream	tcc:18587713	CBL-interacting serine/threonine-protein kinase 25; K07198 5'-AMP-activated protein kinase, catalytic alpha subunit [EC:2.7.11.11]	IPR000719; Protein kinase domain	IPR002290; Serine/threonine/dual specificity protein kinase, catalytic domain	IPR004041; NAF domain	IPR008271; Serine/threonine-protein kinase, active site	IPR011009; Protein kinase-like domain	IPR017441; Protein kinase, ATP binding site	IPR018451; NAF/FISL domain	IPR020636; Calcium/calmodulin-dependent/calcium-dependent protein kinase
4	5292323	336.111	VIT_04s0008g05770	exonic	tcc:18587713	CBL-interacting serine/threonine-protein kinase 25; K07198 5'-AMP-activated protein kinase, catalytic alpha subunit [EC:2.7.11.11]	IPR000719; Protein kinase domain	IPR002290; Serine/threonine/dual specificity protein kinase, catalytic domain	IPR004041; NAF domain	IPR008271; Serine/threonine-protein kinase, active site	IPR011009; Protein kinase-like domain	IPR017441; Protein kinase, ATP binding site	IPR018451; NAF/FISL domain	IPR020636; Calcium/calmodulin-dependent/calcium-dependent protein kinase
4	8862417	336.064	VIT_04s0069g00770	exonic	vvi:100250381	putative UDP-sugar transporter DDB_G0278631; K15281 solute carrier family 35	IPR004853; Sugar phosphate transporter domain
4	8863411	387.566	VIT_04s0069g00770	intronic	vvi:100250381	putative UDP-sugar transporter DDB_G0278631; K15281 solute carrier family 35	IPR004853; Sugar phosphate transporter domain
4	8864406	427.947	VIT_04s0069g00770	intronic	vvi:100250381	putative UDP-sugar transporter DDB_G0278631; K15281 solute carrier family 35	IPR004853; Sugar phosphate transporter domain
4	8865400	463.83	VIT_04s0069g00770	intronic	vvi:100250381	putative UDP-sugar transporter DDB_G0278631; K15281 solute carrier family 35	IPR004853; Sugar phosphate transporter domain
4	8866395	492.103	VIT_04s0069g00770	UTR3	vvi:100250381	putative UDP-sugar transporter DDB_G0278631; K15281 solute carrier family 35	IPR004853; Sugar phosphate transporter domain
4	8867389	517.017	VIT_04s0069g00770	downstream	vvi:100250381	putative UDP-sugar transporter DDB_G0278631; K15281 solute carrier family 35	IPR004853; Sugar phosphate transporter domain
4	8868383	528.087	VIT_04s0069g00770	intergenic	vvi:100250381	putative UDP-sugar transporter DDB_G0278631; K15281 solute carrier family 35	IPR004853; Sugar phosphate transporter domain
4	8868383	528.087	VIT_04s0069g00780	intergenic	nnu:104595557	xyloglucan glycosyltransferase 4; K20887 xyloglucan glycosyltransferase 4 [EC:2.4.1.-]	IPR029044; Nucleotide-diphospho-sugar transferases
4	8869378	488.915	VIT_04s0069g00770	intergenic	vvi:100250381	putative UDP-sugar transporter DDB_G0278631; K15281 solute carrier family 35	IPR004853; Sugar phosphate transporter domain
4	8869378	488.915	VIT_04s0069g00780	intergenic	nnu:104595557	xyloglucan glycosyltransferase 4; K20887 xyloglucan glycosyltransferase 4 [EC:2.4.1.-]	IPR029044; Nucleotide-diphospho-sugar transferases
4	8870372	540.678	VIT_04s0069g00770	intergenic	vvi:100250381	putative UDP-sugar transporter DDB_G0278631; K15281 solute carrier family 35	IPR004853; Sugar phosphate transporter domain
4	8870372	540.678	VIT_04s0069g00780	intergenic	nnu:104595557	xyloglucan glycosyltransferase 4; K20887 xyloglucan glycosyltransferase 4 [EC:2.4.1.-]	IPR029044; Nucleotide-diphospho-sugar transferases
4	8871367	594.67	VIT_04s0069g00770	intergenic	vvi:100250381	putative UDP-sugar transporter DDB_G0278631; K15281 solute carrier family 35	IPR004853; Sugar phosphate transporter domain
4	8871367	594.67	VIT_04s0069g00780	intergenic	nnu:104595557	xyloglucan glycosyltransferase 4; K20887 xyloglucan glycosyltransferase 4 [EC:2.4.1.-]	IPR029044; Nucleotide-diphospho-sugar transferases
4	8872361	623.161	VIT_04s0069g00770	intergenic	vvi:100250381	putative UDP-sugar transporter DDB_G0278631; K15281 solute carrier family 35	IPR004853; Sugar phosphate transporter domain
4	8872361	623.161	VIT_04s0069g00780	intergenic	nnu:104595557	xyloglucan glycosyltransferase 4; K20887 xyloglucan glycosyltransferase 4 [EC:2.4.1.-]	IPR029044; Nucleotide-diphospho-sugar transferases
4	8873356	601.499	VIT_04s0069g00770	intergenic	vvi:100250381	putative UDP-sugar transporter DDB_G0278631; K15281 solute carrier family 35	IPR004853; Sugar phosphate transporter domain
4	8873356	601.499	VIT_04s0069g00780	intergenic	nnu:104595557	xyloglucan glycosyltransferase 4; K20887 xyloglucan glycosyltransferase 4 [EC:2.4.1.-]	IPR029044; Nucleotide-diphospho-sugar transferases
4	8874350	611.434	VIT_04s0069g00770	intergenic	vvi:100250381	putative UDP-sugar transporter DDB_G0278631; K15281 solute carrier family 35	IPR004853; Sugar phosphate transporter domain
4	8874350	611.434	VIT_04s0069g00780	intergenic	nnu:104595557	xyloglucan glycosyltransferase 4; K20887 xyloglucan glycosyltransferase 4 [EC:2.4.1.-]	IPR029044; Nucleotide-diphospho-sugar transferases
4	8875345	663.58	VIT_04s0069g00770	intergenic	vvi:100250381	putative UDP-sugar transporter DDB_G0278631; K15281 solute carrier family 35	IPR004853; Sugar phosphate transporter domain
4	8875345	663.58	VIT_04s0069g00780	intergenic	nnu:104595557	xyloglucan glycosyltransferase 4; K20887 xyloglucan glycosyltransferase 4 [EC:2.4.1.-]	IPR029044; Nucleotide-diphospho-sugar transferases
4	8876339	712.745	VIT_04s0069g00770	intergenic	vvi:100250381	putative UDP-sugar transporter DDB_G0278631; K15281 solute carrier family 35	IPR004853; Sugar phosphate transporter domain
4	8876339	712.745	VIT_04s0069g00780	intergenic	nnu:104595557	xyloglucan glycosyltransferase 4; K20887 xyloglucan glycosyltransferase 4 [EC:2.4.1.-]	IPR029044; Nucleotide-diphospho-sugar transferases
4	8877334	754.966	VIT_04s0069g00770	intergenic	vvi:100250381	putative UDP-sugar transporter DDB_G0278631; K15281 solute carrier family 35	IPR004853; Sugar phosphate transporter domain
4	8877334	754.966	VIT_04s0069g00780	intergenic	nnu:104595557	xyloglucan glycosyltransferase 4; K20887 xyloglucan glycosyltransferase 4 [EC:2.4.1.-]	IPR029044; Nucleotide-diphospho-sugar transferases
4	8878328	800.696	VIT_04s0069g00780	upstream	nnu:104595557	xyloglucan glycosyltransferase 4; K20887 xyloglucan glycosyltransferase 4 [EC:2.4.1.-]	IPR029044; Nucleotide-diphospho-sugar transferases
4	8879322	827.614	VIT_04s0069g00780	exonic	nnu:104595557	xyloglucan glycosyltransferase 4; K20887 xyloglucan glycosyltransferase 4 [EC:2.4.1.-]	IPR029044; Nucleotide-diphospho-sugar transferases
4	8880317	834.756	VIT_04s0069g00780	exonic	nnu:104595557	xyloglucan glycosyltransferase 4; K20887 xyloglucan glycosyltransferase 4 [EC:2.4.1.-]	IPR029044; Nucleotide-diphospho-sugar transferases
4	8881311	869.581	VIT_04s0069g00780	exonic	nnu:104595557	xyloglucan glycosyltransferase 4; K20887 xyloglucan glycosyltransferase 4 [EC:2.4.1.-]	IPR029044; Nucleotide-diphospho-sugar transferases
4	8882306	885.327	VIT_04s0069g00780	downstream	nnu:104595557	xyloglucan glycosyltransferase 4; K20887 xyloglucan glycosyltransferase 4 [EC:2.4.1.-]	IPR029044; Nucleotide-diphospho-sugar transferases
4	8883300	909.905	VIT_04s0069g00780	intergenic	nnu:104595557	xyloglucan glycosyltransferase 4; K20887 xyloglucan glycosyltransferase 4 [EC:2.4.1.-]	IPR029044; Nucleotide-diphospho-sugar transferases
4	8883300	909.905	VIT_04s0069g00790	intergenic	vvi:100267557	probable cyclic nucleotide-gated ion channel 14; K05391 cyclic nucleotide gated channel, plant	IPR000595; Cyclic nucleotide-binding domain	IPR005821; Ion transport domain	IPR014710; RmlC-like jelly roll fold	IPR018490; Cyclic nucleotide-binding-like
4	8884295	914.893	VIT_04s0069g00780	intergenic	nnu:104595557	xyloglucan glycosyltransferase 4; K20887 xyloglucan glycosyltransferase 4 [EC:2.4.1.-]	IPR029044; Nucleotide-diphospho-sugar transferases
4	8884295	914.893	VIT_04s0069g00790	intergenic	vvi:100267557	probable cyclic nucleotide-gated ion channel 14; K05391 cyclic nucleotide gated channel, plant	IPR000595; Cyclic nucleotide-binding domain	IPR005821; Ion transport domain	IPR014710; RmlC-like jelly roll fold	IPR018490; Cyclic nucleotide-binding-like
4	8885289	922.496	VIT_04s0069g00780	intergenic	nnu:104595557	xyloglucan glycosyltransferase 4; K20887 xyloglucan glycosyltransferase 4 [EC:2.4.1.-]	IPR029044; Nucleotide-diphospho-sugar transferases
4	8885289	922.496	VIT_04s0069g00790	intergenic	vvi:100267557	probable cyclic nucleotide-gated ion channel 14; K05391 cyclic nucleotide gated channel, plant	IPR000595; Cyclic nucleotide-binding domain	IPR005821; Ion transport domain	IPR014710; RmlC-like jelly roll fold	IPR018490; Cyclic nucleotide-binding-like
4	8886284	907.566	VIT_04s0069g00780	intergenic	nnu:104595557	xyloglucan glycosyltransferase 4; K20887 xyloglucan glycosyltransferase 4 [EC:2.4.1.-]	IPR029044; Nucleotide-diphospho-sugar transferases
4	8886284	907.566	VIT_04s0069g00790	intergenic	vvi:100267557	probable cyclic nucleotide-gated ion channel 14; K05391 cyclic nucleotide gated channel, plant	IPR000595; Cyclic nucleotide-binding domain	IPR005821; Ion transport domain	IPR014710; RmlC-like jelly roll fold	IPR018490; Cyclic nucleotide-binding-like
4	8887278	927.205	VIT_04s0069g00780	intergenic	nnu:104595557	xyloglucan glycosyltransferase 4; K20887 xyloglucan glycosyltransferase 4 [EC:2.4.1.-]	IPR029044; Nucleotide-diphospho-sugar transferases
4	8887278	927.205	VIT_04s0069g00790	intergenic	vvi:100267557	probable cyclic nucleotide-gated ion channel 14; K05391 cyclic nucleotide gated channel, plant	IPR000595; Cyclic nucleotide-binding domain	IPR005821; Ion transport domain	IPR014710; RmlC-like jelly roll fold	IPR018490; Cyclic nucleotide-binding-like
4	8888273	947.209	VIT_04s0069g00780	intergenic	nnu:104595557	xyloglucan glycosyltransferase 4; K20887 xyloglucan glycosyltransferase 4 [EC:2.4.1.-]	IPR029044; Nucleotide-diphospho-sugar transferases
4	8888273	947.209	VIT_04s0069g00790	intergenic	vvi:100267557	probable cyclic nucleotide-gated ion channel 14; K05391 cyclic nucleotide gated channel, plant	IPR000595; Cyclic nucleotide-binding domain	IPR005821; Ion transport domain	IPR014710; RmlC-like jelly roll fold	IPR018490; Cyclic nucleotide-binding-like
4	8889267	971.949	VIT_04s0069g00780	intergenic	nnu:104595557	xyloglucan glycosyltransferase 4; K20887 xyloglucan glycosyltransferase 4 [EC:2.4.1.-]	IPR029044; Nucleotide-diphospho-sugar transferases
4	8889267	971.949	VIT_04s0069g00790	intergenic	vvi:100267557	probable cyclic nucleotide-gated ion channel 14; K05391 cyclic nucleotide gated channel, plant	IPR000595; Cyclic nucleotide-binding domain	IPR005821; Ion transport domain	IPR014710; RmlC-like jelly roll fold	IPR018490; Cyclic nucleotide-binding-like
4	8890261	948.228	VIT_04s0069g00790	downstream	vvi:100267557	probable cyclic nucleotide-gated ion channel 14; K05391 cyclic nucleotide gated channel, plant	IPR000595; Cyclic nucleotide-binding domain	IPR005821; Ion transport domain	IPR014710; RmlC-like jelly roll fold	IPR018490; Cyclic nucleotide-binding-like
4	8891256	990.322	VIT_04s0069g00790	exonic	vvi:100267557	probable cyclic nucleotide-gated ion channel 14; K05391 cyclic nucleotide gated channel, plant	IPR000595; Cyclic nucleotide-binding domain	IPR005821; Ion transport domain	IPR014710; RmlC-like jelly roll fold	IPR018490; Cyclic nucleotide-binding-like
4	8892250	1009.9	VIT_04s0069g00790	intronic	vvi:100267557	probable cyclic nucleotide-gated ion channel 14; K05391 cyclic nucleotide gated channel, plant	IPR000595; Cyclic nucleotide-binding domain	IPR005821; Ion transport domain	IPR014710; RmlC-like jelly roll fold	IPR018490; Cyclic nucleotide-binding-like
4	8893245	1007.81	VIT_04s0069g00790	intronic	vvi:100267557	probable cyclic nucleotide-gated ion channel 14; K05391 cyclic nucleotide gated channel, plant	IPR000595; Cyclic nucleotide-binding domain	IPR005821; Ion transport domain	IPR014710; RmlC-like jelly roll fold	IPR018490; Cyclic nucleotide-binding-like
4	8894239	1015.37	VIT_04s0069g00790	intronic	vvi:100267557	probable cyclic nucleotide-gated ion channel 14; K05391 cyclic nucleotide gated channel, plant	IPR000595; Cyclic nucleotide-binding domain	IPR005821; Ion transport domain	IPR014710; RmlC-like jelly roll fold	IPR018490; Cyclic nucleotide-binding-like
4	8895234	1010.09	VIT_04s0069g00790	intronic	vvi:100267557	probable cyclic nucleotide-gated ion channel 14; K05391 cyclic nucleotide gated channel, plant	IPR000595; Cyclic nucleotide-binding domain	IPR005821; Ion transport domain	IPR014710; RmlC-like jelly roll fold	IPR018490; Cyclic nucleotide-binding-like
4	8896228	1000.68	VIT_04s0069g00790	exonic	vvi:100267557	probable cyclic nucleotide-gated ion channel 14; K05391 cyclic nucleotide gated channel, plant	IPR000595; Cyclic nucleotide-binding domain	IPR005821; Ion transport domain	IPR014710; RmlC-like jelly roll fold	IPR018490; Cyclic nucleotide-binding-like
4	8897223	1005.4	VIT_04s0069g00790	exonic	vvi:100267557	probable cyclic nucleotide-gated ion channel 14; K05391 cyclic nucleotide gated channel, plant	IPR000595; Cyclic nucleotide-binding domain	IPR005821; Ion transport domain	IPR014710; RmlC-like jelly roll fold	IPR018490; Cyclic nucleotide-binding-like
4	8898217	991.021	VIT_04s0069g00790	upstream	vvi:100267557	probable cyclic nucleotide-gated ion channel 14; K05391 cyclic nucleotide gated channel, plant	IPR000595; Cyclic nucleotide-binding domain	IPR005821; Ion transport domain	IPR014710; RmlC-like jelly roll fold	IPR018490; Cyclic nucleotide-binding-like
4	8899212	965.519	VIT_04s0069g00790	intergenic	vvi:100267557	probable cyclic nucleotide-gated ion channel 14; K05391 cyclic nucleotide gated channel, plant	IPR000595; Cyclic nucleotide-binding domain	IPR005821; Ion transport domain	IPR014710; RmlC-like jelly roll fold	IPR018490; Cyclic nucleotide-binding-like
4	8899212	965.519	VIT_04s0069g00800	intergenic	vvi:100262399	serine/arginine-rich splicing factor RSZ22; K12896 splicing factor, arginine/serine-rich 7	IPR000504; RNA recognition motif domain	IPR001878; Zinc finger, CCHC-type	IPR012677; Nucleotide-binding alpha-beta plait domain
4	8900206	925.647	VIT_04s0069g00790	intergenic	vvi:100267557	probable cyclic nucleotide-gated ion channel 14; K05391 cyclic nucleotide gated channel, plant	IPR000595; Cyclic nucleotide-binding domain	IPR005821; Ion transport domain	IPR014710; RmlC-like jelly roll fold	IPR018490; Cyclic nucleotide-binding-like
4	8900206	925.647	VIT_04s0069g00800	intergenic	vvi:100262399	serine/arginine-rich splicing factor RSZ22; K12896 splicing factor, arginine/serine-rich 7	IPR000504; RNA recognition motif domain	IPR001878; Zinc finger, CCHC-type	IPR012677; Nucleotide-binding alpha-beta plait domain
4	8901200	809.172	VIT_04s0069g00790	intergenic	vvi:100267557	probable cyclic nucleotide-gated ion channel 14; K05391 cyclic nucleotide gated channel, plant	IPR000595; Cyclic nucleotide-binding domain	IPR005821; Ion transport domain	IPR014710; RmlC-like jelly roll fold	IPR018490; Cyclic nucleotide-binding-like
4	8901200	809.172	VIT_04s0069g00800	intergenic	vvi:100262399	serine/arginine-rich splicing factor RSZ22; K12896 splicing factor, arginine/serine-rich 7	IPR000504; RNA recognition motif domain	IPR001878; Zinc finger, CCHC-type	IPR012677; Nucleotide-binding alpha-beta plait domain
4	8902195	838.702	VIT_04s0069g00790	intergenic	vvi:100267557	probable cyclic nucleotide-gated ion channel 14; K05391 cyclic nucleotide gated channel, plant	IPR000595; Cyclic nucleotide-binding domain	IPR005821; Ion transport domain	IPR014710; RmlC-like jelly roll fold	IPR018490; Cyclic nucleotide-binding-like
4	8902195	838.702	VIT_04s0069g00800	intergenic	vvi:100262399	serine/arginine-rich splicing factor RSZ22; K12896 splicing factor, arginine/serine-rich 7	IPR000504; RNA recognition motif domain	IPR001878; Zinc finger, CCHC-type	IPR012677; Nucleotide-binding alpha-beta plait domain
4	8903189	769.986	VIT_04s0069g00790	intergenic	vvi:100267557	probable cyclic nucleotide-gated ion channel 14; K05391 cyclic nucleotide gated channel, plant	IPR000595; Cyclic nucleotide-binding domain	IPR005821; Ion transport domain	IPR014710; RmlC-like jelly roll fold	IPR018490; Cyclic nucleotide-binding-like
4	8903189	769.986	VIT_04s0069g00800	intergenic	vvi:100262399	serine/arginine-rich splicing factor RSZ22; K12896 splicing factor, arginine/serine-rich 7	IPR000504; RNA recognition motif domain	IPR001878; Zinc finger, CCHC-type	IPR012677; Nucleotide-binding alpha-beta plait domain
4	8904184	871.377	VIT_04s0069g00790	intergenic	vvi:100267557	probable cyclic nucleotide-gated ion channel 14; K05391 cyclic nucleotide gated channel, plant	IPR000595; Cyclic nucleotide-binding domain	IPR005821; Ion transport domain	IPR014710; RmlC-like jelly roll fold	IPR018490; Cyclic nucleotide-binding-like
4	8904184	871.377	VIT_04s0069g00800	intergenic	vvi:100262399	serine/arginine-rich splicing factor RSZ22; K12896 splicing factor, arginine/serine-rich 7	IPR000504; RNA recognition motif domain	IPR001878; Zinc finger, CCHC-type	IPR012677; Nucleotide-binding alpha-beta plait domain
4	8905178	946.935	VIT_04s0069g00790	intergenic	vvi:100267557	probable cyclic nucleotide-gated ion channel 14; K05391 cyclic nucleotide gated channel, plant	IPR000595; Cyclic nucleotide-binding domain	IPR005821; Ion transport domain	IPR014710; RmlC-like jelly roll fold	IPR018490; Cyclic nucleotide-binding-like
4	8905178	946.935	VIT_04s0069g00800	intergenic	vvi:100262399	serine/arginine-rich splicing factor RSZ22; K12896 splicing factor, arginine/serine-rich 7	IPR000504; RNA recognition motif domain	IPR001878; Zinc finger, CCHC-type	IPR012677; Nucleotide-binding alpha-beta plait domain
4	8906173	977.793	VIT_04s0069g00800	downstream	vvi:100262399	serine/arginine-rich splicing factor RSZ22; K12896 splicing factor, arginine/serine-rich 7	IPR000504; RNA recognition motif domain	IPR001878; Zinc finger, CCHC-type	IPR012677; Nucleotide-binding alpha-beta plait domain
4	8907167	993.006	VIT_04s0069g00800	intronic	vvi:100262399	serine/arginine-rich splicing factor RSZ22; K12896 splicing factor, arginine/serine-rich 7	IPR000504; RNA recognition motif domain	IPR001878; Zinc finger, CCHC-type	IPR012677; Nucleotide-binding alpha-beta plait domain
4	8908162	959.812	VIT_04s0069g00800	intronic	vvi:100262399	serine/arginine-rich splicing factor RSZ22; K12896 splicing factor, arginine/serine-rich 7	IPR000504; RNA recognition motif domain	IPR001878; Zinc finger, CCHC-type	IPR012677; Nucleotide-binding alpha-beta plait domain
4	8909156	1016.24	VIT_04s0069g00800	intronic	vvi:100262399	serine/arginine-rich splicing factor RSZ22; K12896 splicing factor, arginine/serine-rich 7	IPR000504; RNA recognition motif domain	IPR001878; Zinc finger, CCHC-type	IPR012677; Nucleotide-binding alpha-beta plait domain
4	8910151	1032.23	VIT_04s0069g00800	intronic	vvi:100262399	serine/arginine-rich splicing factor RSZ22; K12896 splicing factor, arginine/serine-rich 7	IPR000504; RNA recognition motif domain	IPR001878; Zinc finger, CCHC-type	IPR012677; Nucleotide-binding alpha-beta plait domain
4	8911145	1023.75	VIT_04s0069g00800	intronic	vvi:100262399	serine/arginine-rich splicing factor RSZ22; K12896 splicing factor, arginine/serine-rich 7	IPR000504; RNA recognition motif domain	IPR001878; Zinc finger, CCHC-type	IPR012677; Nucleotide-binding alpha-beta plait domain
4	8912139	1024.51	VIT_04s0069g00800	upstream	vvi:100262399	serine/arginine-rich splicing factor RSZ22; K12896 splicing factor, arginine/serine-rich 7	IPR000504; RNA recognition motif domain	IPR001878; Zinc finger, CCHC-type	IPR012677; Nucleotide-binding alpha-beta plait domain
4	8913134	1028.52	VIT_04s0069g00810	downstream	fve:101293548	putative EG45-like domain containing protein 1; K20628 expansin	IPR007112; Expansin/pollen allergen, DPBB domain	IPR009009; RlpA-like double-psi beta-barrel domain
4	8914128	1019.34	VIT_04s0069g00810	upstream	fve:101293548	putative EG45-like domain containing protein 1; K20628 expansin	IPR007112; Expansin/pollen allergen, DPBB domain	IPR009009; RlpA-like double-psi beta-barrel domain
4	8915123	1025.63	VIT_04s0069g00810	intergenic	fve:101293548	putative EG45-like domain containing protein 1; K20628 expansin	IPR007112; Expansin/pollen allergen, DPBB domain	IPR009009; RlpA-like double-psi beta-barrel domain
4	8915123	1025.63	VIT_04s0069g00820	intergenic	fve:101293548	putative EG45-like domain containing protein 1; K20628 expansin	IPR007112; Expansin/pollen allergen, DPBB domain	IPR009009; RlpA-like double-psi beta-barrel domain
4	8916117	1014.96	VIT_04s0069g00810	intergenic	fve:101293548	putative EG45-like domain containing protein 1; K20628 expansin	IPR007112; Expansin/pollen allergen, DPBB domain	IPR009009; RlpA-like double-psi beta-barrel domain
4	8916117	1014.96	VIT_04s0069g00820	intergenic	fve:101293548	putative EG45-like domain containing protein 1; K20628 expansin	IPR007112; Expansin/pollen allergen, DPBB domain	IPR009009; RlpA-like double-psi beta-barrel domain
4	8917112	985.605	VIT_04s0069g00810	intergenic	fve:101293548	putative EG45-like domain containing protein 1; K20628 expansin	IPR007112; Expansin/pollen allergen, DPBB domain	IPR009009; RlpA-like double-psi beta-barrel domain
4	8917112	985.605	VIT_04s0069g00820	intergenic	fve:101293548	putative EG45-like domain containing protein 1; K20628 expansin	IPR007112; Expansin/pollen allergen, DPBB domain	IPR009009; RlpA-like double-psi beta-barrel domain
4	8918106	935.538	VIT_04s0069g00810	intergenic	fve:101293548	putative EG45-like domain containing protein 1; K20628 expansin	IPR007112; Expansin/pollen allergen, DPBB domain	IPR009009; RlpA-like double-psi beta-barrel domain
4	8918106	935.538	VIT_04s0069g00820	intergenic	fve:101293548	putative EG45-like domain containing protein 1; K20628 expansin	IPR007112; Expansin/pollen allergen, DPBB domain	IPR009009; RlpA-like double-psi beta-barrel domain
4	8919101	828.332	VIT_04s0069g00810	intergenic	fve:101293548	putative EG45-like domain containing protein 1; K20628 expansin	IPR007112; Expansin/pollen allergen, DPBB domain	IPR009009; RlpA-like double-psi beta-barrel domain
4	8919101	828.332	VIT_04s0069g00820	intergenic	fve:101293548	putative EG45-like domain containing protein 1; K20628 expansin	IPR007112; Expansin/pollen allergen, DPBB domain	IPR009009; RlpA-like double-psi beta-barrel domain
4	8920095	797.446	VIT_04s0069g00820	upstream	fve:101293548	putative EG45-like domain containing protein 1; K20628 expansin	IPR007112; Expansin/pollen allergen, DPBB domain	IPR009009; RlpA-like double-psi beta-barrel domain
4	8921090	806.957	VIT_04s0069g00820	downstream	fve:101293548	putative EG45-like domain containing protein 1; K20628 expansin	IPR007112; Expansin/pollen allergen, DPBB domain	IPR009009; RlpA-like double-psi beta-barrel domain
4	8922084	757.704	VIT_04s0069g00820	intergenic	fve:101293548	putative EG45-like domain containing protein 1; K20628 expansin	IPR007112; Expansin/pollen allergen, DPBB domain	IPR009009; RlpA-like double-psi beta-barrel domain
4	8922084	757.704	VIT_04s0069g00830	intergenic	vvi:100253745	trifunctional UDP-glucose 4,6-dehydratase/UDP-4-keto-6-deoxy-D-glucose 3,5-epimerase/UDP-4-keto-L-rhamnose-reductase RHM1; K12450 UDP-glucose 4,6-dehydratase [EC:4.2.1.76]	IPR016040; NAD(P)-binding domain	IPR029903; RmlD-like substrate binding domain
4	8923078	734.408	VIT_04s0069g00820	intergenic	fve:101293548	putative EG45-like domain containing protein 1; K20628 expansin	IPR007112; Expansin/pollen allergen, DPBB domain	IPR009009; RlpA-like double-psi beta-barrel domain
4	8923078	734.408	VIT_04s0069g00830	intergenic	vvi:100253745	trifunctional UDP-glucose 4,6-dehydratase/UDP-4-keto-6-deoxy-D-glucose 3,5-epimerase/UDP-4-keto-L-rhamnose-reductase RHM1; K12450 UDP-glucose 4,6-dehydratase [EC:4.2.1.76]	IPR016040; NAD(P)-binding domain	IPR029903; RmlD-like substrate binding domain
4	8924073	719.796	VIT_04s0069g00820	intergenic	fve:101293548	putative EG45-like domain containing protein 1; K20628 expansin	IPR007112; Expansin/pollen allergen, DPBB domain	IPR009009; RlpA-like double-psi beta-barrel domain
4	8924073	719.796	VIT_04s0069g00830	intergenic	vvi:100253745	trifunctional UDP-glucose 4,6-dehydratase/UDP-4-keto-6-deoxy-D-glucose 3,5-epimerase/UDP-4-keto-L-rhamnose-reductase RHM1; K12450 UDP-glucose 4,6-dehydratase [EC:4.2.1.76]	IPR016040; NAD(P)-binding domain	IPR029903; RmlD-like substrate binding domain
4	8925067	631.683	VIT_04s0069g00820	intergenic	fve:101293548	putative EG45-like domain containing protein 1; K20628 expansin	IPR007112; Expansin/pollen allergen, DPBB domain	IPR009009; RlpA-like double-psi beta-barrel domain
4	8925067	631.683	VIT_04s0069g00830	intergenic	vvi:100253745	trifunctional UDP-glucose 4,6-dehydratase/UDP-4-keto-6-deoxy-D-glucose 3,5-epimerase/UDP-4-keto-L-rhamnose-reductase RHM1; K12450 UDP-glucose 4,6-dehydratase [EC:4.2.1.76]	IPR016040; NAD(P)-binding domain	IPR029903; RmlD-like substrate binding domain
4	8926062	434.718	VIT_04s0069g00820	intergenic	fve:101293548	putative EG45-like domain containing protein 1; K20628 expansin	IPR007112; Expansin/pollen allergen, DPBB domain	IPR009009; RlpA-like double-psi beta-barrel domain
4	8926062	434.718	VIT_04s0069g00830	intergenic	vvi:100253745	trifunctional UDP-glucose 4,6-dehydratase/UDP-4-keto-6-deoxy-D-glucose 3,5-epimerase/UDP-4-keto-L-rhamnose-reductase RHM1; K12450 UDP-glucose 4,6-dehydratase [EC:4.2.1.76]	IPR016040; NAD(P)-binding domain	IPR029903; RmlD-like substrate binding domain
4	8927056	391.905	VIT_04s0069g00820	intergenic	fve:101293548	putative EG45-like domain containing protein 1; K20628 expansin	IPR007112; Expansin/pollen allergen, DPBB domain	IPR009009; RlpA-like double-psi beta-barrel domain
4	8927056	391.905	VIT_04s0069g00830	intergenic	vvi:100253745	trifunctional UDP-glucose 4,6-dehydratase/UDP-4-keto-6-deoxy-D-glucose 3,5-epimerase/UDP-4-keto-L-rhamnose-reductase RHM1; K12450 UDP-glucose 4,6-dehydratase [EC:4.2.1.76]	IPR016040; NAD(P)-binding domain	IPR029903; RmlD-like substrate binding domain
4	8935012	482.675	VIT_04s0069g00820	intergenic	fve:101293548	putative EG45-like domain containing protein 1; K20628 expansin	IPR007112; Expansin/pollen allergen, DPBB domain	IPR009009; RlpA-like double-psi beta-barrel domain
4	8935012	482.675	VIT_04s0069g00830	intergenic	vvi:100253745	trifunctional UDP-glucose 4,6-dehydratase/UDP-4-keto-6-deoxy-D-glucose 3,5-epimerase/UDP-4-keto-L-rhamnose-reductase RHM1; K12450 UDP-glucose 4,6-dehydratase [EC:4.2.1.76]	IPR016040; NAD(P)-binding domain	IPR029903; RmlD-like substrate binding domain
4	8936006	640.946	VIT_04s0069g00820	intergenic	fve:101293548	putative EG45-like domain containing protein 1; K20628 expansin	IPR007112; Expansin/pollen allergen, DPBB domain	IPR009009; RlpA-like double-psi beta-barrel domain
4	8936006	640.946	VIT_04s0069g00830	intergenic	vvi:100253745	trifunctional UDP-glucose 4,6-dehydratase/UDP-4-keto-6-deoxy-D-glucose 3,5-epimerase/UDP-4-keto-L-rhamnose-reductase RHM1; K12450 UDP-glucose 4,6-dehydratase [EC:4.2.1.76]	IPR016040; NAD(P)-binding domain	IPR029903; RmlD-like substrate binding domain
4	8937001	740.471	VIT_04s0069g00820	intergenic	fve:101293548	putative EG45-like domain containing protein 1; K20628 expansin	IPR007112; Expansin/pollen allergen, DPBB domain	IPR009009; RlpA-like double-psi beta-barrel domain
4	8937001	740.471	VIT_04s0069g00830	intergenic	vvi:100253745	trifunctional UDP-glucose 4,6-dehydratase/UDP-4-keto-6-deoxy-D-glucose 3,5-epimerase/UDP-4-keto-L-rhamnose-reductase RHM1; K12450 UDP-glucose 4,6-dehydratase [EC:4.2.1.76]	IPR016040; NAD(P)-binding domain	IPR029903; RmlD-like substrate binding domain
4	8937995	807.733	VIT_04s0069g00820	intergenic	fve:101293548	putative EG45-like domain containing protein 1; K20628 expansin	IPR007112; Expansin/pollen allergen, DPBB domain	IPR009009; RlpA-like double-psi beta-barrel domain
4	8937995	807.733	VIT_04s0069g00830	intergenic	vvi:100253745	trifunctional UDP-glucose 4,6-dehydratase/UDP-4-keto-6-deoxy-D-glucose 3,5-epimerase/UDP-4-keto-L-rhamnose-reductase RHM1; K12450 UDP-glucose 4,6-dehydratase [EC:4.2.1.76]	IPR016040; NAD(P)-binding domain	IPR029903; RmlD-like substrate binding domain
4	8938990	849.489	VIT_04s0069g00820	intergenic	fve:101293548	putative EG45-like domain containing protein 1; K20628 expansin	IPR007112; Expansin/pollen allergen, DPBB domain	IPR009009; RlpA-like double-psi beta-barrel domain
4	8938990	849.489	VIT_04s0069g00830	intergenic	vvi:100253745	trifunctional UDP-glucose 4,6-dehydratase/UDP-4-keto-6-deoxy-D-glucose 3,5-epimerase/UDP-4-keto-L-rhamnose-reductase RHM1; K12450 UDP-glucose 4,6-dehydratase [EC:4.2.1.76]	IPR016040; NAD(P)-binding domain	IPR029903; RmlD-like substrate binding domain
4	8939984	859.274	VIT_04s0069g00830	upstream	vvi:100253745	trifunctional UDP-glucose 4,6-dehydratase/UDP-4-keto-6-deoxy-D-glucose 3,5-epimerase/UDP-4-keto-L-rhamnose-reductase RHM1; K12450 UDP-glucose 4,6-dehydratase [EC:4.2.1.76]	IPR016040; NAD(P)-binding domain	IPR029903; RmlD-like substrate binding domain
4	8940979	897.422	VIT_04s0069g00830	exonic	vvi:100253745	trifunctional UDP-glucose 4,6-dehydratase/UDP-4-keto-6-deoxy-D-glucose 3,5-epimerase/UDP-4-keto-L-rhamnose-reductase RHM1; K12450 UDP-glucose 4,6-dehydratase [EC:4.2.1.76]	IPR016040; NAD(P)-binding domain	IPR029903; RmlD-like substrate binding domain
4	8941973	902.776	VIT_04s0069g00830	exonic	vvi:100253745	trifunctional UDP-glucose 4,6-dehydratase/UDP-4-keto-6-deoxy-D-glucose 3,5-epimerase/UDP-4-keto-L-rhamnose-reductase RHM1; K12450 UDP-glucose 4,6-dehydratase [EC:4.2.1.76]	IPR016040; NAD(P)-binding domain	IPR029903; RmlD-like substrate binding domain
4	8942968	866.404	VIT_04s0069g00830	downstream	vvi:100253745	trifunctional UDP-glucose 4,6-dehydratase/UDP-4-keto-6-deoxy-D-glucose 3,5-epimerase/UDP-4-keto-L-rhamnose-reductase RHM1; K12450 UDP-glucose 4,6-dehydratase [EC:4.2.1.76]	IPR016040; NAD(P)-binding domain	IPR029903; RmlD-like substrate binding domain
4	8943962	706.497	VIT_04s0069g00830	intergenic	vvi:100253745	trifunctional UDP-glucose 4,6-dehydratase/UDP-4-keto-6-deoxy-D-glucose 3,5-epimerase/UDP-4-keto-L-rhamnose-reductase RHM1; K12450 UDP-glucose 4,6-dehydratase [EC:4.2.1.76]	IPR016040; NAD(P)-binding domain	IPR029903; RmlD-like substrate binding domain
4	8943962	706.497	VIT_04s0069g00840	intergenic	NaN		NaN
4	8944956	609.502	VIT_04s0069g00830	intergenic	vvi:100253745	trifunctional UDP-glucose 4,6-dehydratase/UDP-4-keto-6-deoxy-D-glucose 3,5-epimerase/UDP-4-keto-L-rhamnose-reductase RHM1; K12450 UDP-glucose 4,6-dehydratase [EC:4.2.1.76]	IPR016040; NAD(P)-binding domain	IPR029903; RmlD-like substrate binding domain
4	8944956	609.502	VIT_04s0069g00840	intergenic	NaN		NaN
4	8945951	870.347	VIT_04s0069g00830	intergenic	vvi:100253745	trifunctional UDP-glucose 4,6-dehydratase/UDP-4-keto-6-deoxy-D-glucose 3,5-epimerase/UDP-4-keto-L-rhamnose-reductase RHM1; K12450 UDP-glucose 4,6-dehydratase [EC:4.2.1.76]	IPR016040; NAD(P)-binding domain	IPR029903; RmlD-like substrate binding domain
4	8945951	870.347	VIT_04s0069g00840	intergenic	NaN		NaN
4	8946945	899.998	VIT_04s0069g00830	intergenic	vvi:100253745	trifunctional UDP-glucose 4,6-dehydratase/UDP-4-keto-6-deoxy-D-glucose 3,5-epimerase/UDP-4-keto-L-rhamnose-reductase RHM1; K12450 UDP-glucose 4,6-dehydratase [EC:4.2.1.76]	IPR016040; NAD(P)-binding domain	IPR029903; RmlD-like substrate binding domain
4	8946945	899.998	VIT_04s0069g00840	intergenic	NaN		NaN
4	8947940	1012.83	VIT_04s0069g00830	intergenic	vvi:100253745	trifunctional UDP-glucose 4,6-dehydratase/UDP-4-keto-6-deoxy-D-glucose 3,5-epimerase/UDP-4-keto-L-rhamnose-reductase RHM1; K12450 UDP-glucose 4,6-dehydratase [EC:4.2.1.76]	IPR016040; NAD(P)-binding domain	IPR029903; RmlD-like substrate binding domain
4	8947940	1012.83	VIT_04s0069g00840	intergenic	NaN		NaN
4	8948934	1057.95	VIT_04s0069g00830	intergenic	vvi:100253745	trifunctional UDP-glucose 4,6-dehydratase/UDP-4-keto-6-deoxy-D-glucose 3,5-epimerase/UDP-4-keto-L-rhamnose-reductase RHM1; K12450 UDP-glucose 4,6-dehydratase [EC:4.2.1.76]	IPR016040; NAD(P)-binding domain	IPR029903; RmlD-like substrate binding domain
4	8948934	1057.95	VIT_04s0069g00840	intergenic	NaN		NaN
4	8949929	1053.14	VIT_04s0069g00830	intergenic	vvi:100253745	trifunctional UDP-glucose 4,6-dehydratase/UDP-4-keto-6-deoxy-D-glucose 3,5-epimerase/UDP-4-keto-L-rhamnose-reductase RHM1; K12450 UDP-glucose 4,6-dehydratase [EC:4.2.1.76]	IPR016040; NAD(P)-binding domain	IPR029903; RmlD-like substrate binding domain
4	8949929	1053.14	VIT_04s0069g00840	intergenic	NaN		NaN
4	8950923	1103	VIT_04s0069g00830	intergenic	vvi:100253745	trifunctional UDP-glucose 4,6-dehydratase/UDP-4-keto-6-deoxy-D-glucose 3,5-epimerase/UDP-4-keto-L-rhamnose-reductase RHM1; K12450 UDP-glucose 4,6-dehydratase [EC:4.2.1.76]	IPR016040; NAD(P)-binding domain	IPR029903; RmlD-like substrate binding domain
4	8950923	1103	VIT_04s0069g00840	intergenic	NaN		NaN
4	8951918	1147.47	VIT_04s0069g00830	intergenic	vvi:100253745	trifunctional UDP-glucose 4,6-dehydratase/UDP-4-keto-6-deoxy-D-glucose 3,5-epimerase/UDP-4-keto-L-rhamnose-reductase RHM1; K12450 UDP-glucose 4,6-dehydratase [EC:4.2.1.76]	IPR016040; NAD(P)-binding domain	IPR029903; RmlD-like substrate binding domain
4	8951918	1147.47	VIT_04s0069g00840	intergenic	NaN		NaN
4	8952912	1167.85	VIT_04s0069g00840	upstream	NaN		NaN
4	8953907	1169.24	VIT_04s0069g00840	intronic	NaN		NaN
4	8954901	1048.58	VIT_04s0069g00840	downstream	NaN		NaN
4	8955895	1195.05	VIT_04s0069g00840	intergenic	NaN		NaN
4	8955895	1195.05	VIT_04s0069g00850	intergenic	vvi:100251499	beta-galactosidase 17; K12309 beta-galactosidase [EC:3.2.1.23]	IPR001944; Glycoside hydrolase, family 35
4	8956890	1224.4	VIT_04s0069g00840	intergenic	NaN		NaN
4	8956890	1224.4	VIT_04s0069g00850	intergenic	vvi:100251499	beta-galactosidase 17; K12309 beta-galactosidase [EC:3.2.1.23]	IPR001944; Glycoside hydrolase, family 35
4	8957884	1236.35	VIT_04s0069g00840	intergenic	NaN		NaN
4	8957884	1236.35	VIT_04s0069g00850	intergenic	vvi:100251499	beta-galactosidase 17; K12309 beta-galactosidase [EC:3.2.1.23]	IPR001944; Glycoside hydrolase, family 35
4	8958879	1237.42	VIT_04s0069g00840	intergenic	NaN		NaN
4	8958879	1237.42	VIT_04s0069g00850	intergenic	vvi:100251499	beta-galactosidase 17; K12309 beta-galactosidase [EC:3.2.1.23]	IPR001944; Glycoside hydrolase, family 35
4	8959873	1224.85	VIT_04s0069g00840	intergenic	NaN		NaN
4	8959873	1224.85	VIT_04s0069g00850	intergenic	vvi:100251499	beta-galactosidase 17; K12309 beta-galactosidase [EC:3.2.1.23]	IPR001944; Glycoside hydrolase, family 35
4	8960868	1188.05	VIT_04s0069g00840	intergenic	NaN		NaN
4	8960868	1188.05	VIT_04s0069g00850	intergenic	vvi:100251499	beta-galactosidase 17; K12309 beta-galactosidase [EC:3.2.1.23]	IPR001944; Glycoside hydrolase, family 35
4	8961862	1070.05	VIT_04s0069g00840	intergenic	NaN		NaN
4	8961862	1070.05	VIT_04s0069g00850	intergenic	vvi:100251499	beta-galactosidase 17; K12309 beta-galactosidase [EC:3.2.1.23]	IPR001944; Glycoside hydrolase, family 35
4	8962857	1135.04	VIT_04s0069g00840	intergenic	NaN		NaN
4	8962857	1135.04	VIT_04s0069g00850	intergenic	vvi:100251499	beta-galactosidase 17; K12309 beta-galactosidase [EC:3.2.1.23]	IPR001944; Glycoside hydrolase, family 35
4	8963851	1217.76	VIT_04s0069g00850	upstream	vvi:100251499	beta-galactosidase 17; K12309 beta-galactosidase [EC:3.2.1.23]	IPR001944; Glycoside hydrolase, family 35
4	8964846	1249.63	VIT_04s0069g00850	intronic	vvi:100251499	beta-galactosidase 17; K12309 beta-galactosidase [EC:3.2.1.23]	IPR001944; Glycoside hydrolase, family 35
4	8965840	1257.37	VIT_04s0069g00850	intronic	vvi:100251499	beta-galactosidase 17; K12309 beta-galactosidase [EC:3.2.1.23]	IPR001944; Glycoside hydrolase, family 35
4	8966834	1116.58	VIT_04s0069g00850	downstream	vvi:100251499	beta-galactosidase 17; K12309 beta-galactosidase [EC:3.2.1.23]	IPR001944; Glycoside hydrolase, family 35
4	8967829	1289.28	VIT_04s0069g00850	intergenic	vvi:100251499	beta-galactosidase 17; K12309 beta-galactosidase [EC:3.2.1.23]	IPR001944; Glycoside hydrolase, family 35
4	8967829	1289.28	VIT_04s0069g00860	intergenic	vvi:100265832	probable sarcosine oxidase; K00306 sarcosine oxidase / L-pipecolate oxidase [EC:1.5.3.1 1.5.3.7]	IPR006076; FAD dependent oxidoreductase	IPR006281; Sarcosine oxidase, monomeric	IPR023753; FAD/NAD(P)-binding domain
4	8968823	1318.13	VIT_04s0069g00850	intergenic	vvi:100251499	beta-galactosidase 17; K12309 beta-galactosidase [EC:3.2.1.23]	IPR001944; Glycoside hydrolase, family 35
4	8968823	1318.13	VIT_04s0069g00860	intergenic	vvi:100265832	probable sarcosine oxidase; K00306 sarcosine oxidase / L-pipecolate oxidase [EC:1.5.3.1 1.5.3.7]	IPR006076; FAD dependent oxidoreductase	IPR006281; Sarcosine oxidase, monomeric	IPR023753; FAD/NAD(P)-binding domain
4	8969818	1330.92	VIT_04s0069g00850	intergenic	vvi:100251499	beta-galactosidase 17; K12309 beta-galactosidase [EC:3.2.1.23]	IPR001944; Glycoside hydrolase, family 35
4	8969818	1330.92	VIT_04s0069g00860	intergenic	vvi:100265832	probable sarcosine oxidase; K00306 sarcosine oxidase / L-pipecolate oxidase [EC:1.5.3.1 1.5.3.7]	IPR006076; FAD dependent oxidoreductase	IPR006281; Sarcosine oxidase, monomeric	IPR023753; FAD/NAD(P)-binding domain
4	8970812	1333.98	VIT_04s0069g00850	intergenic	vvi:100251499	beta-galactosidase 17; K12309 beta-galactosidase [EC:3.2.1.23]	IPR001944; Glycoside hydrolase, family 35
4	8970812	1333.98	VIT_04s0069g00860	intergenic	vvi:100265832	probable sarcosine oxidase; K00306 sarcosine oxidase / L-pipecolate oxidase [EC:1.5.3.1 1.5.3.7]	IPR006076; FAD dependent oxidoreductase	IPR006281; Sarcosine oxidase, monomeric	IPR023753; FAD/NAD(P)-binding domain
4	8971807	1318.2	VIT_04s0069g00850	intergenic	vvi:100251499	beta-galactosidase 17; K12309 beta-galactosidase [EC:3.2.1.23]	IPR001944; Glycoside hydrolase, family 35
4	8971807	1318.2	VIT_04s0069g00860	intergenic	vvi:100265832	probable sarcosine oxidase; K00306 sarcosine oxidase / L-pipecolate oxidase [EC:1.5.3.1 1.5.3.7]	IPR006076; FAD dependent oxidoreductase	IPR006281; Sarcosine oxidase, monomeric	IPR023753; FAD/NAD(P)-binding domain
4	8972801	1284.23	VIT_04s0069g00850	intergenic	vvi:100251499	beta-galactosidase 17; K12309 beta-galactosidase [EC:3.2.1.23]	IPR001944; Glycoside hydrolase, family 35
4	8972801	1284.23	VIT_04s0069g00860	intergenic	vvi:100265832	probable sarcosine oxidase; K00306 sarcosine oxidase / L-pipecolate oxidase [EC:1.5.3.1 1.5.3.7]	IPR006076; FAD dependent oxidoreductase	IPR006281; Sarcosine oxidase, monomeric	IPR023753; FAD/NAD(P)-binding domain
4	8973796	1283.24	VIT_04s0069g00850	intergenic	vvi:100251499	beta-galactosidase 17; K12309 beta-galactosidase [EC:3.2.1.23]	IPR001944; Glycoside hydrolase, family 35
4	8973796	1283.24	VIT_04s0069g00860	intergenic	vvi:100265832	probable sarcosine oxidase; K00306 sarcosine oxidase / L-pipecolate oxidase [EC:1.5.3.1 1.5.3.7]	IPR006076; FAD dependent oxidoreductase	IPR006281; Sarcosine oxidase, monomeric	IPR023753; FAD/NAD(P)-binding domain
4	8974790	1228.18	VIT_04s0069g00850	intergenic	vvi:100251499	beta-galactosidase 17; K12309 beta-galactosidase [EC:3.2.1.23]	IPR001944; Glycoside hydrolase, family 35
4	8974790	1228.18	VIT_04s0069g00860	intergenic	vvi:100265832	probable sarcosine oxidase; K00306 sarcosine oxidase / L-pipecolate oxidase [EC:1.5.3.1 1.5.3.7]	IPR006076; FAD dependent oxidoreductase	IPR006281; Sarcosine oxidase, monomeric	IPR023753; FAD/NAD(P)-binding domain
4	8975785	1196.88	VIT_04s0069g00850	intergenic	vvi:100251499	beta-galactosidase 17; K12309 beta-galactosidase [EC:3.2.1.23]	IPR001944; Glycoside hydrolase, family 35
4	8975785	1196.88	VIT_04s0069g00860	intergenic	vvi:100265832	probable sarcosine oxidase; K00306 sarcosine oxidase / L-pipecolate oxidase [EC:1.5.3.1 1.5.3.7]	IPR006076; FAD dependent oxidoreductase	IPR006281; Sarcosine oxidase, monomeric	IPR023753; FAD/NAD(P)-binding domain
4	8976779	1110.74	VIT_04s0069g00850	intergenic	vvi:100251499	beta-galactosidase 17; K12309 beta-galactosidase [EC:3.2.1.23]	IPR001944; Glycoside hydrolase, family 35
4	8976779	1110.74	VIT_04s0069g00860	intergenic	vvi:100265832	probable sarcosine oxidase; K00306 sarcosine oxidase / L-pipecolate oxidase [EC:1.5.3.1 1.5.3.7]	IPR006076; FAD dependent oxidoreductase	IPR006281; Sarcosine oxidase, monomeric	IPR023753; FAD/NAD(P)-binding domain
4	8977773	1128.99	VIT_04s0069g00850	intergenic	vvi:100251499	beta-galactosidase 17; K12309 beta-galactosidase [EC:3.2.1.23]	IPR001944; Glycoside hydrolase, family 35
4	8977773	1128.99	VIT_04s0069g00860	intergenic	vvi:100265832	probable sarcosine oxidase; K00306 sarcosine oxidase / L-pipecolate oxidase [EC:1.5.3.1 1.5.3.7]	IPR006076; FAD dependent oxidoreductase	IPR006281; Sarcosine oxidase, monomeric	IPR023753; FAD/NAD(P)-binding domain
4	8978768	1122.08	VIT_04s0069g00850	intergenic	vvi:100251499	beta-galactosidase 17; K12309 beta-galactosidase [EC:3.2.1.23]	IPR001944; Glycoside hydrolase, family 35
4	8978768	1122.08	VIT_04s0069g00860	intergenic	vvi:100265832	probable sarcosine oxidase; K00306 sarcosine oxidase / L-pipecolate oxidase [EC:1.5.3.1 1.5.3.7]	IPR006076; FAD dependent oxidoreductase	IPR006281; Sarcosine oxidase, monomeric	IPR023753; FAD/NAD(P)-binding domain
4	8979762	1097.81	VIT_04s0069g00850	intergenic	vvi:100251499	beta-galactosidase 17; K12309 beta-galactosidase [EC:3.2.1.23]	IPR001944; Glycoside hydrolase, family 35
4	8979762	1097.81	VIT_04s0069g00860	intergenic	vvi:100265832	probable sarcosine oxidase; K00306 sarcosine oxidase / L-pipecolate oxidase [EC:1.5.3.1 1.5.3.7]	IPR006076; FAD dependent oxidoreductase	IPR006281; Sarcosine oxidase, monomeric	IPR023753; FAD/NAD(P)-binding domain
4	8980757	1080.74	VIT_04s0069g00850	intergenic	vvi:100251499	beta-galactosidase 17; K12309 beta-galactosidase [EC:3.2.1.23]	IPR001944; Glycoside hydrolase, family 35
4	8980757	1080.74	VIT_04s0069g00860	intergenic	vvi:100265832	probable sarcosine oxidase; K00306 sarcosine oxidase / L-pipecolate oxidase [EC:1.5.3.1 1.5.3.7]	IPR006076; FAD dependent oxidoreductase	IPR006281; Sarcosine oxidase, monomeric	IPR023753; FAD/NAD(P)-binding domain
4	8981751	1031.68	VIT_04s0069g00850	intergenic	vvi:100251499	beta-galactosidase 17; K12309 beta-galactosidase [EC:3.2.1.23]	IPR001944; Glycoside hydrolase, family 35
4	8981751	1031.68	VIT_04s0069g00860	intergenic	vvi:100265832	probable sarcosine oxidase; K00306 sarcosine oxidase / L-pipecolate oxidase [EC:1.5.3.1 1.5.3.7]	IPR006076; FAD dependent oxidoreductase	IPR006281; Sarcosine oxidase, monomeric	IPR023753; FAD/NAD(P)-binding domain
4	8982746	905.177	VIT_04s0069g00850	intergenic	vvi:100251499	beta-galactosidase 17; K12309 beta-galactosidase [EC:3.2.1.23]	IPR001944; Glycoside hydrolase, family 35
4	8982746	905.177	VIT_04s0069g00860	intergenic	vvi:100265832	probable sarcosine oxidase; K00306 sarcosine oxidase / L-pipecolate oxidase [EC:1.5.3.1 1.5.3.7]	IPR006076; FAD dependent oxidoreductase	IPR006281; Sarcosine oxidase, monomeric	IPR023753; FAD/NAD(P)-binding domain
4	8983740	633.749	VIT_04s0069g00850	intergenic	vvi:100251499	beta-galactosidase 17; K12309 beta-galactosidase [EC:3.2.1.23]	IPR001944; Glycoside hydrolase, family 35
4	8983740	633.749	VIT_04s0069g00860	intergenic	vvi:100265832	probable sarcosine oxidase; K00306 sarcosine oxidase / L-pipecolate oxidase [EC:1.5.3.1 1.5.3.7]	IPR006076; FAD dependent oxidoreductase	IPR006281; Sarcosine oxidase, monomeric	IPR023753; FAD/NAD(P)-binding domain
4	8985729	598.553	VIT_04s0069g00850	intergenic	vvi:100251499	beta-galactosidase 17; K12309 beta-galactosidase [EC:3.2.1.23]	IPR001944; Glycoside hydrolase, family 35
4	8985729	598.553	VIT_04s0069g00860	intergenic	vvi:100265832	probable sarcosine oxidase; K00306 sarcosine oxidase / L-pipecolate oxidase [EC:1.5.3.1 1.5.3.7]	IPR006076; FAD dependent oxidoreductase	IPR006281; Sarcosine oxidase, monomeric	IPR023753; FAD/NAD(P)-binding domain
4	8986724	566.748	VIT_04s0069g00850	intergenic	vvi:100251499	beta-galactosidase 17; K12309 beta-galactosidase [EC:3.2.1.23]	IPR001944; Glycoside hydrolase, family 35
4	8986724	566.748	VIT_04s0069g00860	intergenic	vvi:100265832	probable sarcosine oxidase; K00306 sarcosine oxidase / L-pipecolate oxidase [EC:1.5.3.1 1.5.3.7]	IPR006076; FAD dependent oxidoreductase	IPR006281; Sarcosine oxidase, monomeric	IPR023753; FAD/NAD(P)-binding domain
4	8987718	581.578	VIT_04s0069g00850	intergenic	vvi:100251499	beta-galactosidase 17; K12309 beta-galactosidase [EC:3.2.1.23]	IPR001944; Glycoside hydrolase, family 35
4	8987718	581.578	VIT_04s0069g00860	intergenic	vvi:100265832	probable sarcosine oxidase; K00306 sarcosine oxidase / L-pipecolate oxidase [EC:1.5.3.1 1.5.3.7]	IPR006076; FAD dependent oxidoreductase	IPR006281; Sarcosine oxidase, monomeric	IPR023753; FAD/NAD(P)-binding domain
4	8988712	534.615	VIT_04s0069g00850	intergenic	vvi:100251499	beta-galactosidase 17; K12309 beta-galactosidase [EC:3.2.1.23]	IPR001944; Glycoside hydrolase, family 35
4	8988712	534.615	VIT_04s0069g00860	intergenic	vvi:100265832	probable sarcosine oxidase; K00306 sarcosine oxidase / L-pipecolate oxidase [EC:1.5.3.1 1.5.3.7]	IPR006076; FAD dependent oxidoreductase	IPR006281; Sarcosine oxidase, monomeric	IPR023753; FAD/NAD(P)-binding domain
4	8989707	451.792	VIT_04s0069g00850	intergenic	vvi:100251499	beta-galactosidase 17; K12309 beta-galactosidase [EC:3.2.1.23]	IPR001944; Glycoside hydrolase, family 35
4	8989707	451.792	VIT_04s0069g00860	intergenic	vvi:100265832	probable sarcosine oxidase; K00306 sarcosine oxidase / L-pipecolate oxidase [EC:1.5.3.1 1.5.3.7]	IPR006076; FAD dependent oxidoreductase	IPR006281; Sarcosine oxidase, monomeric	IPR023753; FAD/NAD(P)-binding domain
4	8998657	541.53	VIT_04s0069g00850	intergenic	vvi:100251499	beta-galactosidase 17; K12309 beta-galactosidase [EC:3.2.1.23]	IPR001944; Glycoside hydrolase, family 35
4	8998657	541.53	VIT_04s0069g00860	intergenic	vvi:100265832	probable sarcosine oxidase; K00306 sarcosine oxidase / L-pipecolate oxidase [EC:1.5.3.1 1.5.3.7]	IPR006076; FAD dependent oxidoreductase	IPR006281; Sarcosine oxidase, monomeric	IPR023753; FAD/NAD(P)-binding domain
4	8999652	654.713	VIT_04s0069g00850	intergenic	vvi:100251499	beta-galactosidase 17; K12309 beta-galactosidase [EC:3.2.1.23]	IPR001944; Glycoside hydrolase, family 35
4	8999652	654.713	VIT_04s0069g00860	intergenic	vvi:100265832	probable sarcosine oxidase; K00306 sarcosine oxidase / L-pipecolate oxidase [EC:1.5.3.1 1.5.3.7]	IPR006076; FAD dependent oxidoreductase	IPR006281; Sarcosine oxidase, monomeric	IPR023753; FAD/NAD(P)-binding domain
4	9000646	740.726	VIT_04s0069g00850	intergenic	vvi:100251499	beta-galactosidase 17; K12309 beta-galactosidase [EC:3.2.1.23]	IPR001944; Glycoside hydrolase, family 35
4	9000646	740.726	VIT_04s0069g00860	intergenic	vvi:100265832	probable sarcosine oxidase; K00306 sarcosine oxidase / L-pipecolate oxidase [EC:1.5.3.1 1.5.3.7]	IPR006076; FAD dependent oxidoreductase	IPR006281; Sarcosine oxidase, monomeric	IPR023753; FAD/NAD(P)-binding domain
4	9001640	798.538	VIT_04s0069g00850	intergenic	vvi:100251499	beta-galactosidase 17; K12309 beta-galactosidase [EC:3.2.1.23]	IPR001944; Glycoside hydrolase, family 35
4	9001640	798.538	VIT_04s0069g00860	intergenic	vvi:100265832	probable sarcosine oxidase; K00306 sarcosine oxidase / L-pipecolate oxidase [EC:1.5.3.1 1.5.3.7]	IPR006076; FAD dependent oxidoreductase	IPR006281; Sarcosine oxidase, monomeric	IPR023753; FAD/NAD(P)-binding domain
4	9002635	832.099	VIT_04s0069g00860	upstream	vvi:100265832	probable sarcosine oxidase; K00306 sarcosine oxidase / L-pipecolate oxidase [EC:1.5.3.1 1.5.3.7]	IPR006076; FAD dependent oxidoreductase	IPR006281; Sarcosine oxidase, monomeric	IPR023753; FAD/NAD(P)-binding domain
4	9003629	864.97	VIT_04s0069g00860	exonic	vvi:100265832	probable sarcosine oxidase; K00306 sarcosine oxidase / L-pipecolate oxidase [EC:1.5.3.1 1.5.3.7]	IPR006076; FAD dependent oxidoreductase	IPR006281; Sarcosine oxidase, monomeric	IPR023753; FAD/NAD(P)-binding domain
4	9004624	872.953	VIT_04s0069g00860	downstream	vvi:100265832	probable sarcosine oxidase; K00306 sarcosine oxidase / L-pipecolate oxidase [EC:1.5.3.1 1.5.3.7]	IPR006076; FAD dependent oxidoreductase	IPR006281; Sarcosine oxidase, monomeric	IPR023753; FAD/NAD(P)-binding domain
4	9004624	872.953	VIT_04s0069g00870	downstream	cam:101509519	GRIP and coiled-coil domain-containing protein 2; K20478 golgin subfamily B member 1	NaN
4	9005618	891.842	VIT_04s0069g00870	intronic	cam:101509519	GRIP and coiled-coil domain-containing protein 2; K20478 golgin subfamily B member 1	NaN
4	9006613	882.852	VIT_04s0069g00870	intronic	cam:101509519	GRIP and coiled-coil domain-containing protein 2; K20478 golgin subfamily B member 1	NaN
4	9007607	883.945	VIT_04s0069g00870	intronic	cam:101509519	GRIP and coiled-coil domain-containing protein 2; K20478 golgin subfamily B member 1	NaN
4	9008602	872.299	VIT_04s0069g00870	intronic	cam:101509519	GRIP and coiled-coil domain-containing protein 2; K20478 golgin subfamily B member 1	NaN
4	9009596	814.385	VIT_04s0069g00870	intronic	cam:101509519	GRIP and coiled-coil domain-containing protein 2; K20478 golgin subfamily B member 1	NaN
4	9010591	789.462	VIT_04s0069g00870	intronic	cam:101509519	GRIP and coiled-coil domain-containing protein 2; K20478 golgin subfamily B member 1	NaN
4	9011585	741.328	VIT_04s0069g00870	intronic	cam:101509519	GRIP and coiled-coil domain-containing protein 2; K20478 golgin subfamily B member 1	NaN
4	9012579	620.385	VIT_04s0069g00870	intronic	cam:101509519	GRIP and coiled-coil domain-containing protein 2; K20478 golgin subfamily B member 1	NaN
4	9013574	536.221	VIT_04s0069g00870	intronic	cam:101509519	GRIP and coiled-coil domain-containing protein 2; K20478 golgin subfamily B member 1	NaN
4	9014568	479.687	VIT_04s0069g00870	intronic	cam:101509519	GRIP and coiled-coil domain-containing protein 2; K20478 golgin subfamily B member 1	NaN
4	9023518	347.606	VIT_04s0069g00870	exonic	cam:101509519	GRIP and coiled-coil domain-containing protein 2; K20478 golgin subfamily B member 1	NaN
4	9024513	450.688	VIT_04s0069g00870	exonic	cam:101509519	GRIP and coiled-coil domain-containing protein 2; K20478 golgin subfamily B member 1	NaN
4	9025507	633.178	VIT_04s0069g00870	upstream	cam:101509519	GRIP and coiled-coil domain-containing protein 2; K20478 golgin subfamily B member 1	NaN
4	9026502	714.848	VIT_04s0069g00870	intergenic	cam:101509519	GRIP and coiled-coil domain-containing protein 2; K20478 golgin subfamily B member 1	NaN
4	9026502	714.848	VIT_04s0069g00880	intergenic	ace:Acel_0615	glycoside hydrolase, family 6; K19668 cellulose 1,4-beta-cellobiosidase [EC:3.2.1.91]	NaN
4	9027496	690.697	VIT_04s0069g00870	intergenic	cam:101509519	GRIP and coiled-coil domain-containing protein 2; K20478 golgin subfamily B member 1	NaN
4	9027496	690.697	VIT_04s0069g00880	intergenic	ace:Acel_0615	glycoside hydrolase, family 6; K19668 cellulose 1,4-beta-cellobiosidase [EC:3.2.1.91]	NaN
4	9028491	722.12	VIT_04s0069g00870	intergenic	cam:101509519	GRIP and coiled-coil domain-containing protein 2; K20478 golgin subfamily B member 1	NaN
4	9028491	722.12	VIT_04s0069g00880	intergenic	ace:Acel_0615	glycoside hydrolase, family 6; K19668 cellulose 1,4-beta-cellobiosidase [EC:3.2.1.91]	NaN
4	9029485	815.715	VIT_04s0069g00870	intergenic	cam:101509519	GRIP and coiled-coil domain-containing protein 2; K20478 golgin subfamily B member 1	NaN
4	9029485	815.715	VIT_04s0069g00880	intergenic	ace:Acel_0615	glycoside hydrolase, family 6; K19668 cellulose 1,4-beta-cellobiosidase [EC:3.2.1.91]	NaN
4	9030480	775.317	VIT_04s0069g00870	intergenic	cam:101509519	GRIP and coiled-coil domain-containing protein 2; K20478 golgin subfamily B member 1	NaN
4	9030480	775.317	VIT_04s0069g00880	intergenic	ace:Acel_0615	glycoside hydrolase, family 6; K19668 cellulose 1,4-beta-cellobiosidase [EC:3.2.1.91]	NaN
4	9031474	914.317	VIT_04s0069g00870	intergenic	cam:101509519	GRIP and coiled-coil domain-containing protein 2; K20478 golgin subfamily B member 1	NaN
4	9031474	914.317	VIT_04s0069g00880	intergenic	ace:Acel_0615	glycoside hydrolase, family 6; K19668 cellulose 1,4-beta-cellobiosidase [EC:3.2.1.91]	NaN
4	9032469	998.036	VIT_04s0069g00870	intergenic	cam:101509519	GRIP and coiled-coil domain-containing protein 2; K20478 golgin subfamily B member 1	NaN
4	9032469	998.036	VIT_04s0069g00880	intergenic	ace:Acel_0615	glycoside hydrolase, family 6; K19668 cellulose 1,4-beta-cellobiosidase [EC:3.2.1.91]	NaN
4	9033463	1022.1	VIT_04s0069g00870	intergenic	cam:101509519	GRIP and coiled-coil domain-containing protein 2; K20478 golgin subfamily B member 1	NaN
4	9033463	1022.1	VIT_04s0069g00880	intergenic	ace:Acel_0615	glycoside hydrolase, family 6; K19668 cellulose 1,4-beta-cellobiosidase [EC:3.2.1.91]	NaN
4	9034457	1063.01	VIT_04s0069g00870	intergenic	cam:101509519	GRIP and coiled-coil domain-containing protein 2; K20478 golgin subfamily B member 1	NaN
4	9034457	1063.01	VIT_04s0069g00880	intergenic	ace:Acel_0615	glycoside hydrolase, family 6; K19668 cellulose 1,4-beta-cellobiosidase [EC:3.2.1.91]	NaN
4	9035452	1092.49	VIT_04s0069g00880	downstream	ace:Acel_0615	glycoside hydrolase, family 6; K19668 cellulose 1,4-beta-cellobiosidase [EC:3.2.1.91]	NaN
4	9036446	1046.94	VIT_04s0069g00880	exonic	ace:Acel_0615	glycoside hydrolase, family 6; K19668 cellulose 1,4-beta-cellobiosidase [EC:3.2.1.91]	NaN
4	9037441	990.885	VIT_04s0069g00880	upstream	ace:Acel_0615	glycoside hydrolase, family 6; K19668 cellulose 1,4-beta-cellobiosidase [EC:3.2.1.91]	NaN
4	9038435	903.288	VIT_04s0069g00880	intergenic	ace:Acel_0615	glycoside hydrolase, family 6; K19668 cellulose 1,4-beta-cellobiosidase [EC:3.2.1.91]	NaN
4	9038435	903.288	VIT_04s0069g00890	intergenic	vvi:100257283	structural maintenance of chromosomes protein 3; K06669 structural maintenance of chromosome 3 (chondroitin sulfate proteoglycan 6)	IPR003395; RecF/RecN/SMC, N-terminal	IPR010935; SMCs flexible hinge	IPR024704; Structural maintenance of chromosomes protein	IPR027417; P-loop containing nucleoside triphosphate hydrolase	IPR029685; Structural maintenance of chromosomes protein 3
4	9039430	825.893	VIT_04s0069g00880	intergenic	ace:Acel_0615	glycoside hydrolase, family 6; K19668 cellulose 1,4-beta-cellobiosidase [EC:3.2.1.91]	NaN
4	9039430	825.893	VIT_04s0069g00890	intergenic	vvi:100257283	structural maintenance of chromosomes protein 3; K06669 structural maintenance of chromosome 3 (chondroitin sulfate proteoglycan 6)	IPR003395; RecF/RecN/SMC, N-terminal	IPR010935; SMCs flexible hinge	IPR024704; Structural maintenance of chromosomes protein	IPR027417; P-loop containing nucleoside triphosphate hydrolase	IPR029685; Structural maintenance of chromosomes protein 3
4	9040424	716.709	VIT_04s0069g00880	intergenic	ace:Acel_0615	glycoside hydrolase, family 6; K19668 cellulose 1,4-beta-cellobiosidase [EC:3.2.1.91]	NaN
4	9040424	716.709	VIT_04s0069g00890	intergenic	vvi:100257283	structural maintenance of chromosomes protein 3; K06669 structural maintenance of chromosome 3 (chondroitin sulfate proteoglycan 6)	IPR003395; RecF/RecN/SMC, N-terminal	IPR010935; SMCs flexible hinge	IPR024704; Structural maintenance of chromosomes protein	IPR027417; P-loop containing nucleoside triphosphate hydrolase	IPR029685; Structural maintenance of chromosomes protein 3
4	9041419	409.508	VIT_04s0069g00880	intergenic	ace:Acel_0615	glycoside hydrolase, family 6; K19668 cellulose 1,4-beta-cellobiosidase [EC:3.2.1.91]	NaN
4	9041419	409.508	VIT_04s0069g00890	intergenic	vvi:100257283	structural maintenance of chromosomes protein 3; K06669 structural maintenance of chromosome 3 (chondroitin sulfate proteoglycan 6)	IPR003395; RecF/RecN/SMC, N-terminal	IPR010935; SMCs flexible hinge	IPR024704; Structural maintenance of chromosomes protein	IPR027417; P-loop containing nucleoside triphosphate hydrolase	IPR029685; Structural maintenance of chromosomes protein 3
4	9043408	448.393	VIT_04s0069g00880	intergenic	ace:Acel_0615	glycoside hydrolase, family 6; K19668 cellulose 1,4-beta-cellobiosidase [EC:3.2.1.91]	NaN
4	9043408	448.393	VIT_04s0069g00890	intergenic	vvi:100257283	structural maintenance of chromosomes protein 3; K06669 structural maintenance of chromosome 3 (chondroitin sulfate proteoglycan 6)	IPR003395; RecF/RecN/SMC, N-terminal	IPR010935; SMCs flexible hinge	IPR024704; Structural maintenance of chromosomes protein	IPR027417; P-loop containing nucleoside triphosphate hydrolase	IPR029685; Structural maintenance of chromosomes protein 3
4	9044402	364.039	VIT_04s0069g00880	intergenic	ace:Acel_0615	glycoside hydrolase, family 6; K19668 cellulose 1,4-beta-cellobiosidase [EC:3.2.1.91]	NaN
4	9044402	364.039	VIT_04s0069g00890	intergenic	vvi:100257283	structural maintenance of chromosomes protein 3; K06669 structural maintenance of chromosome 3 (chondroitin sulfate proteoglycan 6)	IPR003395; RecF/RecN/SMC, N-terminal	IPR010935; SMCs flexible hinge	IPR024704; Structural maintenance of chromosomes protein	IPR027417; P-loop containing nucleoside triphosphate hydrolase	IPR029685; Structural maintenance of chromosomes protein 3
4	9046391	546.66	VIT_04s0069g00880	intergenic	ace:Acel_0615	glycoside hydrolase, family 6; K19668 cellulose 1,4-beta-cellobiosidase [EC:3.2.1.91]	NaN
4	9046391	546.66	VIT_04s0069g00890	intergenic	vvi:100257283	structural maintenance of chromosomes protein 3; K06669 structural maintenance of chromosome 3 (chondroitin sulfate proteoglycan 6)	IPR003395; RecF/RecN/SMC, N-terminal	IPR010935; SMCs flexible hinge	IPR024704; Structural maintenance of chromosomes protein	IPR027417; P-loop containing nucleoside triphosphate hydrolase	IPR029685; Structural maintenance of chromosomes protein 3
4	9047385	704.182	VIT_04s0069g00880	intergenic	ace:Acel_0615	glycoside hydrolase, family 6; K19668 cellulose 1,4-beta-cellobiosidase [EC:3.2.1.91]	NaN
4	9047385	704.182	VIT_04s0069g00890	intergenic	vvi:100257283	structural maintenance of chromosomes protein 3; K06669 structural maintenance of chromosome 3 (chondroitin sulfate proteoglycan 6)	IPR003395; RecF/RecN/SMC, N-terminal	IPR010935; SMCs flexible hinge	IPR024704; Structural maintenance of chromosomes protein	IPR027417; P-loop containing nucleoside triphosphate hydrolase	IPR029685; Structural maintenance of chromosomes protein 3
4	9048380	818.2	VIT_04s0069g00880	intergenic	ace:Acel_0615	glycoside hydrolase, family 6; K19668 cellulose 1,4-beta-cellobiosidase [EC:3.2.1.91]	NaN
4	9048380	818.2	VIT_04s0069g00890	intergenic	vvi:100257283	structural maintenance of chromosomes protein 3; K06669 structural maintenance of chromosome 3 (chondroitin sulfate proteoglycan 6)	IPR003395; RecF/RecN/SMC, N-terminal	IPR010935; SMCs flexible hinge	IPR024704; Structural maintenance of chromosomes protein	IPR027417; P-loop containing nucleoside triphosphate hydrolase	IPR029685; Structural maintenance of chromosomes protein 3
4	9049374	881.991	VIT_04s0069g00880	intergenic	ace:Acel_0615	glycoside hydrolase, family 6; K19668 cellulose 1,4-beta-cellobiosidase [EC:3.2.1.91]	NaN
4	9049374	881.991	VIT_04s0069g00890	intergenic	vvi:100257283	structural maintenance of chromosomes protein 3; K06669 structural maintenance of chromosome 3 (chondroitin sulfate proteoglycan 6)	IPR003395; RecF/RecN/SMC, N-terminal	IPR010935; SMCs flexible hinge	IPR024704; Structural maintenance of chromosomes protein	IPR027417; P-loop containing nucleoside triphosphate hydrolase	IPR029685; Structural maintenance of chromosomes protein 3
4	9050369	670.915	VIT_04s0069g00880	intergenic	ace:Acel_0615	glycoside hydrolase, family 6; K19668 cellulose 1,4-beta-cellobiosidase [EC:3.2.1.91]	NaN
4	9050369	670.915	VIT_04s0069g00890	intergenic	vvi:100257283	structural maintenance of chromosomes protein 3; K06669 structural maintenance of chromosome 3 (chondroitin sulfate proteoglycan 6)	IPR003395; RecF/RecN/SMC, N-terminal	IPR010935; SMCs flexible hinge	IPR024704; Structural maintenance of chromosomes protein	IPR027417; P-loop containing nucleoside triphosphate hydrolase	IPR029685; Structural maintenance of chromosomes protein 3
4	9051363	898.41	VIT_04s0069g00880	intergenic	ace:Acel_0615	glycoside hydrolase, family 6; K19668 cellulose 1,4-beta-cellobiosidase [EC:3.2.1.91]	NaN
4	9051363	898.41	VIT_04s0069g00890	intergenic	vvi:100257283	structural maintenance of chromosomes protein 3; K06669 structural maintenance of chromosome 3 (chondroitin sulfate proteoglycan 6)	IPR003395; RecF/RecN/SMC, N-terminal	IPR010935; SMCs flexible hinge	IPR024704; Structural maintenance of chromosomes protein	IPR027417; P-loop containing nucleoside triphosphate hydrolase	IPR029685; Structural maintenance of chromosomes protein 3
4	9052358	1097.43	VIT_04s0069g00880	intergenic	ace:Acel_0615	glycoside hydrolase, family 6; K19668 cellulose 1,4-beta-cellobiosidase [EC:3.2.1.91]	NaN
4	9052358	1097.43	VIT_04s0069g00890	intergenic	vvi:100257283	structural maintenance of chromosomes protein 3; K06669 structural maintenance of chromosome 3 (chondroitin sulfate proteoglycan 6)	IPR003395; RecF/RecN/SMC, N-terminal	IPR010935; SMCs flexible hinge	IPR024704; Structural maintenance of chromosomes protein	IPR027417; P-loop containing nucleoside triphosphate hydrolase	IPR029685; Structural maintenance of chromosomes protein 3
4	9053352	1242.61	VIT_04s0069g00880	intergenic	ace:Acel_0615	glycoside hydrolase, family 6; K19668 cellulose 1,4-beta-cellobiosidase [EC:3.2.1.91]	NaN
4	9053352	1242.61	VIT_04s0069g00890	intergenic	vvi:100257283	structural maintenance of chromosomes protein 3; K06669 structural maintenance of chromosome 3 (chondroitin sulfate proteoglycan 6)	IPR003395; RecF/RecN/SMC, N-terminal	IPR010935; SMCs flexible hinge	IPR024704; Structural maintenance of chromosomes protein	IPR027417; P-loop containing nucleoside triphosphate hydrolase	IPR029685; Structural maintenance of chromosomes protein 3
4	9054347	1311.05	VIT_04s0069g00880	intergenic	ace:Acel_0615	glycoside hydrolase, family 6; K19668 cellulose 1,4-beta-cellobiosidase [EC:3.2.1.91]	NaN
4	9054347	1311.05	VIT_04s0069g00890	intergenic	vvi:100257283	structural maintenance of chromosomes protein 3; K06669 structural maintenance of chromosome 3 (chondroitin sulfate proteoglycan 6)	IPR003395; RecF/RecN/SMC, N-terminal	IPR010935; SMCs flexible hinge	IPR024704; Structural maintenance of chromosomes protein	IPR027417; P-loop containing nucleoside triphosphate hydrolase	IPR029685; Structural maintenance of chromosomes protein 3
4	9055341	1277.44	VIT_04s0069g00880	intergenic	ace:Acel_0615	glycoside hydrolase, family 6; K19668 cellulose 1,4-beta-cellobiosidase [EC:3.2.1.91]	NaN
4	9055341	1277.44	VIT_04s0069g00890	intergenic	vvi:100257283	structural maintenance of chromosomes protein 3; K06669 structural maintenance of chromosome 3 (chondroitin sulfate proteoglycan 6)	IPR003395; RecF/RecN/SMC, N-terminal	IPR010935; SMCs flexible hinge	IPR024704; Structural maintenance of chromosomes protein	IPR027417; P-loop containing nucleoside triphosphate hydrolase	IPR029685; Structural maintenance of chromosomes protein 3
4	9056335	1305.05	VIT_04s0069g00880	intergenic	ace:Acel_0615	glycoside hydrolase, family 6; K19668 cellulose 1,4-beta-cellobiosidase [EC:3.2.1.91]	NaN
4	9056335	1305.05	VIT_04s0069g00890	intergenic	vvi:100257283	structural maintenance of chromosomes protein 3; K06669 structural maintenance of chromosome 3 (chondroitin sulfate proteoglycan 6)	IPR003395; RecF/RecN/SMC, N-terminal	IPR010935; SMCs flexible hinge	IPR024704; Structural maintenance of chromosomes protein	IPR027417; P-loop containing nucleoside triphosphate hydrolase	IPR029685; Structural maintenance of chromosomes protein 3
4	9057330	1325.51	VIT_04s0069g00880	intergenic	ace:Acel_0615	glycoside hydrolase, family 6; K19668 cellulose 1,4-beta-cellobiosidase [EC:3.2.1.91]	NaN
4	9057330	1325.51	VIT_04s0069g00890	intergenic	vvi:100257283	structural maintenance of chromosomes protein 3; K06669 structural maintenance of chromosome 3 (chondroitin sulfate proteoglycan 6)	IPR003395; RecF/RecN/SMC, N-terminal	IPR010935; SMCs flexible hinge	IPR024704; Structural maintenance of chromosomes protein	IPR027417; P-loop containing nucleoside triphosphate hydrolase	IPR029685; Structural maintenance of chromosomes protein 3
4	9058324	1326.25	VIT_04s0069g00880	intergenic	ace:Acel_0615	glycoside hydrolase, family 6; K19668 cellulose 1,4-beta-cellobiosidase [EC:3.2.1.91]	NaN
4	9058324	1326.25	VIT_04s0069g00890	intergenic	vvi:100257283	structural maintenance of chromosomes protein 3; K06669 structural maintenance of chromosome 3 (chondroitin sulfate proteoglycan 6)	IPR003395; RecF/RecN/SMC, N-terminal	IPR010935; SMCs flexible hinge	IPR024704; Structural maintenance of chromosomes protein	IPR027417; P-loop containing nucleoside triphosphate hydrolase	IPR029685; Structural maintenance of chromosomes protein 3
4	9059319	1290.85	VIT_04s0069g00880	intergenic	ace:Acel_0615	glycoside hydrolase, family 6; K19668 cellulose 1,4-beta-cellobiosidase [EC:3.2.1.91]	NaN
4	9059319	1290.85	VIT_04s0069g00890	intergenic	vvi:100257283	structural maintenance of chromosomes protein 3; K06669 structural maintenance of chromosome 3 (chondroitin sulfate proteoglycan 6)	IPR003395; RecF/RecN/SMC, N-terminal	IPR010935; SMCs flexible hinge	IPR024704; Structural maintenance of chromosomes protein	IPR027417; P-loop containing nucleoside triphosphate hydrolase	IPR029685; Structural maintenance of chromosomes protein 3
4	9060313	1226.86	VIT_04s0069g00890	upstream	vvi:100257283	structural maintenance of chromosomes protein 3; K06669 structural maintenance of chromosome 3 (chondroitin sulfate proteoglycan 6)	IPR003395; RecF/RecN/SMC, N-terminal	IPR010935; SMCs flexible hinge	IPR024704; Structural maintenance of chromosomes protein	IPR027417; P-loop containing nucleoside triphosphate hydrolase	IPR029685; Structural maintenance of chromosomes protein 3
4	9061308	1154.42	VIT_04s0069g00890	intronic	vvi:100257283	structural maintenance of chromosomes protein 3; K06669 structural maintenance of chromosome 3 (chondroitin sulfate proteoglycan 6)	IPR003395; RecF/RecN/SMC, N-terminal	IPR010935; SMCs flexible hinge	IPR024704; Structural maintenance of chromosomes protein	IPR027417; P-loop containing nucleoside triphosphate hydrolase	IPR029685; Structural maintenance of chromosomes protein 3
4	9062302	1234.28	VIT_04s0069g00890	intronic	vvi:100257283	structural maintenance of chromosomes protein 3; K06669 structural maintenance of chromosome 3 (chondroitin sulfate proteoglycan 6)	IPR003395; RecF/RecN/SMC, N-terminal	IPR010935; SMCs flexible hinge	IPR024704; Structural maintenance of chromosomes protein	IPR027417; P-loop containing nucleoside triphosphate hydrolase	IPR029685; Structural maintenance of chromosomes protein 3
4	9063297	1296.77	VIT_04s0069g00890	intronic	vvi:100257283	structural maintenance of chromosomes protein 3; K06669 structural maintenance of chromosome 3 (chondroitin sulfate proteoglycan 6)	IPR003395; RecF/RecN/SMC, N-terminal	IPR010935; SMCs flexible hinge	IPR024704; Structural maintenance of chromosomes protein	IPR027417; P-loop containing nucleoside triphosphate hydrolase	IPR029685; Structural maintenance of chromosomes protein 3
4	9064291	1252.43	VIT_04s0069g00890	intronic	vvi:100257283	structural maintenance of chromosomes protein 3; K06669 structural maintenance of chromosome 3 (chondroitin sulfate proteoglycan 6)	IPR003395; RecF/RecN/SMC, N-terminal	IPR010935; SMCs flexible hinge	IPR024704; Structural maintenance of chromosomes protein	IPR027417; P-loop containing nucleoside triphosphate hydrolase	IPR029685; Structural maintenance of chromosomes protein 3
4	9065286	1056.63	VIT_04s0069g00890	intronic	vvi:100257283	structural maintenance of chromosomes protein 3; K06669 structural maintenance of chromosome 3 (chondroitin sulfate proteoglycan 6)	IPR003395; RecF/RecN/SMC, N-terminal	IPR010935; SMCs flexible hinge	IPR024704; Structural maintenance of chromosomes protein	IPR027417; P-loop containing nucleoside triphosphate hydrolase	IPR029685; Structural maintenance of chromosomes protein 3
4	9066280	903.12	VIT_04s0069g00890	intronic	vvi:100257283	structural maintenance of chromosomes protein 3; K06669 structural maintenance of chromosome 3 (chondroitin sulfate proteoglycan 6)	IPR003395; RecF/RecN/SMC, N-terminal	IPR010935; SMCs flexible hinge	IPR024704; Structural maintenance of chromosomes protein	IPR027417; P-loop containing nucleoside triphosphate hydrolase	IPR029685; Structural maintenance of chromosomes protein 3
4	9067274	751.069	VIT_04s0069g00890	intronic	vvi:100257283	structural maintenance of chromosomes protein 3; K06669 structural maintenance of chromosome 3 (chondroitin sulfate proteoglycan 6)	IPR003395; RecF/RecN/SMC, N-terminal	IPR010935; SMCs flexible hinge	IPR024704; Structural maintenance of chromosomes protein	IPR027417; P-loop containing nucleoside triphosphate hydrolase	IPR029685; Structural maintenance of chromosomes protein 3
4	9068269	848.367	VIT_04s0069g00890	intronic	vvi:100257283	structural maintenance of chromosomes protein 3; K06669 structural maintenance of chromosome 3 (chondroitin sulfate proteoglycan 6)	IPR003395; RecF/RecN/SMC, N-terminal	IPR010935; SMCs flexible hinge	IPR024704; Structural maintenance of chromosomes protein	IPR027417; P-loop containing nucleoside triphosphate hydrolase	IPR029685; Structural maintenance of chromosomes protein 3
4	9069263	920.213	VIT_04s0069g00890	intronic	vvi:100257283	structural maintenance of chromosomes protein 3; K06669 structural maintenance of chromosome 3 (chondroitin sulfate proteoglycan 6)	IPR003395; RecF/RecN/SMC, N-terminal	IPR010935; SMCs flexible hinge	IPR024704; Structural maintenance of chromosomes protein	IPR027417; P-loop containing nucleoside triphosphate hydrolase	IPR029685; Structural maintenance of chromosomes protein 3
4	9070258	849.274	VIT_04s0069g00890	intronic	vvi:100257283	structural maintenance of chromosomes protein 3; K06669 structural maintenance of chromosome 3 (chondroitin sulfate proteoglycan 6)	IPR003395; RecF/RecN/SMC, N-terminal	IPR010935; SMCs flexible hinge	IPR024704; Structural maintenance of chromosomes protein	IPR027417; P-loop containing nucleoside triphosphate hydrolase	IPR029685; Structural maintenance of chromosomes protein 3
4	9071252	799.425	VIT_04s0069g00890	intronic	vvi:100257283	structural maintenance of chromosomes protein 3; K06669 structural maintenance of chromosome 3 (chondroitin sulfate proteoglycan 6)	IPR003395; RecF/RecN/SMC, N-terminal	IPR010935; SMCs flexible hinge	IPR024704; Structural maintenance of chromosomes protein	IPR027417; P-loop containing nucleoside triphosphate hydrolase	IPR029685; Structural maintenance of chromosomes protein 3
4	9072247	850.789	VIT_04s0069g00890	intronic	vvi:100257283	structural maintenance of chromosomes protein 3; K06669 structural maintenance of chromosome 3 (chondroitin sulfate proteoglycan 6)	IPR003395; RecF/RecN/SMC, N-terminal	IPR010935; SMCs flexible hinge	IPR024704; Structural maintenance of chromosomes protein	IPR027417; P-loop containing nucleoside triphosphate hydrolase	IPR029685; Structural maintenance of chromosomes protein 3
4	9073241	931.778	VIT_04s0069g00890	intronic	vvi:100257283	structural maintenance of chromosomes protein 3; K06669 structural maintenance of chromosome 3 (chondroitin sulfate proteoglycan 6)	IPR003395; RecF/RecN/SMC, N-terminal	IPR010935; SMCs flexible hinge	IPR024704; Structural maintenance of chromosomes protein	IPR027417; P-loop containing nucleoside triphosphate hydrolase	IPR029685; Structural maintenance of chromosomes protein 3
4	9074236	998.89	VIT_04s0069g00890	intronic	vvi:100257283	structural maintenance of chromosomes protein 3; K06669 structural maintenance of chromosome 3 (chondroitin sulfate proteoglycan 6)	IPR003395; RecF/RecN/SMC, N-terminal	IPR010935; SMCs flexible hinge	IPR024704; Structural maintenance of chromosomes protein	IPR027417; P-loop containing nucleoside triphosphate hydrolase	IPR029685; Structural maintenance of chromosomes protein 3
4	9075230	1027.78	VIT_04s0069g00890	intronic	vvi:100257283	structural maintenance of chromosomes protein 3; K06669 structural maintenance of chromosome 3 (chondroitin sulfate proteoglycan 6)	IPR003395; RecF/RecN/SMC, N-terminal	IPR010935; SMCs flexible hinge	IPR024704; Structural maintenance of chromosomes protein	IPR027417; P-loop containing nucleoside triphosphate hydrolase	IPR029685; Structural maintenance of chromosomes protein 3
4	9076225	990.599	VIT_04s0069g00890	intronic	vvi:100257283	structural maintenance of chromosomes protein 3; K06669 structural maintenance of chromosome 3 (chondroitin sulfate proteoglycan 6)	IPR003395; RecF/RecN/SMC, N-terminal	IPR010935; SMCs flexible hinge	IPR024704; Structural maintenance of chromosomes protein	IPR027417; P-loop containing nucleoside triphosphate hydrolase	IPR029685; Structural maintenance of chromosomes protein 3
4	9077219	1037.65	VIT_04s0069g00890	exonic	vvi:100257283	structural maintenance of chromosomes protein 3; K06669 structural maintenance of chromosome 3 (chondroitin sulfate proteoglycan 6)	IPR003395; RecF/RecN/SMC, N-terminal	IPR010935; SMCs flexible hinge	IPR024704; Structural maintenance of chromosomes protein	IPR027417; P-loop containing nucleoside triphosphate hydrolase	IPR029685; Structural maintenance of chromosomes protein 3
4	9078213	1044.22	VIT_04s0069g00890	intronic	vvi:100257283	structural maintenance of chromosomes protein 3; K06669 structural maintenance of chromosome 3 (chondroitin sulfate proteoglycan 6)	IPR003395; RecF/RecN/SMC, N-terminal	IPR010935; SMCs flexible hinge	IPR024704; Structural maintenance of chromosomes protein	IPR027417; P-loop containing nucleoside triphosphate hydrolase	IPR029685; Structural maintenance of chromosomes protein 3
4	9079208	1100.86	VIT_04s0069g00890	intronic	vvi:100257283	structural maintenance of chromosomes protein 3; K06669 structural maintenance of chromosome 3 (chondroitin sulfate proteoglycan 6)	IPR003395; RecF/RecN/SMC, N-terminal	IPR010935; SMCs flexible hinge	IPR024704; Structural maintenance of chromosomes protein	IPR027417; P-loop containing nucleoside triphosphate hydrolase	IPR029685; Structural maintenance of chromosomes protein 3
4	9080202	1053.84	VIT_04s0069g00890	intronic	vvi:100257283	structural maintenance of chromosomes protein 3; K06669 structural maintenance of chromosome 3 (chondroitin sulfate proteoglycan 6)	IPR003395; RecF/RecN/SMC, N-terminal	IPR010935; SMCs flexible hinge	IPR024704; Structural maintenance of chromosomes protein	IPR027417; P-loop containing nucleoside triphosphate hydrolase	IPR029685; Structural maintenance of chromosomes protein 3
4	9081197	1040.88	VIT_04s0069g00890	intronic	vvi:100257283	structural maintenance of chromosomes protein 3; K06669 structural maintenance of chromosome 3 (chondroitin sulfate proteoglycan 6)	IPR003395; RecF/RecN/SMC, N-terminal	IPR010935; SMCs flexible hinge	IPR024704; Structural maintenance of chromosomes protein	IPR027417; P-loop containing nucleoside triphosphate hydrolase	IPR029685; Structural maintenance of chromosomes protein 3
4	9082191	1029.94	VIT_04s0069g00890	exonic	vvi:100257283	structural maintenance of chromosomes protein 3; K06669 structural maintenance of chromosome 3 (chondroitin sulfate proteoglycan 6)	IPR003395; RecF/RecN/SMC, N-terminal	IPR010935; SMCs flexible hinge	IPR024704; Structural maintenance of chromosomes protein	IPR027417; P-loop containing nucleoside triphosphate hydrolase	IPR029685; Structural maintenance of chromosomes protein 3
4	9083186	1049.82	VIT_04s0069g00890	intronic	vvi:100257283	structural maintenance of chromosomes protein 3; K06669 structural maintenance of chromosome 3 (chondroitin sulfate proteoglycan 6)	IPR003395; RecF/RecN/SMC, N-terminal	IPR010935; SMCs flexible hinge	IPR024704; Structural maintenance of chromosomes protein	IPR027417; P-loop containing nucleoside triphosphate hydrolase	IPR029685; Structural maintenance of chromosomes protein 3
4	9084180	1199.73	VIT_04s0069g00890	intronic	vvi:100257283	structural maintenance of chromosomes protein 3; K06669 structural maintenance of chromosome 3 (chondroitin sulfate proteoglycan 6)	IPR003395; RecF/RecN/SMC, N-terminal	IPR010935; SMCs flexible hinge	IPR024704; Structural maintenance of chromosomes protein	IPR027417; P-loop containing nucleoside triphosphate hydrolase	IPR029685; Structural maintenance of chromosomes protein 3
4	9085175	1279.54	VIT_04s0069g00890	intronic	vvi:100257283	structural maintenance of chromosomes protein 3; K06669 structural maintenance of chromosome 3 (chondroitin sulfate proteoglycan 6)	IPR003395; RecF/RecN/SMC, N-terminal	IPR010935; SMCs flexible hinge	IPR024704; Structural maintenance of chromosomes protein	IPR027417; P-loop containing nucleoside triphosphate hydrolase	IPR029685; Structural maintenance of chromosomes protein 3
4	9086169	1307.09	VIT_04s0069g00890	intronic	vvi:100257283	structural maintenance of chromosomes protein 3; K06669 structural maintenance of chromosome 3 (chondroitin sulfate proteoglycan 6)	IPR003395; RecF/RecN/SMC, N-terminal	IPR010935; SMCs flexible hinge	IPR024704; Structural maintenance of chromosomes protein	IPR027417; P-loop containing nucleoside triphosphate hydrolase	IPR029685; Structural maintenance of chromosomes protein 3
4	9087164	1306.51	VIT_04s0069g00890	intronic	vvi:100257283	structural maintenance of chromosomes protein 3; K06669 structural maintenance of chromosome 3 (chondroitin sulfate proteoglycan 6)	IPR003395; RecF/RecN/SMC, N-terminal	IPR010935; SMCs flexible hinge	IPR024704; Structural maintenance of chromosomes protein	IPR027417; P-loop containing nucleoside triphosphate hydrolase	IPR029685; Structural maintenance of chromosomes protein 3
4	9088158	1285.51	VIT_04s0069g00890	intronic	vvi:100257283	structural maintenance of chromosomes protein 3; K06669 structural maintenance of chromosome 3 (chondroitin sulfate proteoglycan 6)	IPR003395; RecF/RecN/SMC, N-terminal	IPR010935; SMCs flexible hinge	IPR024704; Structural maintenance of chromosomes protein	IPR027417; P-loop containing nucleoside triphosphate hydrolase	IPR029685; Structural maintenance of chromosomes protein 3
4	9089152	1241.71	VIT_04s0069g00890	intronic	vvi:100257283	structural maintenance of chromosomes protein 3; K06669 structural maintenance of chromosome 3 (chondroitin sulfate proteoglycan 6)	IPR003395; RecF/RecN/SMC, N-terminal	IPR010935; SMCs flexible hinge	IPR024704; Structural maintenance of chromosomes protein	IPR027417; P-loop containing nucleoside triphosphate hydrolase	IPR029685; Structural maintenance of chromosomes protein 3
4	9090147	1159.74	VIT_04s0069g00890	intronic	vvi:100257283	structural maintenance of chromosomes protein 3; K06669 structural maintenance of chromosome 3 (chondroitin sulfate proteoglycan 6)	IPR003395; RecF/RecN/SMC, N-terminal	IPR010935; SMCs flexible hinge	IPR024704; Structural maintenance of chromosomes protein	IPR027417; P-loop containing nucleoside triphosphate hydrolase	IPR029685; Structural maintenance of chromosomes protein 3
4	9091141	1039.87	VIT_04s0069g00890	exonic	vvi:100257283	structural maintenance of chromosomes protein 3; K06669 structural maintenance of chromosome 3 (chondroitin sulfate proteoglycan 6)	IPR003395; RecF/RecN/SMC, N-terminal	IPR010935; SMCs flexible hinge	IPR024704; Structural maintenance of chromosomes protein	IPR027417; P-loop containing nucleoside triphosphate hydrolase	IPR029685; Structural maintenance of chromosomes protein 3
4	9092136	967.461	VIT_04s0069g00890	exonic	vvi:100257283	structural maintenance of chromosomes protein 3; K06669 structural maintenance of chromosome 3 (chondroitin sulfate proteoglycan 6)	IPR003395; RecF/RecN/SMC, N-terminal	IPR010935; SMCs flexible hinge	IPR024704; Structural maintenance of chromosomes protein	IPR027417; P-loop containing nucleoside triphosphate hydrolase	IPR029685; Structural maintenance of chromosomes protein 3
4	9093130	955.486	VIT_04s0069g00890	intronic	vvi:100257283	structural maintenance of chromosomes protein 3; K06669 structural maintenance of chromosome 3 (chondroitin sulfate proteoglycan 6)	IPR003395; RecF/RecN/SMC, N-terminal	IPR010935; SMCs flexible hinge	IPR024704; Structural maintenance of chromosomes protein	IPR027417; P-loop containing nucleoside triphosphate hydrolase	IPR029685; Structural maintenance of chromosomes protein 3
4	9094125	901.477	VIT_04s0069g00890	intronic	vvi:100257283	structural maintenance of chromosomes protein 3; K06669 structural maintenance of chromosome 3 (chondroitin sulfate proteoglycan 6)	IPR003395; RecF/RecN/SMC, N-terminal	IPR010935; SMCs flexible hinge	IPR024704; Structural maintenance of chromosomes protein	IPR027417; P-loop containing nucleoside triphosphate hydrolase	IPR029685; Structural maintenance of chromosomes protein 3
4	9095119	868.001	VIT_04s0069g00890	intronic	vvi:100257283	structural maintenance of chromosomes protein 3; K06669 structural maintenance of chromosome 3 (chondroitin sulfate proteoglycan 6)	IPR003395; RecF/RecN/SMC, N-terminal	IPR010935; SMCs flexible hinge	IPR024704; Structural maintenance of chromosomes protein	IPR027417; P-loop containing nucleoside triphosphate hydrolase	IPR029685; Structural maintenance of chromosomes protein 3
4	9096114	890.999	VIT_04s0069g00890	intronic	vvi:100257283	structural maintenance of chromosomes protein 3; K06669 structural maintenance of chromosome 3 (chondroitin sulfate proteoglycan 6)	IPR003395; RecF/RecN/SMC, N-terminal	IPR010935; SMCs flexible hinge	IPR024704; Structural maintenance of chromosomes protein	IPR027417; P-loop containing nucleoside triphosphate hydrolase	IPR029685; Structural maintenance of chromosomes protein 3
4	9097108	854.132	VIT_04s0069g00890	exonic	vvi:100257283	structural maintenance of chromosomes protein 3; K06669 structural maintenance of chromosome 3 (chondroitin sulfate proteoglycan 6)	IPR003395; RecF/RecN/SMC, N-terminal	IPR010935; SMCs flexible hinge	IPR024704; Structural maintenance of chromosomes protein	IPR027417; P-loop containing nucleoside triphosphate hydrolase	IPR029685; Structural maintenance of chromosomes protein 3
4	9098103	934.402	VIT_04s0069g00890	intronic	vvi:100257283	structural maintenance of chromosomes protein 3; K06669 structural maintenance of chromosome 3 (chondroitin sulfate proteoglycan 6)	IPR003395; RecF/RecN/SMC, N-terminal	IPR010935; SMCs flexible hinge	IPR024704; Structural maintenance of chromosomes protein	IPR027417; P-loop containing nucleoside triphosphate hydrolase	IPR029685; Structural maintenance of chromosomes protein 3
4	9099097	913.72	VIT_04s0069g00890	intronic	vvi:100257283	structural maintenance of chromosomes protein 3; K06669 structural maintenance of chromosome 3 (chondroitin sulfate proteoglycan 6)	IPR003395; RecF/RecN/SMC, N-terminal	IPR010935; SMCs flexible hinge	IPR024704; Structural maintenance of chromosomes protein	IPR027417; P-loop containing nucleoside triphosphate hydrolase	IPR029685; Structural maintenance of chromosomes protein 3
4	9100091	823.771	VIT_04s0069g00890	intronic	vvi:100257283	structural maintenance of chromosomes protein 3; K06669 structural maintenance of chromosome 3 (chondroitin sulfate proteoglycan 6)	IPR003395; RecF/RecN/SMC, N-terminal	IPR010935; SMCs flexible hinge	IPR024704; Structural maintenance of chromosomes protein	IPR027417; P-loop containing nucleoside triphosphate hydrolase	IPR029685; Structural maintenance of chromosomes protein 3
4	9101086	708.108	VIT_04s0069g00890	intronic	vvi:100257283	structural maintenance of chromosomes protein 3; K06669 structural maintenance of chromosome 3 (chondroitin sulfate proteoglycan 6)	IPR003395; RecF/RecN/SMC, N-terminal	IPR010935; SMCs flexible hinge	IPR024704; Structural maintenance of chromosomes protein	IPR027417; P-loop containing nucleoside triphosphate hydrolase	IPR029685; Structural maintenance of chromosomes protein 3
4	9102080	623.784	VIT_04s0069g00890	intronic	vvi:100257283	structural maintenance of chromosomes protein 3; K06669 structural maintenance of chromosome 3 (chondroitin sulfate proteoglycan 6)	IPR003395; RecF/RecN/SMC, N-terminal	IPR010935; SMCs flexible hinge	IPR024704; Structural maintenance of chromosomes protein	IPR027417; P-loop containing nucleoside triphosphate hydrolase	IPR029685; Structural maintenance of chromosomes protein 3
4	9103075	607.358	VIT_04s0069g00890	intronic	vvi:100257283	structural maintenance of chromosomes protein 3; K06669 structural maintenance of chromosome 3 (chondroitin sulfate proteoglycan 6)	IPR003395; RecF/RecN/SMC, N-terminal	IPR010935; SMCs flexible hinge	IPR024704; Structural maintenance of chromosomes protein	IPR027417; P-loop containing nucleoside triphosphate hydrolase	IPR029685; Structural maintenance of chromosomes protein 3
4	9104069	678.284	VIT_04s0069g00890	intronic	vvi:100257283	structural maintenance of chromosomes protein 3; K06669 structural maintenance of chromosome 3 (chondroitin sulfate proteoglycan 6)	IPR003395; RecF/RecN/SMC, N-terminal	IPR010935; SMCs flexible hinge	IPR024704; Structural maintenance of chromosomes protein	IPR027417; P-loop containing nucleoside triphosphate hydrolase	IPR029685; Structural maintenance of chromosomes protein 3
4	9105064	741.89	VIT_04s0069g00890	exonic	vvi:100257283	structural maintenance of chromosomes protein 3; K06669 structural maintenance of chromosome 3 (chondroitin sulfate proteoglycan 6)	IPR003395; RecF/RecN/SMC, N-terminal	IPR010935; SMCs flexible hinge	IPR024704; Structural maintenance of chromosomes protein	IPR027417; P-loop containing nucleoside triphosphate hydrolase	IPR029685; Structural maintenance of chromosomes protein 3
4	9106058	710.463	VIT_04s0069g00890	intronic	vvi:100257283	structural maintenance of chromosomes protein 3; K06669 structural maintenance of chromosome 3 (chondroitin sulfate proteoglycan 6)	IPR003395; RecF/RecN/SMC, N-terminal	IPR010935; SMCs flexible hinge	IPR024704; Structural maintenance of chromosomes protein	IPR027417; P-loop containing nucleoside triphosphate hydrolase	IPR029685; Structural maintenance of chromosomes protein 3
4	9107053	668.144	VIT_04s0069g00890	intronic	vvi:100257283	structural maintenance of chromosomes protein 3; K06669 structural maintenance of chromosome 3 (chondroitin sulfate proteoglycan 6)	IPR003395; RecF/RecN/SMC, N-terminal	IPR010935; SMCs flexible hinge	IPR024704; Structural maintenance of chromosomes protein	IPR027417; P-loop containing nucleoside triphosphate hydrolase	IPR029685; Structural maintenance of chromosomes protein 3
4	9108047	623.026	VIT_04s0069g00890	intronic	vvi:100257283	structural maintenance of chromosomes protein 3; K06669 structural maintenance of chromosome 3 (chondroitin sulfate proteoglycan 6)	IPR003395; RecF/RecN/SMC, N-terminal	IPR010935; SMCs flexible hinge	IPR024704; Structural maintenance of chromosomes protein	IPR027417; P-loop containing nucleoside triphosphate hydrolase	IPR029685; Structural maintenance of chromosomes protein 3
4	9109042	533.692	VIT_04s0069g00890	intronic	vvi:100257283	structural maintenance of chromosomes protein 3; K06669 structural maintenance of chromosome 3 (chondroitin sulfate proteoglycan 6)	IPR003395; RecF/RecN/SMC, N-terminal	IPR010935; SMCs flexible hinge	IPR024704; Structural maintenance of chromosomes protein	IPR027417; P-loop containing nucleoside triphosphate hydrolase	IPR029685; Structural maintenance of chromosomes protein 3
4	9110036	530.377	VIT_04s0069g00890	intronic	vvi:100257283	structural maintenance of chromosomes protein 3; K06669 structural maintenance of chromosome 3 (chondroitin sulfate proteoglycan 6)	IPR003395; RecF/RecN/SMC, N-terminal	IPR010935; SMCs flexible hinge	IPR024704; Structural maintenance of chromosomes protein	IPR027417; P-loop containing nucleoside triphosphate hydrolase	IPR029685; Structural maintenance of chromosomes protein 3
4	9111030	512.601	VIT_04s0069g00890	intronic	vvi:100257283	structural maintenance of chromosomes protein 3; K06669 structural maintenance of chromosome 3 (chondroitin sulfate proteoglycan 6)	IPR003395; RecF/RecN/SMC, N-terminal	IPR010935; SMCs flexible hinge	IPR024704; Structural maintenance of chromosomes protein	IPR027417; P-loop containing nucleoside triphosphate hydrolase	IPR029685; Structural maintenance of chromosomes protein 3
4	9112025	394.673	VIT_04s0069g00890	downstream	vvi:100257283	structural maintenance of chromosomes protein 3; K06669 structural maintenance of chromosome 3 (chondroitin sulfate proteoglycan 6)	IPR003395; RecF/RecN/SMC, N-terminal	IPR010935; SMCs flexible hinge	IPR024704; Structural maintenance of chromosomes protein	IPR027417; P-loop containing nucleoside triphosphate hydrolase	IPR029685; Structural maintenance of chromosomes protein 3
4	9352683	418.06	VIT_04s0069g00910	intergenic	pop:18103163	probable LRR receptor-like serine/threonine-protein kinase At1g29720; K04733 interleukin-1 receptor-associated kinase 4 [EC:2.7.11.1]	IPR021720; Malectin
4	9352683	418.06	VIT_04s0069g00920	intergenic	han:110922953	WRKY transcription factor 22-like; K13425 WRKY transcription factor 22	IPR003657; WRKY domain	IPR018872; Zn-cluster domain
4	9353678	445.915	VIT_04s0069g00910	intergenic	pop:18103163	probable LRR receptor-like serine/threonine-protein kinase At1g29720; K04733 interleukin-1 receptor-associated kinase 4 [EC:2.7.11.1]	IPR021720; Malectin
4	9353678	445.915	VIT_04s0069g00920	intergenic	han:110922953	WRKY transcription factor 22-like; K13425 WRKY transcription factor 22	IPR003657; WRKY domain	IPR018872; Zn-cluster domain
4	9354672	510.483	VIT_04s0069g00910	intergenic	pop:18103163	probable LRR receptor-like serine/threonine-protein kinase At1g29720; K04733 interleukin-1 receptor-associated kinase 4 [EC:2.7.11.1]	IPR021720; Malectin
4	9354672	510.483	VIT_04s0069g00920	intergenic	han:110922953	WRKY transcription factor 22-like; K13425 WRKY transcription factor 22	IPR003657; WRKY domain	IPR018872; Zn-cluster domain
4	9355666	550.663	VIT_04s0069g00910	intergenic	pop:18103163	probable LRR receptor-like serine/threonine-protein kinase At1g29720; K04733 interleukin-1 receptor-associated kinase 4 [EC:2.7.11.1]	IPR021720; Malectin
4	9355666	550.663	VIT_04s0069g00920	intergenic	han:110922953	WRKY transcription factor 22-like; K13425 WRKY transcription factor 22	IPR003657; WRKY domain	IPR018872; Zn-cluster domain
4	9356661	578.062	VIT_04s0069g00910	intergenic	pop:18103163	probable LRR receptor-like serine/threonine-protein kinase At1g29720; K04733 interleukin-1 receptor-associated kinase 4 [EC:2.7.11.1]	IPR021720; Malectin
4	9356661	578.062	VIT_04s0069g00920	intergenic	han:110922953	WRKY transcription factor 22-like; K13425 WRKY transcription factor 22	IPR003657; WRKY domain	IPR018872; Zn-cluster domain
4	9357655	608.76	VIT_04s0069g00910	intergenic	pop:18103163	probable LRR receptor-like serine/threonine-protein kinase At1g29720; K04733 interleukin-1 receptor-associated kinase 4 [EC:2.7.11.1]	IPR021720; Malectin
4	9357655	608.76	VIT_04s0069g00920	intergenic	han:110922953	WRKY transcription factor 22-like; K13425 WRKY transcription factor 22	IPR003657; WRKY domain	IPR018872; Zn-cluster domain
4	9358650	612.34	VIT_04s0069g00910	intergenic	pop:18103163	probable LRR receptor-like serine/threonine-protein kinase At1g29720; K04733 interleukin-1 receptor-associated kinase 4 [EC:2.7.11.1]	IPR021720; Malectin
4	9358650	612.34	VIT_04s0069g00920	intergenic	han:110922953	WRKY transcription factor 22-like; K13425 WRKY transcription factor 22	IPR003657; WRKY domain	IPR018872; Zn-cluster domain
4	9359644	599.55	VIT_04s0069g00910	intergenic	pop:18103163	probable LRR receptor-like serine/threonine-protein kinase At1g29720; K04733 interleukin-1 receptor-associated kinase 4 [EC:2.7.11.1]	IPR021720; Malectin
4	9359644	599.55	VIT_04s0069g00920	intergenic	han:110922953	WRKY transcription factor 22-like; K13425 WRKY transcription factor 22	IPR003657; WRKY domain	IPR018872; Zn-cluster domain
4	9360639	610.316	VIT_04s0069g00910	intergenic	pop:18103163	probable LRR receptor-like serine/threonine-protein kinase At1g29720; K04733 interleukin-1 receptor-associated kinase 4 [EC:2.7.11.1]	IPR021720; Malectin
4	9360639	610.316	VIT_04s0069g00920	intergenic	han:110922953	WRKY transcription factor 22-like; K13425 WRKY transcription factor 22	IPR003657; WRKY domain	IPR018872; Zn-cluster domain
4	9361633	542.411	VIT_04s0069g00910	intergenic	pop:18103163	probable LRR receptor-like serine/threonine-protein kinase At1g29720; K04733 interleukin-1 receptor-associated kinase 4 [EC:2.7.11.1]	IPR021720; Malectin
4	9361633	542.411	VIT_04s0069g00920	intergenic	han:110922953	WRKY transcription factor 22-like; K13425 WRKY transcription factor 22	IPR003657; WRKY domain	IPR018872; Zn-cluster domain
4	9362628	539.529	VIT_04s0069g00920	downstream	han:110922953	WRKY transcription factor 22-like; K13425 WRKY transcription factor 22	IPR003657; WRKY domain	IPR018872; Zn-cluster domain
4	9363622	567.606	VIT_04s0069g00920	exonic	han:110922953	WRKY transcription factor 22-like; K13425 WRKY transcription factor 22	IPR003657; WRKY domain	IPR018872; Zn-cluster domain
4	9364617	587.001	VIT_04s0069g00920	exonic	han:110922953	WRKY transcription factor 22-like; K13425 WRKY transcription factor 22	IPR003657; WRKY domain	IPR018872; Zn-cluster domain
4	9365611	546.678	VIT_04s0069g00920	upstream	han:110922953	WRKY transcription factor 22-like; K13425 WRKY transcription factor 22	IPR003657; WRKY domain	IPR018872; Zn-cluster domain
4	9366605	468.135	VIT_04s0069g00920	intergenic	han:110922953	WRKY transcription factor 22-like; K13425 WRKY transcription factor 22	IPR003657; WRKY domain	IPR018872; Zn-cluster domain
4	9366605	468.135	VIT_04s0069g00930	intergenic	tcc:18613571	uncharacterized LOC18613571; K03452 magnesium/proton exchanger	IPR002885; Pentatricopeptide repeat	IPR011990; Tetratricopeptide-like helical domain	IPR032867; DYW domain
4	9373567	326.047	VIT_04s0069g00920	intergenic	han:110922953	WRKY transcription factor 22-like; K13425 WRKY transcription factor 22	IPR003657; WRKY domain	IPR018872; Zn-cluster domain
4	9373567	326.047	VIT_04s0069g00930	intergenic	tcc:18613571	uncharacterized LOC18613571; K03452 magnesium/proton exchanger	IPR002885; Pentatricopeptide repeat	IPR011990; Tetratricopeptide-like helical domain	IPR032867; DYW domain
4	9379533	414.479	VIT_04s0069g00930	exonic	tcc:18613571	uncharacterized LOC18613571; K03452 magnesium/proton exchanger	IPR002885; Pentatricopeptide repeat	IPR011990; Tetratricopeptide-like helical domain	IPR032867; DYW domain
4	9380528	493.265	VIT_04s0069g00930	exonic	tcc:18613571	uncharacterized LOC18613571; K03452 magnesium/proton exchanger	IPR002885; Pentatricopeptide repeat	IPR011990; Tetratricopeptide-like helical domain	IPR032867; DYW domain
4	9381522	474.256	VIT_04s0069g00930	upstream	tcc:18613571	uncharacterized LOC18613571; K03452 magnesium/proton exchanger	IPR002885; Pentatricopeptide repeat	IPR011990; Tetratricopeptide-like helical domain	IPR032867; DYW domain
4	9382517	465.391	VIT_04s0069g00930	intergenic	tcc:18613571	uncharacterized LOC18613571; K03452 magnesium/proton exchanger	IPR002885; Pentatricopeptide repeat	IPR011990; Tetratricopeptide-like helical domain	IPR032867; DYW domain
4	9382517	465.391	VIT_04s0069g00940	intergenic	vvi:100260259	laccase-11; K05909 laccase [EC:1.10.3.2]	IPR008972; Cupredoxin	IPR011707; Multicopper oxidase, type 3
4	9384506	408.647	VIT_04s0069g00930	intergenic	tcc:18613571	uncharacterized LOC18613571; K03452 magnesium/proton exchanger	IPR002885; Pentatricopeptide repeat	IPR011990; Tetratricopeptide-like helical domain	IPR032867; DYW domain
4	9384506	408.647	VIT_04s0069g00940	intergenic	vvi:100260259	laccase-11; K05909 laccase [EC:1.10.3.2]	IPR008972; Cupredoxin	IPR011707; Multicopper oxidase, type 3
4	9385500	483.849	VIT_04s0069g00930	intergenic	tcc:18613571	uncharacterized LOC18613571; K03452 magnesium/proton exchanger	IPR002885; Pentatricopeptide repeat	IPR011990; Tetratricopeptide-like helical domain	IPR032867; DYW domain
4	9385500	483.849	VIT_04s0069g00940	intergenic	vvi:100260259	laccase-11; K05909 laccase [EC:1.10.3.2]	IPR008972; Cupredoxin	IPR011707; Multicopper oxidase, type 3
4	9386495	413.693	VIT_04s0069g00930	intergenic	tcc:18613571	uncharacterized LOC18613571; K03452 magnesium/proton exchanger	IPR002885; Pentatricopeptide repeat	IPR011990; Tetratricopeptide-like helical domain	IPR032867; DYW domain
4	9386495	413.693	VIT_04s0069g00940	intergenic	vvi:100260259	laccase-11; K05909 laccase [EC:1.10.3.2]	IPR008972; Cupredoxin	IPR011707; Multicopper oxidase, type 3
4	9387489	417.791	VIT_04s0069g00940	upstream	vvi:100260259	laccase-11; K05909 laccase [EC:1.10.3.2]	IPR008972; Cupredoxin	IPR011707; Multicopper oxidase, type 3
4	9388483	430.125	VIT_04s0069g00940	exonic	vvi:100260259	laccase-11; K05909 laccase [EC:1.10.3.2]	IPR008972; Cupredoxin	IPR011707; Multicopper oxidase, type 3
4	9389478	439.565	VIT_04s0069g00950	exonic	vvi:100260259	laccase-11; K05909 laccase [EC:1.10.3.2]	IPR001117; Multicopper oxidase, type 1	IPR008972; Cupredoxin	IPR011706; Multicopper oxidase, type 2
4	9390472	361.985	VIT_04s0069g00950	downstream	vvi:100260259	laccase-11; K05909 laccase [EC:1.10.3.2]	IPR001117; Multicopper oxidase, type 1	IPR008972; Cupredoxin	IPR011706; Multicopper oxidase, type 2
4	9392461	357.925	VIT_04s0069g00950	intergenic	vvi:100260259	laccase-11; K05909 laccase [EC:1.10.3.2]	IPR001117; Multicopper oxidase, type 1	IPR008972; Cupredoxin	IPR011706; Multicopper oxidase, type 2
4	9392461	357.925	VIT_04s0069g00960	intergenic	apro:F751_0028	Calmodulin; K02183 calmodulin	NaN
4	9393456	372.545	VIT_04s0069g00950	intergenic	vvi:100260259	laccase-11; K05909 laccase [EC:1.10.3.2]	IPR001117; Multicopper oxidase, type 1	IPR008972; Cupredoxin	IPR011706; Multicopper oxidase, type 2
4	9393456	372.545	VIT_04s0069g00960	intergenic	apro:F751_0028	Calmodulin; K02183 calmodulin	NaN
4	9394450	377.529	VIT_04s0069g00960	downstream	apro:F751_0028	Calmodulin; K02183 calmodulin	NaN
4	9395445	366.466	VIT_04s0069g00960	exonic	apro:F751_0028	Calmodulin; K02183 calmodulin	NaN
4	9578424	339.78	VIT_04s0069g01050	intergenic	vvi:100853048	nijmegen breakage syndrome 1 protein; K10867 nibrin	NaN
4	9578424	339.78	VIT_04s0069g01060	intergenic	vvi:100244450	lysine-specific demethylase JMJ25; K15601 lysine-specific demethylase 3 [EC:1.14.11.-]	IPR001841; Zinc finger, RING-type	IPR003347; JmjC domain	IPR014977; WRC domain
4	9579419	375.315	VIT_04s0069g01050	intergenic	vvi:100853048	nijmegen breakage syndrome 1 protein; K10867 nibrin	NaN
4	9579419	375.315	VIT_04s0069g01060	intergenic	vvi:100244450	lysine-specific demethylase JMJ25; K15601 lysine-specific demethylase 3 [EC:1.14.11.-]	IPR001841; Zinc finger, RING-type	IPR003347; JmjC domain	IPR014977; WRC domain
4	9580413	390.078	VIT_04s0069g01050	intergenic	vvi:100853048	nijmegen breakage syndrome 1 protein; K10867 nibrin	NaN
4	9580413	390.078	VIT_04s0069g01060	intergenic	vvi:100244450	lysine-specific demethylase JMJ25; K15601 lysine-specific demethylase 3 [EC:1.14.11.-]	IPR001841; Zinc finger, RING-type	IPR003347; JmjC domain	IPR014977; WRC domain
4	9581408	395.24	VIT_04s0069g01050	intergenic	vvi:100853048	nijmegen breakage syndrome 1 protein; K10867 nibrin	NaN
4	9581408	395.24	VIT_04s0069g01060	intergenic	vvi:100244450	lysine-specific demethylase JMJ25; K15601 lysine-specific demethylase 3 [EC:1.14.11.-]	IPR001841; Zinc finger, RING-type	IPR003347; JmjC domain	IPR014977; WRC domain
4	9582402	390.215	VIT_04s0069g01050	intergenic	vvi:100853048	nijmegen breakage syndrome 1 protein; K10867 nibrin	NaN
4	9582402	390.215	VIT_04s0069g01060	intergenic	vvi:100244450	lysine-specific demethylase JMJ25; K15601 lysine-specific demethylase 3 [EC:1.14.11.-]	IPR001841; Zinc finger, RING-type	IPR003347; JmjC domain	IPR014977; WRC domain
4	9583397	368.262	VIT_04s0069g01050	intergenic	vvi:100853048	nijmegen breakage syndrome 1 protein; K10867 nibrin	NaN
4	9583397	368.262	VIT_04s0069g01060	intergenic	vvi:100244450	lysine-specific demethylase JMJ25; K15601 lysine-specific demethylase 3 [EC:1.14.11.-]	IPR001841; Zinc finger, RING-type	IPR003347; JmjC domain	IPR014977; WRC domain
4	9619197	341.657	VIT_04s0069g01060	intergenic	vvi:100244450	lysine-specific demethylase JMJ25; K15601 lysine-specific demethylase 3 [EC:1.14.11.-]	IPR001841; Zinc finger, RING-type	IPR003347; JmjC domain	IPR014977; WRC domain
4	9619197	341.657	VIT_04s0069g01070	intergenic	vvi:100244450	lysine-specific demethylase JMJ25; K15601 lysine-specific demethylase 3 [EC:1.14.11.-]	IPR003347; JmjC domain
4	9620191	383.625	VIT_04s0069g01060	intergenic	vvi:100244450	lysine-specific demethylase JMJ25; K15601 lysine-specific demethylase 3 [EC:1.14.11.-]	IPR001841; Zinc finger, RING-type	IPR003347; JmjC domain	IPR014977; WRC domain
4	9620191	383.625	VIT_04s0069g01070	intergenic	vvi:100244450	lysine-specific demethylase JMJ25; K15601 lysine-specific demethylase 3 [EC:1.14.11.-]	IPR003347; JmjC domain
4	9621186	417.056	VIT_04s0069g01060	intergenic	vvi:100244450	lysine-specific demethylase JMJ25; K15601 lysine-specific demethylase 3 [EC:1.14.11.-]	IPR001841; Zinc finger, RING-type	IPR003347; JmjC domain	IPR014977; WRC domain
4	9621186	417.056	VIT_04s0069g01070	intergenic	vvi:100244450	lysine-specific demethylase JMJ25; K15601 lysine-specific demethylase 3 [EC:1.14.11.-]	IPR003347; JmjC domain
4	9622180	443.314	VIT_04s0069g01060	intergenic	vvi:100244450	lysine-specific demethylase JMJ25; K15601 lysine-specific demethylase 3 [EC:1.14.11.-]	IPR001841; Zinc finger, RING-type	IPR003347; JmjC domain	IPR014977; WRC domain
4	9622180	443.314	VIT_04s0069g01070	intergenic	vvi:100244450	lysine-specific demethylase JMJ25; K15601 lysine-specific demethylase 3 [EC:1.14.11.-]	IPR003347; JmjC domain
4	9623175	463.26	VIT_04s0069g01060	intergenic	vvi:100244450	lysine-specific demethylase JMJ25; K15601 lysine-specific demethylase 3 [EC:1.14.11.-]	IPR001841; Zinc finger, RING-type	IPR003347; JmjC domain	IPR014977; WRC domain
4	9623175	463.26	VIT_04s0069g01070	intergenic	vvi:100244450	lysine-specific demethylase JMJ25; K15601 lysine-specific demethylase 3 [EC:1.14.11.-]	IPR003347; JmjC domain
4	9624169	476.526	VIT_04s0069g01060	intergenic	vvi:100244450	lysine-specific demethylase JMJ25; K15601 lysine-specific demethylase 3 [EC:1.14.11.-]	IPR001841; Zinc finger, RING-type	IPR003347; JmjC domain	IPR014977; WRC domain
4	9624169	476.526	VIT_04s0069g01070	intergenic	vvi:100244450	lysine-specific demethylase JMJ25; K15601 lysine-specific demethylase 3 [EC:1.14.11.-]	IPR003347; JmjC domain
4	9625164	485.854	VIT_04s0069g01060	intergenic	vvi:100244450	lysine-specific demethylase JMJ25; K15601 lysine-specific demethylase 3 [EC:1.14.11.-]	IPR001841; Zinc finger, RING-type	IPR003347; JmjC domain	IPR014977; WRC domain
4	9625164	485.854	VIT_04s0069g01070	intergenic	vvi:100244450	lysine-specific demethylase JMJ25; K15601 lysine-specific demethylase 3 [EC:1.14.11.-]	IPR003347; JmjC domain
4	9626158	488.456	VIT_04s0069g01060	intergenic	vvi:100244450	lysine-specific demethylase JMJ25; K15601 lysine-specific demethylase 3 [EC:1.14.11.-]	IPR001841; Zinc finger, RING-type	IPR003347; JmjC domain	IPR014977; WRC domain
4	9626158	488.456	VIT_04s0069g01070	intergenic	vvi:100244450	lysine-specific demethylase JMJ25; K15601 lysine-specific demethylase 3 [EC:1.14.11.-]	IPR003347; JmjC domain
4	9627153	486.444	VIT_04s0069g01060	intergenic	vvi:100244450	lysine-specific demethylase JMJ25; K15601 lysine-specific demethylase 3 [EC:1.14.11.-]	IPR001841; Zinc finger, RING-type	IPR003347; JmjC domain	IPR014977; WRC domain
4	9627153	486.444	VIT_04s0069g01070	intergenic	vvi:100244450	lysine-specific demethylase JMJ25; K15601 lysine-specific demethylase 3 [EC:1.14.11.-]	IPR003347; JmjC domain
4	9628147	477.499	VIT_04s0069g01060	intergenic	vvi:100244450	lysine-specific demethylase JMJ25; K15601 lysine-specific demethylase 3 [EC:1.14.11.-]	IPR001841; Zinc finger, RING-type	IPR003347; JmjC domain	IPR014977; WRC domain
4	9628147	477.499	VIT_04s0069g01070	intergenic	vvi:100244450	lysine-specific demethylase JMJ25; K15601 lysine-specific demethylase 3 [EC:1.14.11.-]	IPR003347; JmjC domain
4	9629142	462.703	VIT_04s0069g01060	intergenic	vvi:100244450	lysine-specific demethylase JMJ25; K15601 lysine-specific demethylase 3 [EC:1.14.11.-]	IPR001841; Zinc finger, RING-type	IPR003347; JmjC domain	IPR014977; WRC domain
4	9629142	462.703	VIT_04s0069g01070	intergenic	vvi:100244450	lysine-specific demethylase JMJ25; K15601 lysine-specific demethylase 3 [EC:1.14.11.-]	IPR003347; JmjC domain
4	9630136	439.797	VIT_04s0069g01060	intergenic	vvi:100244450	lysine-specific demethylase JMJ25; K15601 lysine-specific demethylase 3 [EC:1.14.11.-]	IPR001841; Zinc finger, RING-type	IPR003347; JmjC domain	IPR014977; WRC domain
4	9630136	439.797	VIT_04s0069g01070	intergenic	vvi:100244450	lysine-specific demethylase JMJ25; K15601 lysine-specific demethylase 3 [EC:1.14.11.-]	IPR003347; JmjC domain
4	9631130	408.152	VIT_04s0069g01060	intergenic	vvi:100244450	lysine-specific demethylase JMJ25; K15601 lysine-specific demethylase 3 [EC:1.14.11.-]	IPR001841; Zinc finger, RING-type	IPR003347; JmjC domain	IPR014977; WRC domain
4	9631130	408.152	VIT_04s0069g01070	intergenic	vvi:100244450	lysine-specific demethylase JMJ25; K15601 lysine-specific demethylase 3 [EC:1.14.11.-]	IPR003347; JmjC domain
4	9632125	365.075	VIT_04s0069g01060	intergenic	vvi:100244450	lysine-specific demethylase JMJ25; K15601 lysine-specific demethylase 3 [EC:1.14.11.-]	IPR001841; Zinc finger, RING-type	IPR003347; JmjC domain	IPR014977; WRC domain
4	9632125	365.075	VIT_04s0069g01070	intergenic	vvi:100244450	lysine-specific demethylase JMJ25; K15601 lysine-specific demethylase 3 [EC:1.14.11.-]	IPR003347; JmjC domain
4	9680853	348.792	VIT_04s0069g01090	intronic	vvi:100244450	lysine-specific demethylase JMJ25; K15601 lysine-specific demethylase 3 [EC:1.14.11.-]	NaN
4	9681848	383.462	VIT_04s0069g01100	intronic	NaN		IPR008506; Protein of unknown function DUF788, TMEM208
4	9682842	387.79	VIT_04s0069g01100	intronic	NaN		IPR008506; Protein of unknown function DUF788, TMEM208
4	9683837	422.411	VIT_04s0069g01100	intronic	NaN		IPR008506; Protein of unknown function DUF788, TMEM208
4	9684831	434.14	VIT_04s0069g01100	intronic	NaN		IPR008506; Protein of unknown function DUF788, TMEM208
4	9685826	437.732	VIT_04s0069g01100	intronic	NaN		IPR008506; Protein of unknown function DUF788, TMEM208
4	9686820	437.432	VIT_04s0069g01100	intronic	NaN		IPR008506; Protein of unknown function DUF788, TMEM208
4	9687814	451.598	VIT_04s0069g01100	upstream	NaN		IPR008506; Protein of unknown function DUF788, TMEM208
4	9688809	439.243	VIT_04s0069g01100	intergenic	NaN		IPR008506; Protein of unknown function DUF788, TMEM208
4	9688809	439.243	VIT_04s0069g01110	intergenic	csat:104746010	60S ribosomal protein L19-2; K02885 large subunit ribosomal protein L19e	IPR021099; Plant organelle RNA recognition domain
4	9689803	411.765	VIT_04s0069g01100	intergenic	NaN		IPR008506; Protein of unknown function DUF788, TMEM208
4	9689803	411.765	VIT_04s0069g01110	intergenic	csat:104746010	60S ribosomal protein L19-2; K02885 large subunit ribosomal protein L19e	IPR021099; Plant organelle RNA recognition domain
4	9690798	370.443	VIT_04s0069g01100	intergenic	NaN		IPR008506; Protein of unknown function DUF788, TMEM208
4	9690798	370.443	VIT_04s0069g01110	intergenic	csat:104746010	60S ribosomal protein L19-2; K02885 large subunit ribosomal protein L19e	IPR021099; Plant organelle RNA recognition domain
4	9764387	359.4	VIT_04s0069g01110	intergenic	csat:104746010	60S ribosomal protein L19-2; K02885 large subunit ribosomal protein L19e	IPR021099; Plant organelle RNA recognition domain
4	9764387	359.4	VIT_04s0069g01120	intergenic	abq:ABAZ39_31060	acyl-CoA synthetase; K00666 fatty-acyl-CoA synthase [EC:6.2.1.-]	IPR000873; AMP-dependent synthetase/ligase	IPR025110; AMP-binding enzyme C-terminal domain
4	9765382	374.785	VIT_04s0069g01110	intergenic	csat:104746010	60S ribosomal protein L19-2; K02885 large subunit ribosomal protein L19e	IPR021099; Plant organelle RNA recognition domain
4	9765382	374.785	VIT_04s0069g01120	intergenic	abq:ABAZ39_31060	acyl-CoA synthetase; K00666 fatty-acyl-CoA synthase [EC:6.2.1.-]	IPR000873; AMP-dependent synthetase/ligase	IPR025110; AMP-binding enzyme C-terminal domain
4	9766376	407.016	VIT_04s0069g01120	downstream	abq:ABAZ39_31060	acyl-CoA synthetase; K00666 fatty-acyl-CoA synthase [EC:6.2.1.-]	IPR000873; AMP-dependent synthetase/ligase	IPR025110; AMP-binding enzyme C-terminal domain
4	9767371	379.335	VIT_04s0069g01120	exonic	abq:ABAZ39_31060	acyl-CoA synthetase; K00666 fatty-acyl-CoA synthase [EC:6.2.1.-]	IPR000873; AMP-dependent synthetase/ligase	IPR025110; AMP-binding enzyme C-terminal domain
4	9768365	355.183	VIT_04s0069g01120	UTR5	abq:ABAZ39_31060	acyl-CoA synthetase; K00666 fatty-acyl-CoA synthase [EC:6.2.1.-]	IPR000873; AMP-dependent synthetase/ligase	IPR025110; AMP-binding enzyme C-terminal domain
4	9769360	352.291	VIT_04s0069g01120	upstream	abq:ABAZ39_31060	acyl-CoA synthetase; K00666 fatty-acyl-CoA synthase [EC:6.2.1.-]	IPR000873; AMP-dependent synthetase/ligase	IPR025110; AMP-binding enzyme C-terminal domain
4	9770354	323.33	VIT_04s0069g01120	intergenic	abq:ABAZ39_31060	acyl-CoA synthetase; K00666 fatty-acyl-CoA synthase [EC:6.2.1.-]	IPR000873; AMP-dependent synthetase/ligase	IPR025110; AMP-binding enzyme C-terminal domain
4	9770354	323.33	VIT_04s0069g01130	intergenic	vvi:100266530	myosin-12; K10357 myosin V	NaN
4	10573874	331.985	VIT_04s0079g00250	intergenic	NaN		NaN
4	10573874	331.985	VIT_04s0079g00260	intergenic	mpi:Mpet_2234	periplasmic binding protein; K02016 iron complex transport system substrate-binding protein	NaN
4	10575863	372.602	VIT_04s0079g00250	intergenic	NaN		NaN
4	10575863	372.602	VIT_04s0079g00260	intergenic	mpi:Mpet_2234	periplasmic binding protein; K02016 iron complex transport system substrate-binding protein	NaN
4	10576857	373.584	VIT_04s0079g00250	intergenic	NaN		NaN
4	10576857	373.584	VIT_04s0079g00260	intergenic	mpi:Mpet_2234	periplasmic binding protein; K02016 iron complex transport system substrate-binding protein	NaN
4	10577852	359.174	VIT_04s0079g00250	intergenic	NaN		NaN
4	10577852	359.174	VIT_04s0079g00260	intergenic	mpi:Mpet_2234	periplasmic binding protein; K02016 iron complex transport system substrate-binding protein	NaN
4	10578846	334.705	VIT_04s0079g00250	intergenic	NaN		NaN
4	10578846	334.705	VIT_04s0079g00260	intergenic	mpi:Mpet_2234	periplasmic binding protein; K02016 iron complex transport system substrate-binding protein	NaN
4	10587796	333.725	VIT_04s0079g00250	intergenic	NaN		NaN
4	10587796	333.725	VIT_04s0079g00260	intergenic	mpi:Mpet_2234	periplasmic binding protein; K02016 iron complex transport system substrate-binding protein	NaN
4	10588791	390.628	VIT_04s0079g00250	intergenic	NaN		NaN
4	10588791	390.628	VIT_04s0079g00260	intergenic	mpi:Mpet_2234	periplasmic binding protein; K02016 iron complex transport system substrate-binding protein	NaN
4	10589785	436.166	VIT_04s0079g00250	intergenic	NaN		NaN
4	10589785	436.166	VIT_04s0079g00260	intergenic	mpi:Mpet_2234	periplasmic binding protein; K02016 iron complex transport system substrate-binding protein	NaN
4	10590780	473.364	VIT_04s0079g00250	intergenic	NaN		NaN
4	10590780	473.364	VIT_04s0079g00260	intergenic	mpi:Mpet_2234	periplasmic binding protein; K02016 iron complex transport system substrate-binding protein	NaN
4	10591774	503.745	VIT_04s0079g00250	intergenic	NaN		NaN
4	10591774	503.745	VIT_04s0079g00260	intergenic	mpi:Mpet_2234	periplasmic binding protein; K02016 iron complex transport system substrate-binding protein	NaN
4	10592769	524.787	VIT_04s0079g00250	intergenic	NaN		NaN
4	10592769	524.787	VIT_04s0079g00260	intergenic	mpi:Mpet_2234	periplasmic binding protein; K02016 iron complex transport system substrate-binding protein	NaN
4	10593763	527.881	VIT_04s0079g00250	intergenic	NaN		NaN
4	10593763	527.881	VIT_04s0079g00260	intergenic	mpi:Mpet_2234	periplasmic binding protein; K02016 iron complex transport system substrate-binding protein	NaN
4	10594757	488.89	VIT_04s0079g00250	intergenic	NaN		NaN
4	10594757	488.89	VIT_04s0079g00260	intergenic	mpi:Mpet_2234	periplasmic binding protein; K02016 iron complex transport system substrate-binding protein	NaN
4	10595752	331.342	VIT_04s0079g00250	intergenic	NaN		NaN
4	10595752	331.342	VIT_04s0079g00260	intergenic	mpi:Mpet_2234	periplasmic binding protein; K02016 iron complex transport system substrate-binding protein	NaN
4	10599730	322.871	VIT_04s0079g00250	intergenic	NaN		NaN
4	10599730	322.871	VIT_04s0079g00260	intergenic	mpi:Mpet_2234	periplasmic binding protein; K02016 iron complex transport system substrate-binding protein	NaN
4	10605696	395.367	VIT_04s0079g00250	intergenic	NaN		NaN
4	10605696	395.367	VIT_04s0079g00260	intergenic	mpi:Mpet_2234	periplasmic binding protein; K02016 iron complex transport system substrate-binding protein	NaN
4	10606691	508.801	VIT_04s0079g00250	intergenic	NaN		NaN
4	10606691	508.801	VIT_04s0079g00260	intergenic	mpi:Mpet_2234	periplasmic binding protein; K02016 iron complex transport system substrate-binding protein	NaN
4	10607685	510.756	VIT_04s0079g00250	intergenic	NaN		NaN
4	10607685	510.756	VIT_04s0079g00260	intergenic	mpi:Mpet_2234	periplasmic binding protein; K02016 iron complex transport system substrate-binding protein	NaN
4	10608680	573.605	VIT_04s0079g00260	upstream	mpi:Mpet_2234	periplasmic binding protein; K02016 iron complex transport system substrate-binding protein	NaN
4	10609674	575.838	VIT_04s0079g00260	intronic	mpi:Mpet_2234	periplasmic binding protein; K02016 iron complex transport system substrate-binding protein	NaN
4	10610669	519.314	VIT_04s0079g00260	intronic	mpi:Mpet_2234	periplasmic binding protein; K02016 iron complex transport system substrate-binding protein	NaN
4	10611663	389.519	VIT_04s0079g00260	intronic	mpi:Mpet_2234	periplasmic binding protein; K02016 iron complex transport system substrate-binding protein	NaN
4	10612658	565.872	VIT_04s0079g00260	intronic	mpi:Mpet_2234	periplasmic binding protein; K02016 iron complex transport system substrate-binding protein	NaN
4	10613652	581.74	VIT_04s0079g00260	intronic	mpi:Mpet_2234	periplasmic binding protein; K02016 iron complex transport system substrate-binding protein	NaN
4	10614647	535.721	VIT_04s0079g00260	intronic	mpi:Mpet_2234	periplasmic binding protein; K02016 iron complex transport system substrate-binding protein	NaN
4	10615641	493.259	VIT_04s0079g00260	intronic	mpi:Mpet_2234	periplasmic binding protein; K02016 iron complex transport system substrate-binding protein	NaN
4	10616635	375.928	VIT_04s0079g00260	intronic	mpi:Mpet_2234	periplasmic binding protein; K02016 iron complex transport system substrate-binding protein	NaN
4	10618624	412.218	VIT_04s0079g00260	intronic	mpi:Mpet_2234	periplasmic binding protein; K02016 iron complex transport system substrate-binding protein	NaN
4	10619619	481.983	VIT_04s0079g00260	intronic	mpi:Mpet_2234	periplasmic binding protein; K02016 iron complex transport system substrate-binding protein	NaN
4	10620613	568.183	VIT_04s0079g00260	intronic	mpi:Mpet_2234	periplasmic binding protein; K02016 iron complex transport system substrate-binding protein	NaN
4	10621608	593.108	VIT_04s0079g00260	intronic	mpi:Mpet_2234	periplasmic binding protein; K02016 iron complex transport system substrate-binding protein	NaN
4	10622602	567.549	VIT_04s0079g00260	intronic	mpi:Mpet_2234	periplasmic binding protein; K02016 iron complex transport system substrate-binding protein	NaN
4	10623597	509.678	VIT_04s0079g00260	intronic	mpi:Mpet_2234	periplasmic binding protein; K02016 iron complex transport system substrate-binding protein	NaN
4	10624591	569.327	VIT_04s0079g00260	intronic	mpi:Mpet_2234	periplasmic binding protein; K02016 iron complex transport system substrate-binding protein	NaN
4	10625586	588.009	VIT_04s0079g00260	intronic	mpi:Mpet_2234	periplasmic binding protein; K02016 iron complex transport system substrate-binding protein	NaN
4	10626580	578.757	VIT_04s0079g00260	exonic	mpi:Mpet_2234	periplasmic binding protein; K02016 iron complex transport system substrate-binding protein	NaN
4	10627574	545.205	VIT_04s0079g00260(VIT_04s0079g00260.t01:exon10:c.1025-2A>T)	splicing	mpi:Mpet_2234	periplasmic binding protein; K02016 iron complex transport system substrate-binding protein	NaN
4	10628569	561.302	VIT_04s0079g00270	upstream;downstream	NaN		NaN
4	10628569	561.302	VIT_04s0079g00260	upstream;downstream	mpi:Mpet_2234	periplasmic binding protein; K02016 iron complex transport system substrate-binding protein	NaN
4	10629563	522.001	VIT_04s0079g00270	intronic	NaN		NaN
4	10630558	465.198	VIT_04s0079g00270	intronic	NaN		NaN
4	10631552	434.641	VIT_04s0079g00270	intronic	NaN		NaN
4	10632547	375.465	VIT_04s0079g00270	intronic	NaN		NaN
4	10641497	393.025	VIT_04s0079g00270	intergenic	NaN		NaN
4	10641497	393.025	VIT_04s0079g00280	intergenic	cpep:111802683	ferric reduction oxidase 7, chloroplastic-like; K00521 ferric-chelate reductase [EC:1.16.1.7]	IPR003441; NAC domain
4	10642491	418.176	VIT_04s0079g00280	downstream	cpep:111802683	ferric reduction oxidase 7, chloroplastic-like; K00521 ferric-chelate reductase [EC:1.16.1.7]	IPR003441; NAC domain
4	10643486	426.653	VIT_04s0079g00280	exonic	cpep:111802683	ferric reduction oxidase 7, chloroplastic-like; K00521 ferric-chelate reductase [EC:1.16.1.7]	IPR003441; NAC domain
4	10644480	409.733	VIT_04s0079g00280	exonic	cpep:111802683	ferric reduction oxidase 7, chloroplastic-like; K00521 ferric-chelate reductase [EC:1.16.1.7]	IPR003441; NAC domain
4	10645475	391.839	VIT_04s0079g00280	exonic	cpep:111802683	ferric reduction oxidase 7, chloroplastic-like; K00521 ferric-chelate reductase [EC:1.16.1.7]	IPR003441; NAC domain
4	10646469	336.373	VIT_04s0079g00280	intronic	cpep:111802683	ferric reduction oxidase 7, chloroplastic-like; K00521 ferric-chelate reductase [EC:1.16.1.7]	IPR003441; NAC domain
4	10655419	359.997	VIT_04s0079g00280	intergenic	cpep:111802683	ferric reduction oxidase 7, chloroplastic-like; K00521 ferric-chelate reductase [EC:1.16.1.7]	IPR003441; NAC domain
4	10655419	359.997	VIT_04s0079g00290	intergenic	psoj:PHYSODRAFT_358246	hypothetical protein; K11494 RCC1 and BTB domain-containing protein	IPR000306; FYVE zinc finger	IPR000408; Regulator of chromosome condensation, RCC1	IPR001849; Pleckstrin homology domain	IPR009091; Regulator of chromosome condensation 1/beta-lactamase-inhibitor protein II	IPR011011; Zinc finger, FYVE/PHD-type	IPR011993; PH domain-like	IPR013083; Zinc finger, RING/FYVE/PHD-type	IPR013591; Brevis radix (BRX) domain	IPR017455; Zinc finger, FYVE-related	IPR027988; Transcription factor BREVIS RADIX, N-terminal domain
4	10656414	409.428	VIT_04s0079g00280	intergenic	cpep:111802683	ferric reduction oxidase 7, chloroplastic-like; K00521 ferric-chelate reductase [EC:1.16.1.7]	IPR003441; NAC domain
4	10656414	409.428	VIT_04s0079g00290	intergenic	psoj:PHYSODRAFT_358246	hypothetical protein; K11494 RCC1 and BTB domain-containing protein	IPR000306; FYVE zinc finger	IPR000408; Regulator of chromosome condensation, RCC1	IPR001849; Pleckstrin homology domain	IPR009091; Regulator of chromosome condensation 1/beta-lactamase-inhibitor protein II	IPR011011; Zinc finger, FYVE/PHD-type	IPR011993; PH domain-like	IPR013083; Zinc finger, RING/FYVE/PHD-type	IPR013591; Brevis radix (BRX) domain	IPR017455; Zinc finger, FYVE-related	IPR027988; Transcription factor BREVIS RADIX, N-terminal domain
4	10657408	434.177	VIT_04s0079g00280	intergenic	cpep:111802683	ferric reduction oxidase 7, chloroplastic-like; K00521 ferric-chelate reductase [EC:1.16.1.7]	IPR003441; NAC domain
4	10657408	434.177	VIT_04s0079g00290	intergenic	psoj:PHYSODRAFT_358246	hypothetical protein; K11494 RCC1 and BTB domain-containing protein	IPR000306; FYVE zinc finger	IPR000408; Regulator of chromosome condensation, RCC1	IPR001849; Pleckstrin homology domain	IPR009091; Regulator of chromosome condensation 1/beta-lactamase-inhibitor protein II	IPR011011; Zinc finger, FYVE/PHD-type	IPR011993; PH domain-like	IPR013083; Zinc finger, RING/FYVE/PHD-type	IPR013591; Brevis radix (BRX) domain	IPR017455; Zinc finger, FYVE-related	IPR027988; Transcription factor BREVIS RADIX, N-terminal domain
4	10659397	482.677	VIT_04s0079g00280	intergenic	cpep:111802683	ferric reduction oxidase 7, chloroplastic-like; K00521 ferric-chelate reductase [EC:1.16.1.7]	IPR003441; NAC domain
4	10659397	482.677	VIT_04s0079g00290	intergenic	psoj:PHYSODRAFT_358246	hypothetical protein; K11494 RCC1 and BTB domain-containing protein	IPR000306; FYVE zinc finger	IPR000408; Regulator of chromosome condensation, RCC1	IPR001849; Pleckstrin homology domain	IPR009091; Regulator of chromosome condensation 1/beta-lactamase-inhibitor protein II	IPR011011; Zinc finger, FYVE/PHD-type	IPR011993; PH domain-like	IPR013083; Zinc finger, RING/FYVE/PHD-type	IPR013591; Brevis radix (BRX) domain	IPR017455; Zinc finger, FYVE-related	IPR027988; Transcription factor BREVIS RADIX, N-terminal domain
4	10660391	549.058	VIT_04s0079g00280	intergenic	cpep:111802683	ferric reduction oxidase 7, chloroplastic-like; K00521 ferric-chelate reductase [EC:1.16.1.7]	IPR003441; NAC domain
4	10660391	549.058	VIT_04s0079g00290	intergenic	psoj:PHYSODRAFT_358246	hypothetical protein; K11494 RCC1 and BTB domain-containing protein	IPR000306; FYVE zinc finger	IPR000408; Regulator of chromosome condensation, RCC1	IPR001849; Pleckstrin homology domain	IPR009091; Regulator of chromosome condensation 1/beta-lactamase-inhibitor protein II	IPR011011; Zinc finger, FYVE/PHD-type	IPR011993; PH domain-like	IPR013083; Zinc finger, RING/FYVE/PHD-type	IPR013591; Brevis radix (BRX) domain	IPR017455; Zinc finger, FYVE-related	IPR027988; Transcription factor BREVIS RADIX, N-terminal domain
4	10661386	602.663	VIT_04s0079g00280	intergenic	cpep:111802683	ferric reduction oxidase 7, chloroplastic-like; K00521 ferric-chelate reductase [EC:1.16.1.7]	IPR003441; NAC domain
4	10661386	602.663	VIT_04s0079g00290	intergenic	psoj:PHYSODRAFT_358246	hypothetical protein; K11494 RCC1 and BTB domain-containing protein	IPR000306; FYVE zinc finger	IPR000408; Regulator of chromosome condensation, RCC1	IPR001849; Pleckstrin homology domain	IPR009091; Regulator of chromosome condensation 1/beta-lactamase-inhibitor protein II	IPR011011; Zinc finger, FYVE/PHD-type	IPR011993; PH domain-like	IPR013083; Zinc finger, RING/FYVE/PHD-type	IPR013591; Brevis radix (BRX) domain	IPR017455; Zinc finger, FYVE-related	IPR027988; Transcription factor BREVIS RADIX, N-terminal domain
4	10662380	626.47	VIT_04s0079g00280	intergenic	cpep:111802683	ferric reduction oxidase 7, chloroplastic-like; K00521 ferric-chelate reductase [EC:1.16.1.7]	IPR003441; NAC domain
4	10662380	626.47	VIT_04s0079g00290	intergenic	psoj:PHYSODRAFT_358246	hypothetical protein; K11494 RCC1 and BTB domain-containing protein	IPR000306; FYVE zinc finger	IPR000408; Regulator of chromosome condensation, RCC1	IPR001849; Pleckstrin homology domain	IPR009091; Regulator of chromosome condensation 1/beta-lactamase-inhibitor protein II	IPR011011; Zinc finger, FYVE/PHD-type	IPR011993; PH domain-like	IPR013083; Zinc finger, RING/FYVE/PHD-type	IPR013591; Brevis radix (BRX) domain	IPR017455; Zinc finger, FYVE-related	IPR027988; Transcription factor BREVIS RADIX, N-terminal domain
4	10663375	646.12	VIT_04s0079g00280	intergenic	cpep:111802683	ferric reduction oxidase 7, chloroplastic-like; K00521 ferric-chelate reductase [EC:1.16.1.7]	IPR003441; NAC domain
4	10663375	646.12	VIT_04s0079g00290	intergenic	psoj:PHYSODRAFT_358246	hypothetical protein; K11494 RCC1 and BTB domain-containing protein	IPR000306; FYVE zinc finger	IPR000408; Regulator of chromosome condensation, RCC1	IPR001849; Pleckstrin homology domain	IPR009091; Regulator of chromosome condensation 1/beta-lactamase-inhibitor protein II	IPR011011; Zinc finger, FYVE/PHD-type	IPR011993; PH domain-like	IPR013083; Zinc finger, RING/FYVE/PHD-type	IPR013591; Brevis radix (BRX) domain	IPR017455; Zinc finger, FYVE-related	IPR027988; Transcription factor BREVIS RADIX, N-terminal domain
4	10664369	644.724	VIT_04s0079g00280	intergenic	cpep:111802683	ferric reduction oxidase 7, chloroplastic-like; K00521 ferric-chelate reductase [EC:1.16.1.7]	IPR003441; NAC domain
4	10664369	644.724	VIT_04s0079g00290	intergenic	psoj:PHYSODRAFT_358246	hypothetical protein; K11494 RCC1 and BTB domain-containing protein	IPR000306; FYVE zinc finger	IPR000408; Regulator of chromosome condensation, RCC1	IPR001849; Pleckstrin homology domain	IPR009091; Regulator of chromosome condensation 1/beta-lactamase-inhibitor protein II	IPR011011; Zinc finger, FYVE/PHD-type	IPR011993; PH domain-like	IPR013083; Zinc finger, RING/FYVE/PHD-type	IPR013591; Brevis radix (BRX) domain	IPR017455; Zinc finger, FYVE-related	IPR027988; Transcription factor BREVIS RADIX, N-terminal domain
4	10665364	637.896	VIT_04s0079g00280	intergenic	cpep:111802683	ferric reduction oxidase 7, chloroplastic-like; K00521 ferric-chelate reductase [EC:1.16.1.7]	IPR003441; NAC domain
4	10665364	637.896	VIT_04s0079g00290	intergenic	psoj:PHYSODRAFT_358246	hypothetical protein; K11494 RCC1 and BTB domain-containing protein	IPR000306; FYVE zinc finger	IPR000408; Regulator of chromosome condensation, RCC1	IPR001849; Pleckstrin homology domain	IPR009091; Regulator of chromosome condensation 1/beta-lactamase-inhibitor protein II	IPR011011; Zinc finger, FYVE/PHD-type	IPR011993; PH domain-like	IPR013083; Zinc finger, RING/FYVE/PHD-type	IPR013591; Brevis radix (BRX) domain	IPR017455; Zinc finger, FYVE-related	IPR027988; Transcription factor BREVIS RADIX, N-terminal domain
4	10666358	620.102	VIT_04s0079g00280	intergenic	cpep:111802683	ferric reduction oxidase 7, chloroplastic-like; K00521 ferric-chelate reductase [EC:1.16.1.7]	IPR003441; NAC domain
4	10666358	620.102	VIT_04s0079g00290	intergenic	psoj:PHYSODRAFT_358246	hypothetical protein; K11494 RCC1 and BTB domain-containing protein	IPR000306; FYVE zinc finger	IPR000408; Regulator of chromosome condensation, RCC1	IPR001849; Pleckstrin homology domain	IPR009091; Regulator of chromosome condensation 1/beta-lactamase-inhibitor protein II	IPR011011; Zinc finger, FYVE/PHD-type	IPR011993; PH domain-like	IPR013083; Zinc finger, RING/FYVE/PHD-type	IPR013591; Brevis radix (BRX) domain	IPR017455; Zinc finger, FYVE-related	IPR027988; Transcription factor BREVIS RADIX, N-terminal domain
4	10667353	594.928	VIT_04s0079g00280	intergenic	cpep:111802683	ferric reduction oxidase 7, chloroplastic-like; K00521 ferric-chelate reductase [EC:1.16.1.7]	IPR003441; NAC domain
4	10667353	594.928	VIT_04s0079g00290	intergenic	psoj:PHYSODRAFT_358246	hypothetical protein; K11494 RCC1 and BTB domain-containing protein	IPR000306; FYVE zinc finger	IPR000408; Regulator of chromosome condensation, RCC1	IPR001849; Pleckstrin homology domain	IPR009091; Regulator of chromosome condensation 1/beta-lactamase-inhibitor protein II	IPR011011; Zinc finger, FYVE/PHD-type	IPR011993; PH domain-like	IPR013083; Zinc finger, RING/FYVE/PHD-type	IPR013591; Brevis radix (BRX) domain	IPR017455; Zinc finger, FYVE-related	IPR027988; Transcription factor BREVIS RADIX, N-terminal domain
4	10668347	561.139	VIT_04s0079g00280	intergenic	cpep:111802683	ferric reduction oxidase 7, chloroplastic-like; K00521 ferric-chelate reductase [EC:1.16.1.7]	IPR003441; NAC domain
4	10668347	561.139	VIT_04s0079g00290	intergenic	psoj:PHYSODRAFT_358246	hypothetical protein; K11494 RCC1 and BTB domain-containing protein	IPR000306; FYVE zinc finger	IPR000408; Regulator of chromosome condensation, RCC1	IPR001849; Pleckstrin homology domain	IPR009091; Regulator of chromosome condensation 1/beta-lactamase-inhibitor protein II	IPR011011; Zinc finger, FYVE/PHD-type	IPR011993; PH domain-like	IPR013083; Zinc finger, RING/FYVE/PHD-type	IPR013591; Brevis radix (BRX) domain	IPR017455; Zinc finger, FYVE-related	IPR027988; Transcription factor BREVIS RADIX, N-terminal domain
4	10669342	518.317	VIT_04s0079g00280	intergenic	cpep:111802683	ferric reduction oxidase 7, chloroplastic-like; K00521 ferric-chelate reductase [EC:1.16.1.7]	IPR003441; NAC domain
4	10669342	518.317	VIT_04s0079g00290	intergenic	psoj:PHYSODRAFT_358246	hypothetical protein; K11494 RCC1 and BTB domain-containing protein	IPR000306; FYVE zinc finger	IPR000408; Regulator of chromosome condensation, RCC1	IPR001849; Pleckstrin homology domain	IPR009091; Regulator of chromosome condensation 1/beta-lactamase-inhibitor protein II	IPR011011; Zinc finger, FYVE/PHD-type	IPR011993; PH domain-like	IPR013083; Zinc finger, RING/FYVE/PHD-type	IPR013591; Brevis radix (BRX) domain	IPR017455; Zinc finger, FYVE-related	IPR027988; Transcription factor BREVIS RADIX, N-terminal domain
4	10670336	409.132	VIT_04s0079g00280	intergenic	cpep:111802683	ferric reduction oxidase 7, chloroplastic-like; K00521 ferric-chelate reductase [EC:1.16.1.7]	IPR003441; NAC domain
4	10670336	409.132	VIT_04s0079g00290	intergenic	psoj:PHYSODRAFT_358246	hypothetical protein; K11494 RCC1 and BTB domain-containing protein	IPR000306; FYVE zinc finger	IPR000408; Regulator of chromosome condensation, RCC1	IPR001849; Pleckstrin homology domain	IPR009091; Regulator of chromosome condensation 1/beta-lactamase-inhibitor protein II	IPR011011; Zinc finger, FYVE/PHD-type	IPR011993; PH domain-like	IPR013083; Zinc finger, RING/FYVE/PHD-type	IPR013591; Brevis radix (BRX) domain	IPR017455; Zinc finger, FYVE-related	IPR027988; Transcription factor BREVIS RADIX, N-terminal domain
4	10683264	350.845	VIT_04s0079g00290	downstream	psoj:PHYSODRAFT_358246	hypothetical protein; K11494 RCC1 and BTB domain-containing protein	IPR000306; FYVE zinc finger	IPR000408; Regulator of chromosome condensation, RCC1	IPR001849; Pleckstrin homology domain	IPR009091; Regulator of chromosome condensation 1/beta-lactamase-inhibitor protein II	IPR011011; Zinc finger, FYVE/PHD-type	IPR011993; PH domain-like	IPR013083; Zinc finger, RING/FYVE/PHD-type	IPR013591; Brevis radix (BRX) domain	IPR017455; Zinc finger, FYVE-related	IPR027988; Transcription factor BREVIS RADIX, N-terminal domain
4	10684258	426.305	VIT_04s0079g00290	intronic	psoj:PHYSODRAFT_358246	hypothetical protein; K11494 RCC1 and BTB domain-containing protein	IPR000306; FYVE zinc finger	IPR000408; Regulator of chromosome condensation, RCC1	IPR001849; Pleckstrin homology domain	IPR009091; Regulator of chromosome condensation 1/beta-lactamase-inhibitor protein II	IPR011011; Zinc finger, FYVE/PHD-type	IPR011993; PH domain-like	IPR013083; Zinc finger, RING/FYVE/PHD-type	IPR013591; Brevis radix (BRX) domain	IPR017455; Zinc finger, FYVE-related	IPR027988; Transcription factor BREVIS RADIX, N-terminal domain
4	10685253	452.809	VIT_04s0079g00290	intronic	psoj:PHYSODRAFT_358246	hypothetical protein; K11494 RCC1 and BTB domain-containing protein	IPR000306; FYVE zinc finger	IPR000408; Regulator of chromosome condensation, RCC1	IPR001849; Pleckstrin homology domain	IPR009091; Regulator of chromosome condensation 1/beta-lactamase-inhibitor protein II	IPR011011; Zinc finger, FYVE/PHD-type	IPR011993; PH domain-like	IPR013083; Zinc finger, RING/FYVE/PHD-type	IPR013591; Brevis radix (BRX) domain	IPR017455; Zinc finger, FYVE-related	IPR027988; Transcription factor BREVIS RADIX, N-terminal domain
4	10686247	451.619	VIT_04s0079g00290	intronic	psoj:PHYSODRAFT_358246	hypothetical protein; K11494 RCC1 and BTB domain-containing protein	IPR000306; FYVE zinc finger	IPR000408; Regulator of chromosome condensation, RCC1	IPR001849; Pleckstrin homology domain	IPR009091; Regulator of chromosome condensation 1/beta-lactamase-inhibitor protein II	IPR011011; Zinc finger, FYVE/PHD-type	IPR011993; PH domain-like	IPR013083; Zinc finger, RING/FYVE/PHD-type	IPR013591; Brevis radix (BRX) domain	IPR017455; Zinc finger, FYVE-related	IPR027988; Transcription factor BREVIS RADIX, N-terminal domain
4	10687242	404.617	VIT_04s0079g00290	intronic	psoj:PHYSODRAFT_358246	hypothetical protein; K11494 RCC1 and BTB domain-containing protein	IPR000306; FYVE zinc finger	IPR000408; Regulator of chromosome condensation, RCC1	IPR001849; Pleckstrin homology domain	IPR009091; Regulator of chromosome condensation 1/beta-lactamase-inhibitor protein II	IPR011011; Zinc finger, FYVE/PHD-type	IPR011993; PH domain-like	IPR013083; Zinc finger, RING/FYVE/PHD-type	IPR013591; Brevis radix (BRX) domain	IPR017455; Zinc finger, FYVE-related	IPR027988; Transcription factor BREVIS RADIX, N-terminal domain
4	10688236	448.664	VIT_04s0079g00290	exonic	psoj:PHYSODRAFT_358246	hypothetical protein; K11494 RCC1 and BTB domain-containing protein	IPR000306; FYVE zinc finger	IPR000408; Regulator of chromosome condensation, RCC1	IPR001849; Pleckstrin homology domain	IPR009091; Regulator of chromosome condensation 1/beta-lactamase-inhibitor protein II	IPR011011; Zinc finger, FYVE/PHD-type	IPR011993; PH domain-like	IPR013083; Zinc finger, RING/FYVE/PHD-type	IPR013591; Brevis radix (BRX) domain	IPR017455; Zinc finger, FYVE-related	IPR027988; Transcription factor BREVIS RADIX, N-terminal domain
4	10689231	459.235	VIT_04s0079g00290	exonic	psoj:PHYSODRAFT_358246	hypothetical protein; K11494 RCC1 and BTB domain-containing protein	IPR000306; FYVE zinc finger	IPR000408; Regulator of chromosome condensation, RCC1	IPR001849; Pleckstrin homology domain	IPR009091; Regulator of chromosome condensation 1/beta-lactamase-inhibitor protein II	IPR011011; Zinc finger, FYVE/PHD-type	IPR011993; PH domain-like	IPR013083; Zinc finger, RING/FYVE/PHD-type	IPR013591; Brevis radix (BRX) domain	IPR017455; Zinc finger, FYVE-related	IPR027988; Transcription factor BREVIS RADIX, N-terminal domain
4	10690225	452.415	VIT_04s0079g00290	intronic	psoj:PHYSODRAFT_358246	hypothetical protein; K11494 RCC1 and BTB domain-containing protein	IPR000306; FYVE zinc finger	IPR000408; Regulator of chromosome condensation, RCC1	IPR001849; Pleckstrin homology domain	IPR009091; Regulator of chromosome condensation 1/beta-lactamase-inhibitor protein II	IPR011011; Zinc finger, FYVE/PHD-type	IPR011993; PH domain-like	IPR013083; Zinc finger, RING/FYVE/PHD-type	IPR013591; Brevis radix (BRX) domain	IPR017455; Zinc finger, FYVE-related	IPR027988; Transcription factor BREVIS RADIX, N-terminal domain
4	10691220	425.37	VIT_04s0079g00290	intronic	psoj:PHYSODRAFT_358246	hypothetical protein; K11494 RCC1 and BTB domain-containing protein	IPR000306; FYVE zinc finger	IPR000408; Regulator of chromosome condensation, RCC1	IPR001849; Pleckstrin homology domain	IPR009091; Regulator of chromosome condensation 1/beta-lactamase-inhibitor protein II	IPR011011; Zinc finger, FYVE/PHD-type	IPR011993; PH domain-like	IPR013083; Zinc finger, RING/FYVE/PHD-type	IPR013591; Brevis radix (BRX) domain	IPR017455; Zinc finger, FYVE-related	IPR027988; Transcription factor BREVIS RADIX, N-terminal domain
4	10692214	410.086	VIT_04s0079g00290	intronic	psoj:PHYSODRAFT_358246	hypothetical protein; K11494 RCC1 and BTB domain-containing protein	IPR000306; FYVE zinc finger	IPR000408; Regulator of chromosome condensation, RCC1	IPR001849; Pleckstrin homology domain	IPR009091; Regulator of chromosome condensation 1/beta-lactamase-inhibitor protein II	IPR011011; Zinc finger, FYVE/PHD-type	IPR011993; PH domain-like	IPR013083; Zinc finger, RING/FYVE/PHD-type	IPR013591; Brevis radix (BRX) domain	IPR017455; Zinc finger, FYVE-related	IPR027988; Transcription factor BREVIS RADIX, N-terminal domain
4	10693209	378.269	VIT_04s0079g00290	intronic	psoj:PHYSODRAFT_358246	hypothetical protein; K11494 RCC1 and BTB domain-containing protein	IPR000306; FYVE zinc finger	IPR000408; Regulator of chromosome condensation, RCC1	IPR001849; Pleckstrin homology domain	IPR009091; Regulator of chromosome condensation 1/beta-lactamase-inhibitor protein II	IPR011011; Zinc finger, FYVE/PHD-type	IPR011993; PH domain-like	IPR013083; Zinc finger, RING/FYVE/PHD-type	IPR013591; Brevis radix (BRX) domain	IPR017455; Zinc finger, FYVE-related	IPR027988; Transcription factor BREVIS RADIX, N-terminal domain
4	10694203	336.225	VIT_04s0079g00290	upstream	psoj:PHYSODRAFT_358246	hypothetical protein; K11494 RCC1 and BTB domain-containing protein	IPR000306; FYVE zinc finger	IPR000408; Regulator of chromosome condensation, RCC1	IPR001849; Pleckstrin homology domain	IPR009091; Regulator of chromosome condensation 1/beta-lactamase-inhibitor protein II	IPR011011; Zinc finger, FYVE/PHD-type	IPR011993; PH domain-like	IPR013083; Zinc finger, RING/FYVE/PHD-type	IPR013591; Brevis radix (BRX) domain	IPR017455; Zinc finger, FYVE-related	IPR027988; Transcription factor BREVIS RADIX, N-terminal domain
4	11001490	336.247	VIT_04s0079g00480	intronic	vvi:100254711	homeobox-leucine zipper protein ROC8; K09338 homeobox-leucine zipper protein	IPR001356; Homeobox domain	IPR002913; START domain	IPR009057; Homeodomain-like	IPR023393; START-like domain
4	11002484	392.694	VIT_04s0079g00480	intronic	vvi:100254711	homeobox-leucine zipper protein ROC8; K09338 homeobox-leucine zipper protein	IPR001356; Homeobox domain	IPR002913; START domain	IPR009057; Homeodomain-like	IPR023393; START-like domain
4	11003478	418.137	VIT_04s0079g00480	intronic	vvi:100254711	homeobox-leucine zipper protein ROC8; K09338 homeobox-leucine zipper protein	IPR001356; Homeobox domain	IPR002913; START domain	IPR009057; Homeodomain-like	IPR023393; START-like domain
4	11004473	486.796	VIT_04s0079g00480	intronic	vvi:100254711	homeobox-leucine zipper protein ROC8; K09338 homeobox-leucine zipper protein	IPR001356; Homeobox domain	IPR002913; START domain	IPR009057; Homeodomain-like	IPR023393; START-like domain
4	11005467	507.661	VIT_04s0079g00480	intronic	vvi:100254711	homeobox-leucine zipper protein ROC8; K09338 homeobox-leucine zipper protein	IPR001356; Homeobox domain	IPR002913; START domain	IPR009057; Homeodomain-like	IPR023393; START-like domain
4	11006462	490.721	VIT_04s0079g00480	intronic	vvi:100254711	homeobox-leucine zipper protein ROC8; K09338 homeobox-leucine zipper protein	IPR001356; Homeobox domain	IPR002913; START domain	IPR009057; Homeodomain-like	IPR023393; START-like domain
4	11007456	538.58	VIT_04s0079g00480	exonic	vvi:100254711	homeobox-leucine zipper protein ROC8; K09338 homeobox-leucine zipper protein	IPR001356; Homeobox domain	IPR002913; START domain	IPR009057; Homeodomain-like	IPR023393; START-like domain
4	11008451	514.134	VIT_04s0079g00480	intronic	vvi:100254711	homeobox-leucine zipper protein ROC8; K09338 homeobox-leucine zipper protein	IPR001356; Homeobox domain	IPR002913; START domain	IPR009057; Homeodomain-like	IPR023393; START-like domain
4	11009445	528.583	VIT_04s0079g00480	intronic	vvi:100254711	homeobox-leucine zipper protein ROC8; K09338 homeobox-leucine zipper protein	IPR001356; Homeobox domain	IPR002913; START domain	IPR009057; Homeodomain-like	IPR023393; START-like domain
4	11010440	488.234	VIT_04s0079g00480	intronic	vvi:100254711	homeobox-leucine zipper protein ROC8; K09338 homeobox-leucine zipper protein	IPR001356; Homeobox domain	IPR002913; START domain	IPR009057; Homeodomain-like	IPR023393; START-like domain
4	11011434	450.303	VIT_04s0079g00480	intronic	vvi:100254711	homeobox-leucine zipper protein ROC8; K09338 homeobox-leucine zipper protein	IPR001356; Homeobox domain	IPR002913; START domain	IPR009057; Homeodomain-like	IPR023393; START-like domain
4	11012429	411.064	VIT_04s0079g00480	intronic	vvi:100254711	homeobox-leucine zipper protein ROC8; K09338 homeobox-leucine zipper protein	IPR001356; Homeobox domain	IPR002913; START domain	IPR009057; Homeodomain-like	IPR023393; START-like domain
4	11013423	507.25	VIT_04s0079g00480	intronic	vvi:100254711	homeobox-leucine zipper protein ROC8; K09338 homeobox-leucine zipper protein	IPR001356; Homeobox domain	IPR002913; START domain	IPR009057; Homeodomain-like	IPR023393; START-like domain
4	11014417	478.723	VIT_04s0079g00480	intronic	vvi:100254711	homeobox-leucine zipper protein ROC8; K09338 homeobox-leucine zipper protein	IPR001356; Homeobox domain	IPR002913; START domain	IPR009057; Homeodomain-like	IPR023393; START-like domain
4	11015412	409.589	VIT_04s0079g00480	intronic	vvi:100254711	homeobox-leucine zipper protein ROC8; K09338 homeobox-leucine zipper protein	IPR001356; Homeobox domain	IPR002913; START domain	IPR009057; Homeodomain-like	IPR023393; START-like domain
4	11016406	500.336	VIT_04s0079g00480	intronic	vvi:100254711	homeobox-leucine zipper protein ROC8; K09338 homeobox-leucine zipper protein	IPR001356; Homeobox domain	IPR002913; START domain	IPR009057; Homeodomain-like	IPR023393; START-like domain
4	11017401	485.978	VIT_04s0079g00480	intronic	vvi:100254711	homeobox-leucine zipper protein ROC8; K09338 homeobox-leucine zipper protein	IPR001356; Homeobox domain	IPR002913; START domain	IPR009057; Homeodomain-like	IPR023393; START-like domain
4	11018395	372.621	VIT_04s0079g00480	intronic	vvi:100254711	homeobox-leucine zipper protein ROC8; K09338 homeobox-leucine zipper protein	IPR001356; Homeobox domain	IPR002913; START domain	IPR009057; Homeodomain-like	IPR023393; START-like domain
4	11020384	358.154	VIT_04s0079g00480	intronic	vvi:100254711	homeobox-leucine zipper protein ROC8; K09338 homeobox-leucine zipper protein	IPR001356; Homeobox domain	IPR002913; START domain	IPR009057; Homeodomain-like	IPR023393; START-like domain
4	11021379	396.925	VIT_04s0079g00480	intronic	vvi:100254711	homeobox-leucine zipper protein ROC8; K09338 homeobox-leucine zipper protein	IPR001356; Homeobox domain	IPR002913; START domain	IPR009057; Homeodomain-like	IPR023393; START-like domain
4	11022373	446.92	VIT_04s0079g00480	intronic	vvi:100254711	homeobox-leucine zipper protein ROC8; K09338 homeobox-leucine zipper protein	IPR001356; Homeobox domain	IPR002913; START domain	IPR009057; Homeodomain-like	IPR023393; START-like domain
4	11023368	476.783	VIT_04s0079g00480	intronic	vvi:100254711	homeobox-leucine zipper protein ROC8; K09338 homeobox-leucine zipper protein	IPR001356; Homeobox domain	IPR002913; START domain	IPR009057; Homeodomain-like	IPR023393; START-like domain
4	11024362	465.497	VIT_04s0079g00480	intronic	vvi:100254711	homeobox-leucine zipper protein ROC8; K09338 homeobox-leucine zipper protein	IPR001356; Homeobox domain	IPR002913; START domain	IPR009057; Homeodomain-like	IPR023393; START-like domain
4	11025356	445.517	VIT_04s0079g00480	exonic	vvi:100254711	homeobox-leucine zipper protein ROC8; K09338 homeobox-leucine zipper protein	IPR001356; Homeobox domain	IPR002913; START domain	IPR009057; Homeodomain-like	IPR023393; START-like domain
4	11026351	406.394	VIT_04s0079g00480	downstream	vvi:100254711	homeobox-leucine zipper protein ROC8; K09338 homeobox-leucine zipper protein	IPR001356; Homeobox domain	IPR002913; START domain	IPR009057; Homeodomain-like	IPR023393; START-like domain
4	11027345	327.126	VIT_04s0079g00480	intergenic	vvi:100254711	homeobox-leucine zipper protein ROC8; K09338 homeobox-leucine zipper protein	IPR001356; Homeobox domain	IPR002913; START domain	IPR009057; Homeodomain-like	IPR023393; START-like domain
4	11027345	327.126	VIT_04s0079g00510	intergenic	NaN		NaN
4	11028340	328.029	VIT_04s0079g00480	intergenic	vvi:100254711	homeobox-leucine zipper protein ROC8; K09338 homeobox-leucine zipper protein	IPR001356; Homeobox domain	IPR002913; START domain	IPR009057; Homeodomain-like	IPR023393; START-like domain
4	11028340	328.029	VIT_04s0079g00510	intergenic	NaN		NaN
4	11045246	349.536	VIT_04s0079g00480	intergenic	vvi:100254711	homeobox-leucine zipper protein ROC8; K09338 homeobox-leucine zipper protein	IPR001356; Homeobox domain	IPR002913; START domain	IPR009057; Homeodomain-like	IPR023393; START-like domain
4	11045246	349.536	VIT_04s0079g00510	intergenic	NaN		NaN
4	11046240	348.206	VIT_04s0079g00480	intergenic	vvi:100254711	homeobox-leucine zipper protein ROC8; K09338 homeobox-leucine zipper protein	IPR001356; Homeobox domain	IPR002913; START domain	IPR009057; Homeodomain-like	IPR023393; START-like domain
4	11046240	348.206	VIT_04s0079g00510	intergenic	NaN		NaN
4	11047235	368.744	VIT_04s0079g00480	intergenic	vvi:100254711	homeobox-leucine zipper protein ROC8; K09338 homeobox-leucine zipper protein	IPR001356; Homeobox domain	IPR002913; START domain	IPR009057; Homeodomain-like	IPR023393; START-like domain
4	11047235	368.744	VIT_04s0079g00510	intergenic	NaN		NaN
4	11048229	356.18	VIT_04s0079g00480	intergenic	vvi:100254711	homeobox-leucine zipper protein ROC8; K09338 homeobox-leucine zipper protein	IPR001356; Homeobox domain	IPR002913; START domain	IPR009057; Homeodomain-like	IPR023393; START-like domain
4	11048229	356.18	VIT_04s0079g00510	intergenic	NaN		NaN
4	11049223	438.49	VIT_04s0079g00480	intergenic	vvi:100254711	homeobox-leucine zipper protein ROC8; K09338 homeobox-leucine zipper protein	IPR001356; Homeobox domain	IPR002913; START domain	IPR009057; Homeodomain-like	IPR023393; START-like domain
4	11049223	438.49	VIT_04s0079g00510	intergenic	NaN		NaN
4	11050218	484.243	VIT_04s0079g00480	intergenic	vvi:100254711	homeobox-leucine zipper protein ROC8; K09338 homeobox-leucine zipper protein	IPR001356; Homeobox domain	IPR002913; START domain	IPR009057; Homeodomain-like	IPR023393; START-like domain
4	11050218	484.243	VIT_04s0079g00510	intergenic	NaN		NaN
4	11051212	482.057	VIT_04s0079g00480	intergenic	vvi:100254711	homeobox-leucine zipper protein ROC8; K09338 homeobox-leucine zipper protein	IPR001356; Homeobox domain	IPR002913; START domain	IPR009057; Homeodomain-like	IPR023393; START-like domain
4	11051212	482.057	VIT_04s0079g00510	intergenic	NaN		NaN
4	11052207	479.054	VIT_04s0079g00480	intergenic	vvi:100254711	homeobox-leucine zipper protein ROC8; K09338 homeobox-leucine zipper protein	IPR001356; Homeobox domain	IPR002913; START domain	IPR009057; Homeodomain-like	IPR023393; START-like domain
4	11052207	479.054	VIT_04s0079g00510	intergenic	NaN		NaN
4	11053201	493.572	VIT_04s0079g00480	intergenic	vvi:100254711	homeobox-leucine zipper protein ROC8; K09338 homeobox-leucine zipper protein	IPR001356; Homeobox domain	IPR002913; START domain	IPR009057; Homeodomain-like	IPR023393; START-like domain
4	11053201	493.572	VIT_04s0079g00510	intergenic	NaN		NaN
4	11054196	463.994	VIT_04s0079g00480	intergenic	vvi:100254711	homeobox-leucine zipper protein ROC8; K09338 homeobox-leucine zipper protein	IPR001356; Homeobox domain	IPR002913; START domain	IPR009057; Homeodomain-like	IPR023393; START-like domain
4	11054196	463.994	VIT_04s0079g00510	intergenic	NaN		NaN
4	11055190	450.637	VIT_04s0079g00480	intergenic	vvi:100254711	homeobox-leucine zipper protein ROC8; K09338 homeobox-leucine zipper protein	IPR001356; Homeobox domain	IPR002913; START domain	IPR009057; Homeodomain-like	IPR023393; START-like domain
4	11055190	450.637	VIT_04s0079g00510	intergenic	NaN		NaN
4	11056185	365.775	VIT_04s0079g00480	intergenic	vvi:100254711	homeobox-leucine zipper protein ROC8; K09338 homeobox-leucine zipper protein	IPR001356; Homeobox domain	IPR002913; START domain	IPR009057; Homeodomain-like	IPR023393; START-like domain
4	11056185	365.775	VIT_04s0079g00510	intergenic	NaN		NaN
4	11057179	371.171	VIT_04s0079g00480	intergenic	vvi:100254711	homeobox-leucine zipper protein ROC8; K09338 homeobox-leucine zipper protein	IPR001356; Homeobox domain	IPR002913; START domain	IPR009057; Homeodomain-like	IPR023393; START-like domain
4	11057179	371.171	VIT_04s0079g00510	intergenic	NaN		NaN
4	11058174	431.35	VIT_04s0079g00480	intergenic	vvi:100254711	homeobox-leucine zipper protein ROC8; K09338 homeobox-leucine zipper protein	IPR001356; Homeobox domain	IPR002913; START domain	IPR009057; Homeodomain-like	IPR023393; START-like domain
4	11058174	431.35	VIT_04s0079g00510	intergenic	NaN		NaN
4	11059168	423.613	VIT_04s0079g00480	intergenic	vvi:100254711	homeobox-leucine zipper protein ROC8; K09338 homeobox-leucine zipper protein	IPR001356; Homeobox domain	IPR002913; START domain	IPR009057; Homeodomain-like	IPR023393; START-like domain
4	11059168	423.613	VIT_04s0079g00510	intergenic	NaN		NaN
4	11060162	488.313	VIT_04s0079g00480	intergenic	vvi:100254711	homeobox-leucine zipper protein ROC8; K09338 homeobox-leucine zipper protein	IPR001356; Homeobox domain	IPR002913; START domain	IPR009057; Homeodomain-like	IPR023393; START-like domain
4	11060162	488.313	VIT_04s0079g00510	intergenic	NaN		NaN
4	11061157	474.719	VIT_04s0079g00480	intergenic	vvi:100254711	homeobox-leucine zipper protein ROC8; K09338 homeobox-leucine zipper protein	IPR001356; Homeobox domain	IPR002913; START domain	IPR009057; Homeodomain-like	IPR023393; START-like domain
4	11061157	474.719	VIT_04s0079g00510	intergenic	NaN		NaN
4	11062151	398.732	VIT_04s0079g00480	intergenic	vvi:100254711	homeobox-leucine zipper protein ROC8; K09338 homeobox-leucine zipper protein	IPR001356; Homeobox domain	IPR002913; START domain	IPR009057; Homeodomain-like	IPR023393; START-like domain
4	11062151	398.732	VIT_04s0079g00510	intergenic	NaN		NaN
4	11063146	366.887	VIT_04s0079g00480	intergenic	vvi:100254711	homeobox-leucine zipper protein ROC8; K09338 homeobox-leucine zipper protein	IPR001356; Homeobox domain	IPR002913; START domain	IPR009057; Homeodomain-like	IPR023393; START-like domain
4	11063146	366.887	VIT_04s0079g00510	intergenic	NaN		NaN
4	11064140	349.336	VIT_04s0079g00480	intergenic	vvi:100254711	homeobox-leucine zipper protein ROC8; K09338 homeobox-leucine zipper protein	IPR001356; Homeobox domain	IPR002913; START domain	IPR009057; Homeodomain-like	IPR023393; START-like domain
4	11064140	349.336	VIT_04s0079g00510	intergenic	NaN		NaN
4	11107896	360.799	VIT_04s0079g00520	intergenic	pbar:105434005	uncharacterized protein LOC105434005; K22540 3-hydroxyacyl-thioester dehydratase, animal type [EC:4.2.1.-]	IPR000225; Armadillo	IPR011989; Armadillo-like helical	IPR016024; Armadillo-type fold
4	11107896	360.799	VIT_04s0079g00530	intergenic	vvi:100261578	isocitrate dehydrogenase [NADP]; K00031 isocitrate dehydrogenase [EC:1.1.1.42]	IPR004790; Isocitrate dehydrogenase NADP-dependent	IPR019818; Isocitrate/isopropylmalate dehydrogenase, conserved site	IPR024084; Isopropylmalate dehydrogenase-like domain
4	11108891	390.682	VIT_04s0079g00520	intergenic	pbar:105434005	uncharacterized protein LOC105434005; K22540 3-hydroxyacyl-thioester dehydratase, animal type [EC:4.2.1.-]	IPR000225; Armadillo	IPR011989; Armadillo-like helical	IPR016024; Armadillo-type fold
4	11108891	390.682	VIT_04s0079g00530	intergenic	vvi:100261578	isocitrate dehydrogenase [NADP]; K00031 isocitrate dehydrogenase [EC:1.1.1.42]	IPR004790; Isocitrate dehydrogenase NADP-dependent	IPR019818; Isocitrate/isopropylmalate dehydrogenase, conserved site	IPR024084; Isopropylmalate dehydrogenase-like domain
4	11109885	372.011	VIT_04s0079g00520	intergenic	pbar:105434005	uncharacterized protein LOC105434005; K22540 3-hydroxyacyl-thioester dehydratase, animal type [EC:4.2.1.-]	IPR000225; Armadillo	IPR011989; Armadillo-like helical	IPR016024; Armadillo-type fold
4	11109885	372.011	VIT_04s0079g00530	intergenic	vvi:100261578	isocitrate dehydrogenase [NADP]; K00031 isocitrate dehydrogenase [EC:1.1.1.42]	IPR004790; Isocitrate dehydrogenase NADP-dependent	IPR019818; Isocitrate/isopropylmalate dehydrogenase, conserved site	IPR024084; Isopropylmalate dehydrogenase-like domain
4	11110880	376.76	VIT_04s0079g00520	intergenic	pbar:105434005	uncharacterized protein LOC105434005; K22540 3-hydroxyacyl-thioester dehydratase, animal type [EC:4.2.1.-]	IPR000225; Armadillo	IPR011989; Armadillo-like helical	IPR016024; Armadillo-type fold
4	11110880	376.76	VIT_04s0079g00530	intergenic	vvi:100261578	isocitrate dehydrogenase [NADP]; K00031 isocitrate dehydrogenase [EC:1.1.1.42]	IPR004790; Isocitrate dehydrogenase NADP-dependent	IPR019818; Isocitrate/isopropylmalate dehydrogenase, conserved site	IPR024084; Isopropylmalate dehydrogenase-like domain
4	11111874	405.459	VIT_04s0079g00520	intergenic	pbar:105434005	uncharacterized protein LOC105434005; K22540 3-hydroxyacyl-thioester dehydratase, animal type [EC:4.2.1.-]	IPR000225; Armadillo	IPR011989; Armadillo-like helical	IPR016024; Armadillo-type fold
4	11111874	405.459	VIT_04s0079g00530	intergenic	vvi:100261578	isocitrate dehydrogenase [NADP]; K00031 isocitrate dehydrogenase [EC:1.1.1.42]	IPR004790; Isocitrate dehydrogenase NADP-dependent	IPR019818; Isocitrate/isopropylmalate dehydrogenase, conserved site	IPR024084; Isopropylmalate dehydrogenase-like domain
4	11112869	383.445	VIT_04s0079g00520	intergenic	pbar:105434005	uncharacterized protein LOC105434005; K22540 3-hydroxyacyl-thioester dehydratase, animal type [EC:4.2.1.-]	IPR000225; Armadillo	IPR011989; Armadillo-like helical	IPR016024; Armadillo-type fold
4	11112869	383.445	VIT_04s0079g00530	intergenic	vvi:100261578	isocitrate dehydrogenase [NADP]; K00031 isocitrate dehydrogenase [EC:1.1.1.42]	IPR004790; Isocitrate dehydrogenase NADP-dependent	IPR019818; Isocitrate/isopropylmalate dehydrogenase, conserved site	IPR024084; Isopropylmalate dehydrogenase-like domain
4	11129774	369.93	VIT_04s0079g00520	intergenic	pbar:105434005	uncharacterized protein LOC105434005; K22540 3-hydroxyacyl-thioester dehydratase, animal type [EC:4.2.1.-]	IPR000225; Armadillo	IPR011989; Armadillo-like helical	IPR016024; Armadillo-type fold
4	11129774	369.93	VIT_04s0079g00530	intergenic	vvi:100261578	isocitrate dehydrogenase [NADP]; K00031 isocitrate dehydrogenase [EC:1.1.1.42]	IPR004790; Isocitrate dehydrogenase NADP-dependent	IPR019818; Isocitrate/isopropylmalate dehydrogenase, conserved site	IPR024084; Isopropylmalate dehydrogenase-like domain
4	11130769	439.922	VIT_04s0079g00530	upstream	vvi:100261578	isocitrate dehydrogenase [NADP]; K00031 isocitrate dehydrogenase [EC:1.1.1.42]	IPR004790; Isocitrate dehydrogenase NADP-dependent	IPR019818; Isocitrate/isopropylmalate dehydrogenase, conserved site	IPR024084; Isopropylmalate dehydrogenase-like domain
4	11131763	375.996	VIT_04s0079g00530	intronic	vvi:100261578	isocitrate dehydrogenase [NADP]; K00031 isocitrate dehydrogenase [EC:1.1.1.42]	IPR004790; Isocitrate dehydrogenase NADP-dependent	IPR019818; Isocitrate/isopropylmalate dehydrogenase, conserved site	IPR024084; Isopropylmalate dehydrogenase-like domain
4	11132758	484.755	VIT_04s0079g00530	intronic	vvi:100261578	isocitrate dehydrogenase [NADP]; K00031 isocitrate dehydrogenase [EC:1.1.1.42]	IPR004790; Isocitrate dehydrogenase NADP-dependent	IPR019818; Isocitrate/isopropylmalate dehydrogenase, conserved site	IPR024084; Isopropylmalate dehydrogenase-like domain
4	11133752	524.557	VIT_04s0079g00530	intronic	vvi:100261578	isocitrate dehydrogenase [NADP]; K00031 isocitrate dehydrogenase [EC:1.1.1.42]	IPR004790; Isocitrate dehydrogenase NADP-dependent	IPR019818; Isocitrate/isopropylmalate dehydrogenase, conserved site	IPR024084; Isopropylmalate dehydrogenase-like domain
4	11134747	460.147	VIT_04s0079g00530	exonic	vvi:100261578	isocitrate dehydrogenase [NADP]; K00031 isocitrate dehydrogenase [EC:1.1.1.42]	IPR004790; Isocitrate dehydrogenase NADP-dependent	IPR019818; Isocitrate/isopropylmalate dehydrogenase, conserved site	IPR024084; Isopropylmalate dehydrogenase-like domain
4	11135741	337.785	VIT_04s0079g00530	exonic	vvi:100261578	isocitrate dehydrogenase [NADP]; K00031 isocitrate dehydrogenase [EC:1.1.1.42]	IPR004790; Isocitrate dehydrogenase NADP-dependent	IPR019818; Isocitrate/isopropylmalate dehydrogenase, conserved site	IPR024084; Isopropylmalate dehydrogenase-like domain
4	11136735	372.875	VIT_04s0079g00530	intronic	vvi:100261578	isocitrate dehydrogenase [NADP]; K00031 isocitrate dehydrogenase [EC:1.1.1.42]	IPR004790; Isocitrate dehydrogenase NADP-dependent	IPR019818; Isocitrate/isopropylmalate dehydrogenase, conserved site	IPR024084; Isopropylmalate dehydrogenase-like domain
4	11138724	375.241	VIT_04s0079g00540	intronic	NaN		NaN
4	11139719	331.271	VIT_04s0079g00540	downstream	NaN		NaN
4	11141708	328.247	VIT_04s0079g00540	intergenic	NaN		NaN
4	11141708	328.247	VIT_04s0079g00560	intergenic	NaN		NaN
4	11143697	379.823	VIT_04s0079g00540	intergenic	NaN		NaN
4	11143697	379.823	VIT_04s0079g00560	intergenic	NaN		NaN
4	11144691	342.582	VIT_04s0079g00540	intergenic	NaN		NaN
4	11144691	342.582	VIT_04s0079g00560	intergenic	NaN		NaN
4	11208336	377.22	VIT_04s0079g00540	intergenic	NaN		NaN
4	11208336	377.22	VIT_04s0079g00560	intergenic	NaN		NaN
4	11209331	392.073	VIT_04s0079g00540	intergenic	NaN		NaN
4	11209331	392.073	VIT_04s0079g00560	intergenic	NaN		NaN
4	11210325	396.705	VIT_04s0079g00560	upstream	NaN		NaN
4	11211320	395.607	VIT_04s0079g00560	exonic	NaN		NaN
4	11212314	384.613	VIT_04s0079g00560	downstream	NaN		NaN
4	11212314	384.613	VIT_04s0079g00570	downstream	NaN		IPR013083; Zinc finger, RING/FYVE/PHD-type
4	11214303	389.199	VIT_04s0079g00570	intergenic	NaN		IPR013083; Zinc finger, RING/FYVE/PHD-type
4	11214303	389.199	VIT_04s0079g00590	intergenic	NaN		NaN
4	11215297	400.448	VIT_04s0079g00570	intergenic	NaN		IPR013083; Zinc finger, RING/FYVE/PHD-type
4	11215297	400.448	VIT_04s0079g00590	intergenic	NaN		NaN
4	11216292	404.388	VIT_04s0079g00570	intergenic	NaN		IPR013083; Zinc finger, RING/FYVE/PHD-type
4	11216292	404.388	VIT_04s0079g00590	intergenic	NaN		NaN
4	11217286	402.766	VIT_04s0079g00570	intergenic	NaN		IPR013083; Zinc finger, RING/FYVE/PHD-type
4	11217286	402.766	VIT_04s0079g00590	intergenic	NaN		NaN
4	11218281	393.659	VIT_04s0079g00570	intergenic	NaN		IPR013083; Zinc finger, RING/FYVE/PHD-type
4	11218281	393.659	VIT_04s0079g00590	intergenic	NaN		NaN
4	11219275	359.73	VIT_04s0079g00570	intergenic	NaN		IPR013083; Zinc finger, RING/FYVE/PHD-type
4	11219275	359.73	VIT_04s0079g00590	intergenic	NaN		NaN
4	11220270	336.192	VIT_04s0079g00570	intergenic	NaN		IPR013083; Zinc finger, RING/FYVE/PHD-type
4	11220270	336.192	VIT_04s0079g00590	intergenic	NaN		NaN
4	11221264	328.002	VIT_04s0079g00570	intergenic	NaN		IPR013083; Zinc finger, RING/FYVE/PHD-type
4	11221264	328.002	VIT_04s0079g00590	intergenic	NaN		NaN
4	11233198	370.07	VIT_04s0079g00570	intergenic	NaN		IPR013083; Zinc finger, RING/FYVE/PHD-type
4	11233198	370.07	VIT_04s0079g00590	intergenic	NaN		NaN
4	11234192	400.036	VIT_04s0079g00570	intergenic	NaN		IPR013083; Zinc finger, RING/FYVE/PHD-type
4	11234192	400.036	VIT_04s0079g00590	intergenic	NaN		NaN
4	11235187	411.849	VIT_04s0079g00570	intergenic	NaN		IPR013083; Zinc finger, RING/FYVE/PHD-type
4	11235187	411.849	VIT_04s0079g00590	intergenic	NaN		NaN
4	11236181	406.402	VIT_04s0079g00570	intergenic	NaN		IPR013083; Zinc finger, RING/FYVE/PHD-type
4	11236181	406.402	VIT_04s0079g00590	intergenic	NaN		NaN
4	11237175	376.338	VIT_04s0079g00570	intergenic	NaN		IPR013083; Zinc finger, RING/FYVE/PHD-type
4	11237175	376.338	VIT_04s0079g00590	intergenic	NaN		NaN
4	14029605	326.171	VIT_04s0043g00400	intergenic	vvi:100263947	uncharacterized LOC100263947; K07573 exosome complex component CSL4	IPR012340; Nucleic acid-binding, OB-fold	IPR019495; Exosome complex component CSL4	IPR025721; Exosome complex component, N-terminal domain
4	14029605	326.171	VIT_04s0043g00430	intergenic	NaN		NaN
4	14047505	369.956	VIT_04s0043g00400	intergenic	vvi:100263947	uncharacterized LOC100263947; K07573 exosome complex component CSL4	IPR012340; Nucleic acid-binding, OB-fold	IPR019495; Exosome complex component CSL4	IPR025721; Exosome complex component, N-terminal domain
4	14047505	369.956	VIT_04s0043g00430	intergenic	NaN		NaN
4	14048500	382.216	VIT_04s0043g00400	intergenic	vvi:100263947	uncharacterized LOC100263947; K07573 exosome complex component CSL4	IPR012340; Nucleic acid-binding, OB-fold	IPR019495; Exosome complex component CSL4	IPR025721; Exosome complex component, N-terminal domain
4	14048500	382.216	VIT_04s0043g00430	intergenic	NaN		NaN
4	14049494	366.821	VIT_04s0043g00400	intergenic	vvi:100263947	uncharacterized LOC100263947; K07573 exosome complex component CSL4	IPR012340; Nucleic acid-binding, OB-fold	IPR019495; Exosome complex component CSL4	IPR025721; Exosome complex component, N-terminal domain
4	14049494	366.821	VIT_04s0043g00430	intergenic	NaN		NaN
5	14920463	341.211	VIT_05s0029g00350	intergenic	vvi:100267444	heat stress transcription factor A-5; K09419 heat shock transcription factor, other eukaryote	IPR000232; Heat shock factor (HSF)-type, DNA-binding	IPR011991; Winged helix-turn-helix DNA-binding domain	IPR027725; Heat shock transcription factor family
5	14920463	341.211	VIT_05s0029g00360	intergenic	cit:102606672	putative dual specificity protein phosphatase DSP8 isoform X2; K14165 atypical dual specificity phosphatase [EC:3.1.3.16 3.1.3.48]	IPR024950; Dual specificity phosphatase	IPR029021; Protein-tyrosine phosphatase-like
5	14923465	374.051	VIT_05s0029g00350	intergenic	vvi:100267444	heat stress transcription factor A-5; K09419 heat shock transcription factor, other eukaryote	IPR000232; Heat shock factor (HSF)-type, DNA-binding	IPR011991; Winged helix-turn-helix DNA-binding domain	IPR027725; Heat shock transcription factor family
5	14923465	374.051	VIT_05s0029g00360	intergenic	cit:102606672	putative dual specificity protein phosphatase DSP8 isoform X2; K14165 atypical dual specificity phosphatase [EC:3.1.3.16 3.1.3.48]	IPR024950; Dual specificity phosphatase	IPR029021; Protein-tyrosine phosphatase-like
5	14924465	424.772	VIT_05s0029g00350	intergenic	vvi:100267444	heat stress transcription factor A-5; K09419 heat shock transcription factor, other eukaryote	IPR000232; Heat shock factor (HSF)-type, DNA-binding	IPR011991; Winged helix-turn-helix DNA-binding domain	IPR027725; Heat shock transcription factor family
5	14924465	424.772	VIT_05s0029g00360	intergenic	cit:102606672	putative dual specificity protein phosphatase DSP8 isoform X2; K14165 atypical dual specificity phosphatase [EC:3.1.3.16 3.1.3.48]	IPR024950; Dual specificity phosphatase	IPR029021; Protein-tyrosine phosphatase-like
5	14925466	405.137	VIT_05s0029g00350	intergenic	vvi:100267444	heat stress transcription factor A-5; K09419 heat shock transcription factor, other eukaryote	IPR000232; Heat shock factor (HSF)-type, DNA-binding	IPR011991; Winged helix-turn-helix DNA-binding domain	IPR027725; Heat shock transcription factor family
5	14925466	405.137	VIT_05s0029g00360	intergenic	cit:102606672	putative dual specificity protein phosphatase DSP8 isoform X2; K14165 atypical dual specificity phosphatase [EC:3.1.3.16 3.1.3.48]	IPR024950; Dual specificity phosphatase	IPR029021; Protein-tyrosine phosphatase-like
5	14932469	354.501	VIT_05s0029g00350	intergenic	vvi:100267444	heat stress transcription factor A-5; K09419 heat shock transcription factor, other eukaryote	IPR000232; Heat shock factor (HSF)-type, DNA-binding	IPR011991; Winged helix-turn-helix DNA-binding domain	IPR027725; Heat shock transcription factor family
5	14932469	354.501	VIT_05s0029g00360	intergenic	cit:102606672	putative dual specificity protein phosphatase DSP8 isoform X2; K14165 atypical dual specificity phosphatase [EC:3.1.3.16 3.1.3.48]	IPR024950; Dual specificity phosphatase	IPR029021; Protein-tyrosine phosphatase-like
5	17497751	353.609	VIT_05s0029g01410	intergenic	vvi:100246215	ankyrin repeat-containing protein At5g02620; K21440 ankyrin repeat domain-containing protein 50	IPR020683; Ankyrin repeat-containing domain
5	17497751	353.609	VIT_05s0029g01420	intergenic	vvi:100246215	ankyrin repeat-containing protein At5g02620; K21440 ankyrin repeat domain-containing protein 50	IPR002110; Ankyrin repeat	IPR020683; Ankyrin repeat-containing domain	IPR026961; PGG domain
5	17498751	421.203	VIT_05s0029g01410	intergenic	vvi:100246215	ankyrin repeat-containing protein At5g02620; K21440 ankyrin repeat domain-containing protein 50	IPR020683; Ankyrin repeat-containing domain
5	17498751	421.203	VIT_05s0029g01420	intergenic	vvi:100246215	ankyrin repeat-containing protein At5g02620; K21440 ankyrin repeat domain-containing protein 50	IPR002110; Ankyrin repeat	IPR020683; Ankyrin repeat-containing domain	IPR026961; PGG domain
5	17499752	395.178	VIT_05s0029g01410	intergenic	vvi:100246215	ankyrin repeat-containing protein At5g02620; K21440 ankyrin repeat domain-containing protein 50	IPR020683; Ankyrin repeat-containing domain
5	17499752	395.178	VIT_05s0029g01420	intergenic	vvi:100246215	ankyrin repeat-containing protein At5g02620; K21440 ankyrin repeat domain-containing protein 50	IPR002110; Ankyrin repeat	IPR020683; Ankyrin repeat-containing domain	IPR026961; PGG domain
5	17500752	412.712	VIT_05s0029g01410	intergenic	vvi:100246215	ankyrin repeat-containing protein At5g02620; K21440 ankyrin repeat domain-containing protein 50	IPR020683; Ankyrin repeat-containing domain
5	17500752	412.712	VIT_05s0029g01420	intergenic	vvi:100246215	ankyrin repeat-containing protein At5g02620; K21440 ankyrin repeat domain-containing protein 50	IPR002110; Ankyrin repeat	IPR020683; Ankyrin repeat-containing domain	IPR026961; PGG domain
5	17501753	399.575	VIT_05s0029g01410	intergenic	vvi:100246215	ankyrin repeat-containing protein At5g02620; K21440 ankyrin repeat domain-containing protein 50	IPR020683; Ankyrin repeat-containing domain
5	17501753	399.575	VIT_05s0029g01420	intergenic	vvi:100246215	ankyrin repeat-containing protein At5g02620; K21440 ankyrin repeat domain-containing protein 50	IPR002110; Ankyrin repeat	IPR020683; Ankyrin repeat-containing domain	IPR026961; PGG domain
5	17502753	360.454	VIT_05s0029g01410	intergenic	vvi:100246215	ankyrin repeat-containing protein At5g02620; K21440 ankyrin repeat domain-containing protein 50	IPR020683; Ankyrin repeat-containing domain
5	17502753	360.454	VIT_05s0029g01420	intergenic	vvi:100246215	ankyrin repeat-containing protein At5g02620; K21440 ankyrin repeat domain-containing protein 50	IPR002110; Ankyrin repeat	IPR020683; Ankyrin repeat-containing domain	IPR026961; PGG domain
5	18007005	356.209	VIT_05s0062g00020	intergenic	atr:110008092	F-box/LRR-repeat protein At3g48880-like; K10268 F-box and leucine-rich repeat protein 2/20	IPR032675; Leucine-rich repeat domain, L domain-like
5	18007005	356.209	VIT_05s0062g00050	intergenic	NaN		NaN
5	18008006	390.671	VIT_05s0062g00020	intergenic	atr:110008092	F-box/LRR-repeat protein At3g48880-like; K10268 F-box and leucine-rich repeat protein 2/20	IPR032675; Leucine-rich repeat domain, L domain-like
5	18008006	390.671	VIT_05s0062g00050	intergenic	NaN		NaN
5	18009006	385.326	VIT_05s0062g00020	intergenic	atr:110008092	F-box/LRR-repeat protein At3g48880-like; K10268 F-box and leucine-rich repeat protein 2/20	IPR032675; Leucine-rich repeat domain, L domain-like
5	18009006	385.326	VIT_05s0062g00050	intergenic	NaN		NaN
5	18011007	328.772	VIT_05s0062g00020	intergenic	atr:110008092	F-box/LRR-repeat protein At3g48880-like; K10268 F-box and leucine-rich repeat protein 2/20	IPR032675; Leucine-rich repeat domain, L domain-like
5	18011007	328.772	VIT_05s0062g00050	intergenic	NaN		NaN
5	18013008	395.155	VIT_05s0062g00020	intergenic	atr:110008092	F-box/LRR-repeat protein At3g48880-like; K10268 F-box and leucine-rich repeat protein 2/20	IPR032675; Leucine-rich repeat domain, L domain-like
5	18013008	395.155	VIT_05s0062g00050	intergenic	NaN		NaN
5	18014009	461.761	VIT_05s0062g00020	intergenic	atr:110008092	F-box/LRR-repeat protein At3g48880-like; K10268 F-box and leucine-rich repeat protein 2/20	IPR032675; Leucine-rich repeat domain, L domain-like
5	18014009	461.761	VIT_05s0062g00050	intergenic	NaN		NaN
5	18015009	502.457	VIT_05s0062g00020	intergenic	atr:110008092	F-box/LRR-repeat protein At3g48880-like; K10268 F-box and leucine-rich repeat protein 2/20	IPR032675; Leucine-rich repeat domain, L domain-like
5	18015009	502.457	VIT_05s0062g00050	intergenic	NaN		NaN
5	18016010	530.374	VIT_05s0062g00020	intergenic	atr:110008092	F-box/LRR-repeat protein At3g48880-like; K10268 F-box and leucine-rich repeat protein 2/20	IPR032675; Leucine-rich repeat domain, L domain-like
5	18016010	530.374	VIT_05s0062g00050	intergenic	NaN		NaN
5	18017010	550.775	VIT_05s0062g00020	intergenic	atr:110008092	F-box/LRR-repeat protein At3g48880-like; K10268 F-box and leucine-rich repeat protein 2/20	IPR032675; Leucine-rich repeat domain, L domain-like
5	18017010	550.775	VIT_05s0062g00050	intergenic	NaN		NaN
5	18018011	565.763	VIT_05s0062g00020	intergenic	atr:110008092	F-box/LRR-repeat protein At3g48880-like; K10268 F-box and leucine-rich repeat protein 2/20	IPR032675; Leucine-rich repeat domain, L domain-like
5	18018011	565.763	VIT_05s0062g00050	intergenic	NaN		NaN
5	18019011	575.909	VIT_05s0062g00020	intergenic	atr:110008092	F-box/LRR-repeat protein At3g48880-like; K10268 F-box and leucine-rich repeat protein 2/20	IPR032675; Leucine-rich repeat domain, L domain-like
5	18019011	575.909	VIT_05s0062g00050	intergenic	NaN		NaN
5	18020012	583.033	VIT_05s0062g00020	intergenic	atr:110008092	F-box/LRR-repeat protein At3g48880-like; K10268 F-box and leucine-rich repeat protein 2/20	IPR032675; Leucine-rich repeat domain, L domain-like
5	18020012	583.033	VIT_05s0062g00050	intergenic	NaN		NaN
5	18021012	588.061	VIT_05s0062g00020	intergenic	atr:110008092	F-box/LRR-repeat protein At3g48880-like; K10268 F-box and leucine-rich repeat protein 2/20	IPR032675; Leucine-rich repeat domain, L domain-like
5	18021012	588.061	VIT_05s0062g00050	intergenic	NaN		NaN
5	18022013	590.807	VIT_05s0062g00020	intergenic	atr:110008092	F-box/LRR-repeat protein At3g48880-like; K10268 F-box and leucine-rich repeat protein 2/20	IPR032675; Leucine-rich repeat domain, L domain-like
5	18022013	590.807	VIT_05s0062g00050	intergenic	NaN		NaN
5	18023013	591.327	VIT_05s0062g00020	intergenic	atr:110008092	F-box/LRR-repeat protein At3g48880-like; K10268 F-box and leucine-rich repeat protein 2/20	IPR032675; Leucine-rich repeat domain, L domain-like
5	18023013	591.327	VIT_05s0062g00050	intergenic	NaN		NaN
5	18024014	591.565	VIT_05s0062g00020	intergenic	atr:110008092	F-box/LRR-repeat protein At3g48880-like; K10268 F-box and leucine-rich repeat protein 2/20	IPR032675; Leucine-rich repeat domain, L domain-like
5	18024014	591.565	VIT_05s0062g00050	intergenic	NaN		NaN
5	18025014	589.074	VIT_05s0062g00020	intergenic	atr:110008092	F-box/LRR-repeat protein At3g48880-like; K10268 F-box and leucine-rich repeat protein 2/20	IPR032675; Leucine-rich repeat domain, L domain-like
5	18025014	589.074	VIT_05s0062g00050	intergenic	NaN		NaN
5	18026015	586.442	VIT_05s0062g00020	intergenic	atr:110008092	F-box/LRR-repeat protein At3g48880-like; K10268 F-box and leucine-rich repeat protein 2/20	IPR032675; Leucine-rich repeat domain, L domain-like
5	18026015	586.442	VIT_05s0062g00050	intergenic	NaN		NaN
5	18027015	582.131	VIT_05s0062g00020	intergenic	atr:110008092	F-box/LRR-repeat protein At3g48880-like; K10268 F-box and leucine-rich repeat protein 2/20	IPR032675; Leucine-rich repeat domain, L domain-like
5	18027015	582.131	VIT_05s0062g00050	intergenic	NaN		NaN
5	18028016	575.378	VIT_05s0062g00020	intergenic	atr:110008092	F-box/LRR-repeat protein At3g48880-like; K10268 F-box and leucine-rich repeat protein 2/20	IPR032675; Leucine-rich repeat domain, L domain-like
5	18028016	575.378	VIT_05s0062g00050	intergenic	NaN		NaN
5	18029016	564.776	VIT_05s0062g00020	intergenic	atr:110008092	F-box/LRR-repeat protein At3g48880-like; K10268 F-box and leucine-rich repeat protein 2/20	IPR032675; Leucine-rich repeat domain, L domain-like
5	18029016	564.776	VIT_05s0062g00050	intergenic	NaN		NaN
5	18030017	543.507	VIT_05s0062g00020	intergenic	atr:110008092	F-box/LRR-repeat protein At3g48880-like; K10268 F-box and leucine-rich repeat protein 2/20	IPR032675; Leucine-rich repeat domain, L domain-like
5	18030017	543.507	VIT_05s0062g00050	intergenic	NaN		NaN
5	18031017	475.517	VIT_05s0062g00020	intergenic	atr:110008092	F-box/LRR-repeat protein At3g48880-like; K10268 F-box and leucine-rich repeat protein 2/20	IPR032675; Leucine-rich repeat domain, L domain-like
5	18031017	475.517	VIT_05s0062g00050	intergenic	NaN		NaN
5	18032018	367.978	VIT_05s0062g00020	intergenic	atr:110008092	F-box/LRR-repeat protein At3g48880-like; K10268 F-box and leucine-rich repeat protein 2/20	IPR032675; Leucine-rich repeat domain, L domain-like
5	18032018	367.978	VIT_05s0062g00050	intergenic	NaN		NaN
5	18033018	341.844	VIT_05s0062g00020	intergenic	atr:110008092	F-box/LRR-repeat protein At3g48880-like; K10268 F-box and leucine-rich repeat protein 2/20	IPR032675; Leucine-rich repeat domain, L domain-like
5	18033018	341.844	VIT_05s0062g00050	intergenic	NaN		NaN
5	18034019	367.968	VIT_05s0062g00020	intergenic	atr:110008092	F-box/LRR-repeat protein At3g48880-like; K10268 F-box and leucine-rich repeat protein 2/20	IPR032675; Leucine-rich repeat domain, L domain-like
5	18034019	367.968	VIT_05s0062g00050	intergenic	NaN		NaN
5	21057529	325.657	VIT_05s0124g00450	intergenic	NaN		NaN
5	21057529	325.657	VIT_05s0124g00460	intergenic	vvi:100246215	ankyrin repeat-containing protein At5g02620; K21440 ankyrin repeat domain-containing protein 50	IPR002110; Ankyrin repeat	IPR020683; Ankyrin repeat-containing domain
5	21058529	340.402	VIT_05s0124g00450	intergenic	NaN		NaN
5	21058529	340.402	VIT_05s0124g00460	intergenic	vvi:100246215	ankyrin repeat-containing protein At5g02620; K21440 ankyrin repeat domain-containing protein 50	IPR002110; Ankyrin repeat	IPR020683; Ankyrin repeat-containing domain
5	21059530	344.595	VIT_05s0124g00450	intergenic	NaN		NaN
5	21059530	344.595	VIT_05s0124g00460	intergenic	vvi:100246215	ankyrin repeat-containing protein At5g02620; K21440 ankyrin repeat domain-containing protein 50	IPR002110; Ankyrin repeat	IPR020683; Ankyrin repeat-containing domain
5	21060530	335.917	VIT_05s0124g00450	intergenic	NaN		NaN
5	21060530	335.917	VIT_05s0124g00460	intergenic	vvi:100246215	ankyrin repeat-containing protein At5g02620; K21440 ankyrin repeat domain-containing protein 50	IPR002110; Ankyrin repeat	IPR020683; Ankyrin repeat-containing domain
6	5376487	374.286	VIT_06s0004g04410	intronic	pfp:PFL1_01631	hypothetical protein; K01101 4-nitrophenyl phosphatase [EC:3.1.3.41]	IPR001251; CRAL-TRIO lipid binding domain
6	5377511	347.523	VIT_06s0004g04410	intronic	pfp:PFL1_01631	hypothetical protein; K01101 4-nitrophenyl phosphatase [EC:3.1.3.41]	IPR001251; CRAL-TRIO lipid binding domain
6	5378535	372.43	VIT_06s0004g04410	intronic	pfp:PFL1_01631	hypothetical protein; K01101 4-nitrophenyl phosphatase [EC:3.1.3.41]	IPR001251; CRAL-TRIO lipid binding domain
6	5379559	327.845	VIT_06s0004g04410	intronic	pfp:PFL1_01631	hypothetical protein; K01101 4-nitrophenyl phosphatase [EC:3.1.3.41]	IPR001251; CRAL-TRIO lipid binding domain
6	5470698	338.521	VIT_06s0004g04510	exonic	vvi:100253562	heat shock cognate 70 kDa protein-like; K03283 heat shock 70kDa protein 1/2/6/8	IPR013126; Heat shock protein 70 family	IPR018181; Heat shock protein 70, conserved site	IPR029047; Heat shock protein 70kD, peptide-binding domain	IPR029048; Heat shock protein 70kD, C-terminal domain
6	7412264	332.996	VIT_06s0004g06700	intronic	cam:101503259	uncharacterized LOC101503259; K03695 ATP-dependent Clp protease ATP-binding subunit ClpB	IPR003959; ATPase, AAA-type, core	IPR004176; Clp, N-terminal	IPR027417; P-loop containing nucleoside triphosphate hydrolase
6	7413288	338.02	VIT_06s0004g06700	intronic	cam:101503259	uncharacterized LOC101503259; K03695 ATP-dependent Clp protease ATP-binding subunit ClpB	IPR003959; ATPase, AAA-type, core	IPR004176; Clp, N-terminal	IPR027417; P-loop containing nucleoside triphosphate hydrolase
6	7414312	323.324	VIT_06s0004g06700	exonic	cam:101503259	uncharacterized LOC101503259; K03695 ATP-dependent Clp protease ATP-binding subunit ClpB	IPR003959; ATPase, AAA-type, core	IPR004176; Clp, N-terminal	IPR027417; P-loop containing nucleoside triphosphate hydrolase
6	7420456	329.351	VIT_06s0004g06710	exonic	vcn:VOLCADRAFT_106802	hypothetical protein; K15172 transcription elongation factor SPT5	IPR000571; Zinc finger, CCCH-type	IPR002110; Ankyrin repeat	IPR020683; Ankyrin repeat-containing domain
6	14626575	353.833	VIT_06s0009g02300	intronic	vvi:100246217	cysteine desulfurase 1, chloroplastic; K11717 cysteine desulfurase / selenocysteine lyase [EC:2.8.1.7 4.4.1.16]	IPR000192; Aminotransferase class V domain	IPR010970; Cysteine desulfurase, SufS	IPR015421; Pyridoxal phosphate-dependent transferase, major region, subdomain 1	IPR015422; Pyridoxal phosphate-dependent transferase, major region, subdomain 2	IPR015424; Pyridoxal phosphate-dependent transferase
6	14631695	479.569	VIT_06s0009g02300	intergenic	vvi:100246217	cysteine desulfurase 1, chloroplastic; K11717 cysteine desulfurase / selenocysteine lyase [EC:2.8.1.7 4.4.1.16]	IPR000192; Aminotransferase class V domain	IPR010970; Cysteine desulfurase, SufS	IPR015421; Pyridoxal phosphate-dependent transferase, major region, subdomain 1	IPR015422; Pyridoxal phosphate-dependent transferase, major region, subdomain 2	IPR015424; Pyridoxal phosphate-dependent transferase
6	14631695	479.569	VIT_06s0009g02310	intergenic	lmi:LmxM_34_0500a_1	hypothetical protein; K22016 mucin-3/17	IPR009060; UBA-like	IPR015940; Ubiquitin-associated domain
6	14632719	551.32	VIT_06s0009g02300	intergenic	vvi:100246217	cysteine desulfurase 1, chloroplastic; K11717 cysteine desulfurase / selenocysteine lyase [EC:2.8.1.7 4.4.1.16]	IPR000192; Aminotransferase class V domain	IPR010970; Cysteine desulfurase, SufS	IPR015421; Pyridoxal phosphate-dependent transferase, major region, subdomain 1	IPR015422; Pyridoxal phosphate-dependent transferase, major region, subdomain 2	IPR015424; Pyridoxal phosphate-dependent transferase
6	14632719	551.32	VIT_06s0009g02310	intergenic	lmi:LmxM_34_0500a_1	hypothetical protein; K22016 mucin-3/17	IPR009060; UBA-like	IPR015940; Ubiquitin-associated domain
6	14633743	461.242	VIT_06s0009g02300	intergenic	vvi:100246217	cysteine desulfurase 1, chloroplastic; K11717 cysteine desulfurase / selenocysteine lyase [EC:2.8.1.7 4.4.1.16]	IPR000192; Aminotransferase class V domain	IPR010970; Cysteine desulfurase, SufS	IPR015421; Pyridoxal phosphate-dependent transferase, major region, subdomain 1	IPR015422; Pyridoxal phosphate-dependent transferase, major region, subdomain 2	IPR015424; Pyridoxal phosphate-dependent transferase
6	14633743	461.242	VIT_06s0009g02310	intergenic	lmi:LmxM_34_0500a_1	hypothetical protein; K22016 mucin-3/17	IPR009060; UBA-like	IPR015940; Ubiquitin-associated domain
6	14648079	526.315	VIT_06s0009g02310	intronic	lmi:LmxM_34_0500a_1	hypothetical protein; K22016 mucin-3/17	IPR009060; UBA-like	IPR015940; Ubiquitin-associated domain
6	14649103	656.292	VIT_06s0009g02310	intronic	lmi:LmxM_34_0500a_1	hypothetical protein; K22016 mucin-3/17	IPR009060; UBA-like	IPR015940; Ubiquitin-associated domain
6	14650127	750.678	VIT_06s0009g02310	intronic	lmi:LmxM_34_0500a_1	hypothetical protein; K22016 mucin-3/17	IPR009060; UBA-like	IPR015940; Ubiquitin-associated domain
6	14651151	806.259	VIT_06s0009g02310	exonic	lmi:LmxM_34_0500a_1	hypothetical protein; K22016 mucin-3/17	IPR009060; UBA-like	IPR015940; Ubiquitin-associated domain
6	14652176	813.428	VIT_06s0009g02310	exonic	lmi:LmxM_34_0500a_1	hypothetical protein; K22016 mucin-3/17	IPR009060; UBA-like	IPR015940; Ubiquitin-associated domain
6	14653200	783.777	VIT_06s0009g02320	intronic	vvi:100261596	4-diphosphocytidyl-2-C-methyl-D-erythritol kinase, chloroplastic/chromoplastic; K00919 4-diphosphocytidyl-2-C-methyl-D-erythritol kinase [EC:2.7.1.148]	IPR004424; 4-diphosphocytidyl-2C-methyl-D-erythritol kinase	IPR006204; GHMP kinase N-terminal domain	IPR013750; GHMP kinase, C-terminal domain	IPR014721; Ribosomal protein S5 domain 2-type fold, subgroup	IPR020568; Ribosomal protein S5 domain 2-type fold
6	14654224	864.828	VIT_06s0009g02320	intronic	vvi:100261596	4-diphosphocytidyl-2-C-methyl-D-erythritol kinase, chloroplastic/chromoplastic; K00919 4-diphosphocytidyl-2-C-methyl-D-erythritol kinase [EC:2.7.1.148]	IPR004424; 4-diphosphocytidyl-2C-methyl-D-erythritol kinase	IPR006204; GHMP kinase N-terminal domain	IPR013750; GHMP kinase, C-terminal domain	IPR014721; Ribosomal protein S5 domain 2-type fold, subgroup	IPR020568; Ribosomal protein S5 domain 2-type fold
6	14655248	844.887	VIT_06s0009g02320	intronic	vvi:100261596	4-diphosphocytidyl-2-C-methyl-D-erythritol kinase, chloroplastic/chromoplastic; K00919 4-diphosphocytidyl-2-C-methyl-D-erythritol kinase [EC:2.7.1.148]	IPR004424; 4-diphosphocytidyl-2C-methyl-D-erythritol kinase	IPR006204; GHMP kinase N-terminal domain	IPR013750; GHMP kinase, C-terminal domain	IPR014721; Ribosomal protein S5 domain 2-type fold, subgroup	IPR020568; Ribosomal protein S5 domain 2-type fold
6	14656272	797.715	VIT_06s0009g02320	intronic	vvi:100261596	4-diphosphocytidyl-2-C-methyl-D-erythritol kinase, chloroplastic/chromoplastic; K00919 4-diphosphocytidyl-2-C-methyl-D-erythritol kinase [EC:2.7.1.148]	IPR004424; 4-diphosphocytidyl-2C-methyl-D-erythritol kinase	IPR006204; GHMP kinase N-terminal domain	IPR013750; GHMP kinase, C-terminal domain	IPR014721; Ribosomal protein S5 domain 2-type fold, subgroup	IPR020568; Ribosomal protein S5 domain 2-type fold
6	14657296	802.255	VIT_06s0009g02320	intronic	vvi:100261596	4-diphosphocytidyl-2-C-methyl-D-erythritol kinase, chloroplastic/chromoplastic; K00919 4-diphosphocytidyl-2-C-methyl-D-erythritol kinase [EC:2.7.1.148]	IPR004424; 4-diphosphocytidyl-2C-methyl-D-erythritol kinase	IPR006204; GHMP kinase N-terminal domain	IPR013750; GHMP kinase, C-terminal domain	IPR014721; Ribosomal protein S5 domain 2-type fold, subgroup	IPR020568; Ribosomal protein S5 domain 2-type fold
6	14658320	745.115	VIT_06s0009g02320	intronic	vvi:100261596	4-diphosphocytidyl-2-C-methyl-D-erythritol kinase, chloroplastic/chromoplastic; K00919 4-diphosphocytidyl-2-C-methyl-D-erythritol kinase [EC:2.7.1.148]	IPR004424; 4-diphosphocytidyl-2C-methyl-D-erythritol kinase	IPR006204; GHMP kinase N-terminal domain	IPR013750; GHMP kinase, C-terminal domain	IPR014721; Ribosomal protein S5 domain 2-type fold, subgroup	IPR020568; Ribosomal protein S5 domain 2-type fold
6	14659344	596.261	VIT_06s0009g02320	intronic	vvi:100261596	4-diphosphocytidyl-2-C-methyl-D-erythritol kinase, chloroplastic/chromoplastic; K00919 4-diphosphocytidyl-2-C-methyl-D-erythritol kinase [EC:2.7.1.148]	IPR004424; 4-diphosphocytidyl-2C-methyl-D-erythritol kinase	IPR006204; GHMP kinase N-terminal domain	IPR013750; GHMP kinase, C-terminal domain	IPR014721; Ribosomal protein S5 domain 2-type fold, subgroup	IPR020568; Ribosomal protein S5 domain 2-type fold
6	14660368	606.093	VIT_06s0009g02320	intronic	vvi:100261596	4-diphosphocytidyl-2-C-methyl-D-erythritol kinase, chloroplastic/chromoplastic; K00919 4-diphosphocytidyl-2-C-methyl-D-erythritol kinase [EC:2.7.1.148]	IPR004424; 4-diphosphocytidyl-2C-methyl-D-erythritol kinase	IPR006204; GHMP kinase N-terminal domain	IPR013750; GHMP kinase, C-terminal domain	IPR014721; Ribosomal protein S5 domain 2-type fold, subgroup	IPR020568; Ribosomal protein S5 domain 2-type fold
6	14661392	570.312	VIT_06s0009g02320	intronic	vvi:100261596	4-diphosphocytidyl-2-C-methyl-D-erythritol kinase, chloroplastic/chromoplastic; K00919 4-diphosphocytidyl-2-C-methyl-D-erythritol kinase [EC:2.7.1.148]	IPR004424; 4-diphosphocytidyl-2C-methyl-D-erythritol kinase	IPR006204; GHMP kinase N-terminal domain	IPR013750; GHMP kinase, C-terminal domain	IPR014721; Ribosomal protein S5 domain 2-type fold, subgroup	IPR020568; Ribosomal protein S5 domain 2-type fold
6	14662416	589.835	VIT_06s0009g02320	intronic	vvi:100261596	4-diphosphocytidyl-2-C-methyl-D-erythritol kinase, chloroplastic/chromoplastic; K00919 4-diphosphocytidyl-2-C-methyl-D-erythritol kinase [EC:2.7.1.148]	IPR004424; 4-diphosphocytidyl-2C-methyl-D-erythritol kinase	IPR006204; GHMP kinase N-terminal domain	IPR013750; GHMP kinase, C-terminal domain	IPR014721; Ribosomal protein S5 domain 2-type fold, subgroup	IPR020568; Ribosomal protein S5 domain 2-type fold
6	14663440	516.245	VIT_06s0009g02320	intronic	vvi:100261596	4-diphosphocytidyl-2-C-methyl-D-erythritol kinase, chloroplastic/chromoplastic; K00919 4-diphosphocytidyl-2-C-methyl-D-erythritol kinase [EC:2.7.1.148]	IPR004424; 4-diphosphocytidyl-2C-methyl-D-erythritol kinase	IPR006204; GHMP kinase N-terminal domain	IPR013750; GHMP kinase, C-terminal domain	IPR014721; Ribosomal protein S5 domain 2-type fold, subgroup	IPR020568; Ribosomal protein S5 domain 2-type fold
6	14664464	356.697	VIT_06s0009g02320	intronic	vvi:100261596	4-diphosphocytidyl-2-C-methyl-D-erythritol kinase, chloroplastic/chromoplastic; K00919 4-diphosphocytidyl-2-C-methyl-D-erythritol kinase [EC:2.7.1.148]	IPR004424; 4-diphosphocytidyl-2C-methyl-D-erythritol kinase	IPR006204; GHMP kinase N-terminal domain	IPR013750; GHMP kinase, C-terminal domain	IPR014721; Ribosomal protein S5 domain 2-type fold, subgroup	IPR020568; Ribosomal protein S5 domain 2-type fold
6	15249187	333.598	VIT_06s0009g02530	intergenic	NaN		IPR027973; Protein of unknown function DUF4602
6	15249187	333.598	VIT_06s0009g02540	intergenic	NaN		NaN
6	15250211	466.987	VIT_06s0009g02530	intergenic	NaN		IPR027973; Protein of unknown function DUF4602
6	15250211	466.987	VIT_06s0009g02540	intergenic	NaN		NaN
6	15251235	555.244	VIT_06s0009g02530	intergenic	NaN		IPR027973; Protein of unknown function DUF4602
6	15251235	555.244	VIT_06s0009g02540	intergenic	NaN		NaN
6	15252259	602.224	VIT_06s0009g02530	intergenic	NaN		IPR027973; Protein of unknown function DUF4602
6	15252259	602.224	VIT_06s0009g02540	intergenic	NaN		NaN
6	15253283	612.132	VIT_06s0009g02530	intergenic	NaN		IPR027973; Protein of unknown function DUF4602
6	15253283	612.132	VIT_06s0009g02540	intergenic	NaN		NaN
6	15254307	587.088	VIT_06s0009g02530	intergenic	NaN		IPR027973; Protein of unknown function DUF4602
6	15254307	587.088	VIT_06s0009g02540	intergenic	NaN		NaN
6	15255331	534.621	VIT_06s0009g02530	intergenic	NaN		IPR027973; Protein of unknown function DUF4602
6	15255331	534.621	VIT_06s0009g02540	intergenic	NaN		NaN
6	15256355	457.015	VIT_06s0009g02530	intergenic	NaN		IPR027973; Protein of unknown function DUF4602
6	15256355	457.015	VIT_06s0009g02540	intergenic	NaN		NaN
6	15257379	357.769	VIT_06s0009g02530	intergenic	NaN		IPR027973; Protein of unknown function DUF4602
6	15257379	357.769	VIT_06s0009g02540	intergenic	NaN		NaN
7	1604733	356.35	VIT_07s0104g00340	intronic	aag:23687700	trithorax group protein osa isoform X1; K11653 AT-rich interactive domain-containing protein 1	IPR006569; CID domain	IPR006903; RNA polymerase II-binding domain
7	1605734	356.32	VIT_07s0104g00340	exonic	aag:23687700	trithorax group protein osa isoform X1; K11653 AT-rich interactive domain-containing protein 1	IPR006569; CID domain	IPR006903; RNA polymerase II-binding domain
7	1606735	328.631	VIT_07s0104g00340	UTR3	aag:23687700	trithorax group protein osa isoform X1; K11653 AT-rich interactive domain-containing protein 1	IPR006569; CID domain	IPR006903; RNA polymerase II-binding domain
7	1843970	353.821	VIT_07s0104g00660	intronic	bvg:104888178	RNA demethylase ALKBH5; K10767 mRNA N6-methyladenine demethylase [EC:1.14.11.53]	IPR027450; Alpha-ketoglutarate-dependent dioxygenase AlkB-like
7	1844971	398.743	VIT_07s0104g00660	intronic	bvg:104888178	RNA demethylase ALKBH5; K10767 mRNA N6-methyladenine demethylase [EC:1.14.11.53]	IPR027450; Alpha-ketoglutarate-dependent dioxygenase AlkB-like
7	1845972	439.021	VIT_07s0104g00660	intronic	bvg:104888178	RNA demethylase ALKBH5; K10767 mRNA N6-methyladenine demethylase [EC:1.14.11.53]	IPR027450; Alpha-ketoglutarate-dependent dioxygenase AlkB-like
7	1846973	466.448	VIT_07s0104g00660	intronic	bvg:104888178	RNA demethylase ALKBH5; K10767 mRNA N6-methyladenine demethylase [EC:1.14.11.53]	IPR027450; Alpha-ketoglutarate-dependent dioxygenase AlkB-like
7	1847974	452.216	VIT_07s0104g00660	UTR3	bvg:104888178	RNA demethylase ALKBH5; K10767 mRNA N6-methyladenine demethylase [EC:1.14.11.53]	IPR027450; Alpha-ketoglutarate-dependent dioxygenase AlkB-like
7	1848975	424.415	VIT_07s0104g00660	downstream	bvg:104888178	RNA demethylase ALKBH5; K10767 mRNA N6-methyladenine demethylase [EC:1.14.11.53]	IPR027450; Alpha-ketoglutarate-dependent dioxygenase AlkB-like
7	1849976	379.064	VIT_07s0104g00670	downstream	tut:107361368	uncharacterized protein LOC107361368; K00451 homogentisate 1,2-dioxygenase [EC:1.13.11.5]	IPR005607; BSD domain
7	5974059	401.772	VIT_07s0005g03140	intergenic	vvi:100245570	aspartic proteinase nepenthesin-1; K01381 saccharopepsin [EC:3.4.23.25]	IPR001461; Aspartic peptidase A1 family	IPR001969; Aspartic peptidase, active site	IPR021109; Aspartic peptidase domain	IPR032799; Xylanase inhibitor, C-terminal	IPR032861; Xylanase inhibitor, N-terminal	IPR033121; Peptidase family A1 domain
7	5974059	401.772	VIT_07s0005g03150	intergenic	ag:BAA05630	H6H; hyoscyamine (6S)-dioxygenase; K12692 hyoscyamine (6S)-dioxygenase [EC:1.14.11.11]	IPR005123; Oxoglutarate/iron-dependent dioxygenase	IPR026992; Non-haem dioxygenase N-terminal domain	IPR027443; Isopenicillin N synthase-like
7	5975060	375.546	VIT_07s0005g03140	intergenic	vvi:100245570	aspartic proteinase nepenthesin-1; K01381 saccharopepsin [EC:3.4.23.25]	IPR001461; Aspartic peptidase A1 family	IPR001969; Aspartic peptidase, active site	IPR021109; Aspartic peptidase domain	IPR032799; Xylanase inhibitor, C-terminal	IPR032861; Xylanase inhibitor, N-terminal	IPR033121; Peptidase family A1 domain
7	5975060	375.546	VIT_07s0005g03150	intergenic	ag:BAA05630	H6H; hyoscyamine (6S)-dioxygenase; K12692 hyoscyamine (6S)-dioxygenase [EC:1.14.11.11]	IPR005123; Oxoglutarate/iron-dependent dioxygenase	IPR026992; Non-haem dioxygenase N-terminal domain	IPR027443; Isopenicillin N synthase-like
7	5976061	395.479	VIT_07s0005g03140	intergenic	vvi:100245570	aspartic proteinase nepenthesin-1; K01381 saccharopepsin [EC:3.4.23.25]	IPR001461; Aspartic peptidase A1 family	IPR001969; Aspartic peptidase, active site	IPR021109; Aspartic peptidase domain	IPR032799; Xylanase inhibitor, C-terminal	IPR032861; Xylanase inhibitor, N-terminal	IPR033121; Peptidase family A1 domain
7	5976061	395.479	VIT_07s0005g03150	intergenic	ag:BAA05630	H6H; hyoscyamine (6S)-dioxygenase; K12692 hyoscyamine (6S)-dioxygenase [EC:1.14.11.11]	IPR005123; Oxoglutarate/iron-dependent dioxygenase	IPR026992; Non-haem dioxygenase N-terminal domain	IPR027443; Isopenicillin N synthase-like
7	5977062	437.262	VIT_07s0005g03140	intergenic	vvi:100245570	aspartic proteinase nepenthesin-1; K01381 saccharopepsin [EC:3.4.23.25]	IPR001461; Aspartic peptidase A1 family	IPR001969; Aspartic peptidase, active site	IPR021109; Aspartic peptidase domain	IPR032799; Xylanase inhibitor, C-terminal	IPR032861; Xylanase inhibitor, N-terminal	IPR033121; Peptidase family A1 domain
7	5977062	437.262	VIT_07s0005g03150	intergenic	ag:BAA05630	H6H; hyoscyamine (6S)-dioxygenase; K12692 hyoscyamine (6S)-dioxygenase [EC:1.14.11.11]	IPR005123; Oxoglutarate/iron-dependent dioxygenase	IPR026992; Non-haem dioxygenase N-terminal domain	IPR027443; Isopenicillin N synthase-like
7	5978063	427.505	VIT_07s0005g03150	upstream	ag:BAA05630	H6H; hyoscyamine (6S)-dioxygenase; K12692 hyoscyamine (6S)-dioxygenase [EC:1.14.11.11]	IPR005123; Oxoglutarate/iron-dependent dioxygenase	IPR026992; Non-haem dioxygenase N-terminal domain	IPR027443; Isopenicillin N synthase-like
7	5979064	428.358	VIT_07s0005g03150	exonic	ag:BAA05630	H6H; hyoscyamine (6S)-dioxygenase; K12692 hyoscyamine (6S)-dioxygenase [EC:1.14.11.11]	IPR005123; Oxoglutarate/iron-dependent dioxygenase	IPR026992; Non-haem dioxygenase N-terminal domain	IPR027443; Isopenicillin N synthase-like
7	5980065	396.545	VIT_07s0005g03150	downstream	ag:BAA05630	H6H; hyoscyamine (6S)-dioxygenase; K12692 hyoscyamine (6S)-dioxygenase [EC:1.14.11.11]	IPR005123; Oxoglutarate/iron-dependent dioxygenase	IPR026992; Non-haem dioxygenase N-terminal domain	IPR027443; Isopenicillin N synthase-like
7	5981066	359.995	VIT_07s0005g03150	intergenic	ag:BAA05630	H6H; hyoscyamine (6S)-dioxygenase; K12692 hyoscyamine (6S)-dioxygenase [EC:1.14.11.11]	IPR005123; Oxoglutarate/iron-dependent dioxygenase	IPR026992; Non-haem dioxygenase N-terminal domain	IPR027443; Isopenicillin N synthase-like
7	5981066	359.995	VIT_07s0005g03170	intergenic	vvi:100251570	dehydrodolichyl diphosphate synthase 6; K11778 ditrans,polycis-polyprenyl diphosphate synthase [EC:2.5.1.87]	IPR001441; Decaprenyl diphosphate synthase-like	IPR018520; Di-trans-poly-cis-decaprenylcistransferase-like, conserved site
7	5982067	359.695	VIT_07s0005g03150	intergenic	ag:BAA05630	H6H; hyoscyamine (6S)-dioxygenase; K12692 hyoscyamine (6S)-dioxygenase [EC:1.14.11.11]	IPR005123; Oxoglutarate/iron-dependent dioxygenase	IPR026992; Non-haem dioxygenase N-terminal domain	IPR027443; Isopenicillin N synthase-like
7	5982067	359.695	VIT_07s0005g03170	intergenic	vvi:100251570	dehydrodolichyl diphosphate synthase 6; K11778 ditrans,polycis-polyprenyl diphosphate synthase [EC:2.5.1.87]	IPR001441; Decaprenyl diphosphate synthase-like	IPR018520; Di-trans-poly-cis-decaprenylcistransferase-like, conserved site
7	6017102	329.345	VIT_07s0005g03180	downstream	NaN		NaN
7	6018103	374.703	VIT_07s0005g03180	intergenic	NaN		NaN
7	6018103	374.703	VIT_07s0005g03190	intergenic	dct:110108340	ethylene-responsive transcription factor 2-like; K09286 EREBP-like factor	IPR001471; AP2/ERF domain	IPR016177; DNA-binding domain
7	6019104	387.842	VIT_07s0005g03180	intergenic	NaN		NaN
7	6019104	387.842	VIT_07s0005g03190	intergenic	dct:110108340	ethylene-responsive transcription factor 2-like; K09286 EREBP-like factor	IPR001471; AP2/ERF domain	IPR016177; DNA-binding domain
7	6020105	364.975	VIT_07s0005g03190	upstream	dct:110108340	ethylene-responsive transcription factor 2-like; K09286 EREBP-like factor	IPR001471; AP2/ERF domain	IPR016177; DNA-binding domain
7	6612691	354.286	VIT_07s0005g03690	downstream	vvi:100258384	serine/threonine-protein kinase 38-like; K08790 serine/threonine kinase 38 [EC:2.7.11.1]	IPR000719; Protein kinase domain	IPR000961; AGC-kinase, C-terminal	IPR002290; Serine/threonine/dual specificity protein kinase, catalytic domain	IPR008271; Serine/threonine-protein kinase, active site	IPR011009; Protein kinase-like domain	IPR017441; Protein kinase, ATP binding site	IPR017892; Protein kinase, C-terminal
7	6614693	410.503	VIT_07s0005g03700	upstream	pop:7482891	DELLA protein GAIP-B; K14494 DELLA protein	IPR005202; Transcription factor GRAS
7	6615694	414.696	VIT_07s0005g03700	exonic	pop:7482891	DELLA protein GAIP-B; K14494 DELLA protein	IPR005202; Transcription factor GRAS
7	6625704	379.518	VIT_07s0005g03700	intergenic	pop:7482891	DELLA protein GAIP-B; K14494 DELLA protein	IPR005202; Transcription factor GRAS
7	6625704	379.518	VIT_07s0005g03710	intergenic	vvi:100265228	casein kinase 1-like protein 10; K08960 casein kinase 1, epsilon [EC:2.7.11.1]	IPR000719; Protein kinase domain	IPR002290; Serine/threonine/dual specificity protein kinase, catalytic domain	IPR008271; Serine/threonine-protein kinase, active site	IPR011009; Protein kinase-like domain	IPR017441; Protein kinase, ATP binding site
7	6626705	345.164	VIT_07s0005g03700	intergenic	pop:7482891	DELLA protein GAIP-B; K14494 DELLA protein	IPR005202; Transcription factor GRAS
7	6626705	345.164	VIT_07s0005g03710	intergenic	vvi:100265228	casein kinase 1-like protein 10; K08960 casein kinase 1, epsilon [EC:2.7.11.1]	IPR000719; Protein kinase domain	IPR002290; Serine/threonine/dual specificity protein kinase, catalytic domain	IPR008271; Serine/threonine-protein kinase, active site	IPR011009; Protein kinase-like domain	IPR017441; Protein kinase, ATP binding site
7	6627706	482.615	VIT_07s0005g03700	intergenic	pop:7482891	DELLA protein GAIP-B; K14494 DELLA protein	IPR005202; Transcription factor GRAS
7	6627706	482.615	VIT_07s0005g03710	intergenic	vvi:100265228	casein kinase 1-like protein 10; K08960 casein kinase 1, epsilon [EC:2.7.11.1]	IPR000719; Protein kinase domain	IPR002290; Serine/threonine/dual specificity protein kinase, catalytic domain	IPR008271; Serine/threonine-protein kinase, active site	IPR011009; Protein kinase-like domain	IPR017441; Protein kinase, ATP binding site
7	6628707	428.283	VIT_07s0005g03700	intergenic	pop:7482891	DELLA protein GAIP-B; K14494 DELLA protein	IPR005202; Transcription factor GRAS
7	6628707	428.283	VIT_07s0005g03710	intergenic	vvi:100265228	casein kinase 1-like protein 10; K08960 casein kinase 1, epsilon [EC:2.7.11.1]	IPR000719; Protein kinase domain	IPR002290; Serine/threonine/dual specificity protein kinase, catalytic domain	IPR008271; Serine/threonine-protein kinase, active site	IPR011009; Protein kinase-like domain	IPR017441; Protein kinase, ATP binding site
7	6629708	495.244	VIT_07s0005g03700	intergenic	pop:7482891	DELLA protein GAIP-B; K14494 DELLA protein	IPR005202; Transcription factor GRAS
7	6629708	495.244	VIT_07s0005g03710	intergenic	vvi:100265228	casein kinase 1-like protein 10; K08960 casein kinase 1, epsilon [EC:2.7.11.1]	IPR000719; Protein kinase domain	IPR002290; Serine/threonine/dual specificity protein kinase, catalytic domain	IPR008271; Serine/threonine-protein kinase, active site	IPR011009; Protein kinase-like domain	IPR017441; Protein kinase, ATP binding site
7	6630709	424.643	VIT_07s0005g03700	intergenic	pop:7482891	DELLA protein GAIP-B; K14494 DELLA protein	IPR005202; Transcription factor GRAS
7	6630709	424.643	VIT_07s0005g03710	intergenic	vvi:100265228	casein kinase 1-like protein 10; K08960 casein kinase 1, epsilon [EC:2.7.11.1]	IPR000719; Protein kinase domain	IPR002290; Serine/threonine/dual specificity protein kinase, catalytic domain	IPR008271; Serine/threonine-protein kinase, active site	IPR011009; Protein kinase-like domain	IPR017441; Protein kinase, ATP binding site
7	6631710	462.401	VIT_07s0005g03710	upstream	vvi:100265228	casein kinase 1-like protein 10; K08960 casein kinase 1, epsilon [EC:2.7.11.1]	IPR000719; Protein kinase domain	IPR002290; Serine/threonine/dual specificity protein kinase, catalytic domain	IPR008271; Serine/threonine-protein kinase, active site	IPR011009; Protein kinase-like domain	IPR017441; Protein kinase, ATP binding site
7	6632711	348.256	VIT_07s0005g03710	intronic	vvi:100265228	casein kinase 1-like protein 10; K08960 casein kinase 1, epsilon [EC:2.7.11.1]	IPR000719; Protein kinase domain	IPR002290; Serine/threonine/dual specificity protein kinase, catalytic domain	IPR008271; Serine/threonine-protein kinase, active site	IPR011009; Protein kinase-like domain	IPR017441; Protein kinase, ATP binding site
7	6641720	448.805	VIT_07s0005g03720	intronic	vvi:100242937	vacuolar protein sorting-associated protein 2 homolog 3; K12192 charged multivesicular body protein 2B	IPR005024; Snf7 family
7	6642721	577.956	VIT_07s0005g03720	intronic	vvi:100242937	vacuolar protein sorting-associated protein 2 homolog 3; K12192 charged multivesicular body protein 2B	IPR005024; Snf7 family
7	6643722	577.488	VIT_07s0005g03720	exonic	vvi:100242937	vacuolar protein sorting-associated protein 2 homolog 3; K12192 charged multivesicular body protein 2B	IPR005024; Snf7 family
7	6644723	506.908	VIT_07s0005g03720	intronic	vvi:100242937	vacuolar protein sorting-associated protein 2 homolog 3; K12192 charged multivesicular body protein 2B	IPR005024; Snf7 family
8	1456146	327.408	VIT_08s0056g00910	intergenic	cic:CICLE_v10030836mg	hypothetical protein; K15044 Arf-GAP domain and FG repeats-containing protein 1	IPR001164; Arf GTPase activating protein
8	1456146	327.408	VIT_08s0056g00980	intergenic	NaN		IPR001810; F-box domain
8	1457164	330.403	VIT_08s0056g00910	intergenic	cic:CICLE_v10030836mg	hypothetical protein; K15044 Arf-GAP domain and FG repeats-containing protein 1	IPR001164; Arf GTPase activating protein
8	1457164	330.403	VIT_08s0056g00980	intergenic	NaN		IPR001810; F-box domain
8	1460216	358.239	VIT_08s0056g00910	intergenic	cic:CICLE_v10030836mg	hypothetical protein; K15044 Arf-GAP domain and FG repeats-containing protein 1	IPR001164; Arf GTPase activating protein
8	1460216	358.239	VIT_08s0056g00980	intergenic	NaN		IPR001810; F-box domain
8	1461234	374.289	VIT_08s0056g00910	intergenic	cic:CICLE_v10030836mg	hypothetical protein; K15044 Arf-GAP domain and FG repeats-containing protein 1	IPR001164; Arf GTPase activating protein
8	1461234	374.289	VIT_08s0056g00980	intergenic	NaN		IPR001810; F-box domain
8	1462251	367.456	VIT_08s0056g00910	intergenic	cic:CICLE_v10030836mg	hypothetical protein; K15044 Arf-GAP domain and FG repeats-containing protein 1	IPR001164; Arf GTPase activating protein
8	1462251	367.456	VIT_08s0056g00980	intergenic	NaN		IPR001810; F-box domain
8	1463269	334.345	VIT_08s0056g00910	intergenic	cic:CICLE_v10030836mg	hypothetical protein; K15044 Arf-GAP domain and FG repeats-containing protein 1	IPR001164; Arf GTPase activating protein
8	1463269	334.345	VIT_08s0056g00980	intergenic	NaN		IPR001810; F-box domain
8	11048386	323.884	VIT_08s0040g00120	intergenic	pxy:105391096	dnaJ homolog subfamily B member 6; K09512 DnaJ homolog subfamily B member 6	IPR001623; DnaJ domain	IPR018253; DnaJ domain, conserved site
8	11048386	323.884	VIT_08s0040g00130	intergenic	mdm:103421028	heavy metal-associated isoprenylated plant protein 26-like; K10752 histone-binding protein RBBP4	IPR006121; Heavy metal-associated domain, HMA
8	11049404	330.851	VIT_08s0040g00120	intergenic	pxy:105391096	dnaJ homolog subfamily B member 6; K09512 DnaJ homolog subfamily B member 6	IPR001623; DnaJ domain	IPR018253; DnaJ domain, conserved site
8	11049404	330.851	VIT_08s0040g00130	intergenic	mdm:103421028	heavy metal-associated isoprenylated plant protein 26-like; K10752 histone-binding protein RBBP4	IPR006121; Heavy metal-associated domain, HMA
8	11050421	333.417	VIT_08s0040g00120	intergenic	pxy:105391096	dnaJ homolog subfamily B member 6; K09512 DnaJ homolog subfamily B member 6	IPR001623; DnaJ domain	IPR018253; DnaJ domain, conserved site
8	11050421	333.417	VIT_08s0040g00130	intergenic	mdm:103421028	heavy metal-associated isoprenylated plant protein 26-like; K10752 histone-binding protein RBBP4	IPR006121; Heavy metal-associated domain, HMA
8	11051439	330.755	VIT_08s0040g00120	intergenic	pxy:105391096	dnaJ homolog subfamily B member 6; K09512 DnaJ homolog subfamily B member 6	IPR001623; DnaJ domain	IPR018253; DnaJ domain, conserved site
8	11051439	330.755	VIT_08s0040g00130	intergenic	mdm:103421028	heavy metal-associated isoprenylated plant protein 26-like; K10752 histone-binding protein RBBP4	IPR006121; Heavy metal-associated domain, HMA
8	11052456	324.392	VIT_08s0040g00120	intergenic	pxy:105391096	dnaJ homolog subfamily B member 6; K09512 DnaJ homolog subfamily B member 6	IPR001623; DnaJ domain	IPR018253; DnaJ domain, conserved site
8	11052456	324.392	VIT_08s0040g00130	intergenic	mdm:103421028	heavy metal-associated isoprenylated plant protein 26-like; K10752 histone-binding protein RBBP4	IPR006121; Heavy metal-associated domain, HMA
8	13725503	331.498	VIT_08s0040g02700	exonic	spen:107013477	trimethylguanosine synthase; K14292 trimethylguanosine synthase [EC:2.1.1.-]	IPR006121; Heavy metal-associated domain, HMA
8	13731608	344.148	VIT_08s0040g02700	intergenic	spen:107013477	trimethylguanosine synthase; K14292 trimethylguanosine synthase [EC:2.1.1.-]	IPR006121; Heavy metal-associated domain, HMA
8	13731608	344.148	VIT_08s0040g02710	intergenic	vvi:100249866	UDP-glucuronic acid decarboxylase 1; K08678 UDP-glucuronate decarboxylase [EC:4.1.1.35]	IPR016040; NAD(P)-binding domain
8	13732626	369.841	VIT_08s0040g02700	intergenic	spen:107013477	trimethylguanosine synthase; K14292 trimethylguanosine synthase [EC:2.1.1.-]	IPR006121; Heavy metal-associated domain, HMA
8	13732626	369.841	VIT_08s0040g02710	intergenic	vvi:100249866	UDP-glucuronic acid decarboxylase 1; K08678 UDP-glucuronate decarboxylase [EC:4.1.1.35]	IPR016040; NAD(P)-binding domain
8	13733644	412.189	VIT_08s0040g02710	downstream	vvi:100249866	UDP-glucuronic acid decarboxylase 1; K08678 UDP-glucuronate decarboxylase [EC:4.1.1.35]	IPR016040; NAD(P)-binding domain
8	13734661	410.379	VIT_08s0040g02710	intronic	vvi:100249866	UDP-glucuronic acid decarboxylase 1; K08678 UDP-glucuronate decarboxylase [EC:4.1.1.35]	IPR016040; NAD(P)-binding domain
8	13735679	416.257	VIT_08s0040g02710	intronic	vvi:100249866	UDP-glucuronic acid decarboxylase 1; K08678 UDP-glucuronate decarboxylase [EC:4.1.1.35]	IPR016040; NAD(P)-binding domain
8	13737714	333.478	VIT_08s0040g02710	intronic	vvi:100249866	UDP-glucuronic acid decarboxylase 1; K08678 UDP-glucuronate decarboxylase [EC:4.1.1.35]	IPR016040; NAD(P)-binding domain
8	13818098	367.109	VIT_08s0040g02770	intergenic	NaN		NaN
8	13818098	367.109	VIT_08s0040g02790	intergenic	dct:110111182	mitochondrial import inner membrane translocase subunit TIM44-2-like; K17804 mitochondrial import inner membrane translocase subunit TIM44	NaN
8	13819116	442.456	VIT_08s0040g02770	intergenic	NaN		NaN
8	13819116	442.456	VIT_08s0040g02790	intergenic	dct:110111182	mitochondrial import inner membrane translocase subunit TIM44-2-like; K17804 mitochondrial import inner membrane translocase subunit TIM44	NaN
8	13820133	462.106	VIT_08s0040g02770	intergenic	NaN		NaN
8	13820133	462.106	VIT_08s0040g02790	intergenic	dct:110111182	mitochondrial import inner membrane translocase subunit TIM44-2-like; K17804 mitochondrial import inner membrane translocase subunit TIM44	NaN
8	13821151	445.139	VIT_08s0040g02770	intergenic	NaN		NaN
8	13821151	445.139	VIT_08s0040g02790	intergenic	dct:110111182	mitochondrial import inner membrane translocase subunit TIM44-2-like; K17804 mitochondrial import inner membrane translocase subunit TIM44	NaN
8	13822169	388.021	VIT_08s0040g02790	downstream	dct:110111182	mitochondrial import inner membrane translocase subunit TIM44-2-like; K17804 mitochondrial import inner membrane translocase subunit TIM44	NaN
8	13956482	418.688	VIT_08s0040g02920	upstream	sind:105165964	pentatricopeptide repeat-containing protein At1g20230 isoform X1; K06180 23S rRNA pseudouridine1911/1915/1917 synthase [EC:5.4.99.23]	IPR002885; Pentatricopeptide repeat	IPR011990; Tetratricopeptide-like helical domain
8	13957500	479.707	VIT_08s0040g02930	downstream	vvi:104880044	uncharacterized LOC104880044; K11671 nuclear factor related to kappa-B-binding protein	IPR024867; Nuclear factor related to kappa-B-binding protein
8	13958517	540.678	VIT_08s0040g02930	exonic	vvi:104880044	uncharacterized LOC104880044; K11671 nuclear factor related to kappa-B-binding protein	IPR024867; Nuclear factor related to kappa-B-binding protein
8	13959535	497.854	VIT_08s0040g02930	exonic	vvi:104880044	uncharacterized LOC104880044; K11671 nuclear factor related to kappa-B-binding protein	IPR024867; Nuclear factor related to kappa-B-binding protein
8	13960552	478.271	VIT_08s0040g02930	intronic	vvi:104880044	uncharacterized LOC104880044; K11671 nuclear factor related to kappa-B-binding protein	IPR024867; Nuclear factor related to kappa-B-binding protein
8	13961570	439.525	VIT_08s0040g02930	intronic	vvi:104880044	uncharacterized LOC104880044; K11671 nuclear factor related to kappa-B-binding protein	IPR024867; Nuclear factor related to kappa-B-binding protein
8	13962587	378.363	VIT_08s0040g02930	intronic	vvi:104880044	uncharacterized LOC104880044; K11671 nuclear factor related to kappa-B-binding protein	IPR024867; Nuclear factor related to kappa-B-binding protein
8	13963605	389.879	VIT_08s0040g02930	intronic	vvi:104880044	uncharacterized LOC104880044; K11671 nuclear factor related to kappa-B-binding protein	IPR024867; Nuclear factor related to kappa-B-binding protein
8	13964622	370.039	VIT_08s0040g02940	exonic	mtr:MTR_4g024860	SLOW growth protein; K19589 release factor glutamine methyltransferase [EC:2.1.1.297]	IPR002885; Pentatricopeptide repeat	IPR011990; Tetratricopeptide-like helical domain
8	13965640	372.322	VIT_08s0040g02940	exonic	mtr:MTR_4g024860	SLOW growth protein; K19589 release factor glutamine methyltransferase [EC:2.1.1.297]	IPR002885; Pentatricopeptide repeat	IPR011990; Tetratricopeptide-like helical domain
8	13974798	334.044	VIT_08s0040g02960	downstream	kaf:KAFR_0F03120	KAFR0F03120; hypothetical protein; K11294 nucleolin	NaN
8	14022622	344.09	VIT_08s0040g03050	intronic	vvi:100248309	TBC domain-containing protein C215.01; K19951 TBC1 domain family member 8/9	IPR000195; Rab-GTPase-TBC domain
8	14025674	402.386	VIT_08s0040g03060	exonic	cic:CICLE_v10031854mg	hypothetical protein; K04733 interleukin-1 receptor-associated kinase 4 [EC:2.7.11.1]	IPR000719; Protein kinase domain	IPR001245; Serine-threonine/tyrosine-protein kinase catalytic domain	IPR002290; Serine/threonine/dual specificity protein kinase, catalytic domain	IPR008271; Serine/threonine-protein kinase, active site	IPR011009; Protein kinase-like domain	IPR013320; Concanavalin A-like lectin/glucanase domain	IPR017441; Protein kinase, ATP binding site
8	14026692	389.08	VIT_08s0040g03060	intronic	cic:CICLE_v10031854mg	hypothetical protein; K04733 interleukin-1 receptor-associated kinase 4 [EC:2.7.11.1]	IPR000719; Protein kinase domain	IPR001245; Serine-threonine/tyrosine-protein kinase catalytic domain	IPR002290; Serine/threonine/dual specificity protein kinase, catalytic domain	IPR008271; Serine/threonine-protein kinase, active site	IPR011009; Protein kinase-like domain	IPR013320; Concanavalin A-like lectin/glucanase domain	IPR017441; Protein kinase, ATP binding site
8	14027709	336.082	VIT_08s0040g03060	upstream	cic:CICLE_v10031854mg	hypothetical protein; K04733 interleukin-1 receptor-associated kinase 4 [EC:2.7.11.1]	IPR000719; Protein kinase domain	IPR001245; Serine-threonine/tyrosine-protein kinase catalytic domain	IPR002290; Serine/threonine/dual specificity protein kinase, catalytic domain	IPR008271; Serine/threonine-protein kinase, active site	IPR011009; Protein kinase-like domain	IPR013320; Concanavalin A-like lectin/glucanase domain	IPR017441; Protein kinase, ATP binding site
8	14031779	330.363	VIT_08s0040g03060	intergenic	cic:CICLE_v10031854mg	hypothetical protein; K04733 interleukin-1 receptor-associated kinase 4 [EC:2.7.11.1]	IPR000719; Protein kinase domain	IPR001245; Serine-threonine/tyrosine-protein kinase catalytic domain	IPR002290; Serine/threonine/dual specificity protein kinase, catalytic domain	IPR008271; Serine/threonine-protein kinase, active site	IPR011009; Protein kinase-like domain	IPR013320; Concanavalin A-like lectin/glucanase domain	IPR017441; Protein kinase, ATP binding site
8	14031779	330.363	VIT_08s0040g03070	intergenic	ppp:112280333	probable WRKY transcription factor 58; K13424 WRKY transcription factor 33	IPR003657; WRKY domain
8	14032797	436.807	VIT_08s0040g03070	downstream	ppp:112280333	probable WRKY transcription factor 58; K13424 WRKY transcription factor 33	IPR003657; WRKY domain
8	14033814	438.674	VIT_08s0040g03070	exonic	ppp:112280333	probable WRKY transcription factor 58; K13424 WRKY transcription factor 33	IPR003657; WRKY domain
8	14034832	519.377	VIT_08s0040g03070	exonic	ppp:112280333	probable WRKY transcription factor 58; K13424 WRKY transcription factor 33	IPR003657; WRKY domain
8	14035849	595.279	VIT_08s0040g03070	exonic	ppp:112280333	probable WRKY transcription factor 58; K13424 WRKY transcription factor 33	IPR003657; WRKY domain
8	14036867	493.597	VIT_08s0040g03070	UTR5	ppp:112280333	probable WRKY transcription factor 58; K13424 WRKY transcription factor 33	IPR003657; WRKY domain
8	14037885	470.957	VIT_08s0040g03070	intronic	ppp:112280333	probable WRKY transcription factor 58; K13424 WRKY transcription factor 33	IPR003657; WRKY domain
8	14038902	507.637	VIT_08s0040g03070	intronic	ppp:112280333	probable WRKY transcription factor 58; K13424 WRKY transcription factor 33	IPR003657; WRKY domain
8	14039920	454.678	VIT_08s0040g03070	upstream	ppp:112280333	probable WRKY transcription factor 58; K13424 WRKY transcription factor 33	IPR003657; WRKY domain
8	14040937	418.136	VIT_08s0040g03070	intergenic	ppp:112280333	probable WRKY transcription factor 58; K13424 WRKY transcription factor 33	IPR003657; WRKY domain
8	14040937	418.136	VIT_08s0040g03080	intergenic	vvi:100248309	TBC domain-containing protein C215.01; K19951 TBC1 domain family member 8/9	IPR000195; Rab-GTPase-TBC domain
8	14041955	399.624	VIT_08s0040g03070	intergenic	ppp:112280333	probable WRKY transcription factor 58; K13424 WRKY transcription factor 33	IPR003657; WRKY domain
8	14041955	399.624	VIT_08s0040g03080	intergenic	vvi:100248309	TBC domain-containing protein C215.01; K19951 TBC1 domain family member 8/9	IPR000195; Rab-GTPase-TBC domain
8	14042972	465.493	VIT_08s0040g03070	intergenic	ppp:112280333	probable WRKY transcription factor 58; K13424 WRKY transcription factor 33	IPR003657; WRKY domain
8	14042972	465.493	VIT_08s0040g03080	intergenic	vvi:100248309	TBC domain-containing protein C215.01; K19951 TBC1 domain family member 8/9	IPR000195; Rab-GTPase-TBC domain
8	14043990	363.099	VIT_08s0040g03070	intergenic	ppp:112280333	probable WRKY transcription factor 58; K13424 WRKY transcription factor 33	IPR003657; WRKY domain
8	14043990	363.099	VIT_08s0040g03080	intergenic	vvi:100248309	TBC domain-containing protein C215.01; K19951 TBC1 domain family member 8/9	IPR000195; Rab-GTPase-TBC domain
8	14045007	476.366	VIT_08s0040g03070	intergenic	ppp:112280333	probable WRKY transcription factor 58; K13424 WRKY transcription factor 33	IPR003657; WRKY domain
8	14045007	476.366	VIT_08s0040g03080	intergenic	vvi:100248309	TBC domain-containing protein C215.01; K19951 TBC1 domain family member 8/9	IPR000195; Rab-GTPase-TBC domain
8	14046025	388.169	VIT_08s0040g03070	intergenic	ppp:112280333	probable WRKY transcription factor 58; K13424 WRKY transcription factor 33	IPR003657; WRKY domain
8	14046025	388.169	VIT_08s0040g03080	intergenic	vvi:100248309	TBC domain-containing protein C215.01; K19951 TBC1 domain family member 8/9	IPR000195; Rab-GTPase-TBC domain
8	14048060	363.283	VIT_08s0040g03070	intergenic	ppp:112280333	probable WRKY transcription factor 58; K13424 WRKY transcription factor 33	IPR003657; WRKY domain
8	14048060	363.283	VIT_08s0040g03080	intergenic	vvi:100248309	TBC domain-containing protein C215.01; K19951 TBC1 domain family member 8/9	IPR000195; Rab-GTPase-TBC domain
8	14049077	347.361	VIT_08s0040g03070	intergenic	ppp:112280333	probable WRKY transcription factor 58; K13424 WRKY transcription factor 33	IPR003657; WRKY domain
8	14049077	347.361	VIT_08s0040g03080	intergenic	vvi:100248309	TBC domain-containing protein C215.01; K19951 TBC1 domain family member 8/9	IPR000195; Rab-GTPase-TBC domain
8	14050095	358.49	VIT_08s0040g03070	intergenic	ppp:112280333	probable WRKY transcription factor 58; K13424 WRKY transcription factor 33	IPR003657; WRKY domain
8	14050095	358.49	VIT_08s0040g03080	intergenic	vvi:100248309	TBC domain-containing protein C215.01; K19951 TBC1 domain family member 8/9	IPR000195; Rab-GTPase-TBC domain
8	14053147	396.654	VIT_08s0040g03070	intergenic	ppp:112280333	probable WRKY transcription factor 58; K13424 WRKY transcription factor 33	IPR003657; WRKY domain
8	14053147	396.654	VIT_08s0040g03080	intergenic	vvi:100248309	TBC domain-containing protein C215.01; K19951 TBC1 domain family member 8/9	IPR000195; Rab-GTPase-TBC domain
8	14054165	480.789	VIT_08s0040g03070	intergenic	ppp:112280333	probable WRKY transcription factor 58; K13424 WRKY transcription factor 33	IPR003657; WRKY domain
8	14054165	480.789	VIT_08s0040g03080	intergenic	vvi:100248309	TBC domain-containing protein C215.01; K19951 TBC1 domain family member 8/9	IPR000195; Rab-GTPase-TBC domain
8	14055183	422.344	VIT_08s0040g03070	intergenic	ppp:112280333	probable WRKY transcription factor 58; K13424 WRKY transcription factor 33	IPR003657; WRKY domain
8	14055183	422.344	VIT_08s0040g03080	intergenic	vvi:100248309	TBC domain-containing protein C215.01; K19951 TBC1 domain family member 8/9	IPR000195; Rab-GTPase-TBC domain
8	14056200	543.46	VIT_08s0040g03070	intergenic	ppp:112280333	probable WRKY transcription factor 58; K13424 WRKY transcription factor 33	IPR003657; WRKY domain
8	14056200	543.46	VIT_08s0040g03080	intergenic	vvi:100248309	TBC domain-containing protein C215.01; K19951 TBC1 domain family member 8/9	IPR000195; Rab-GTPase-TBC domain
8	14057218	686.25	VIT_08s0040g03070	intergenic	ppp:112280333	probable WRKY transcription factor 58; K13424 WRKY transcription factor 33	IPR003657; WRKY domain
8	14057218	686.25	VIT_08s0040g03080	intergenic	vvi:100248309	TBC domain-containing protein C215.01; K19951 TBC1 domain family member 8/9	IPR000195; Rab-GTPase-TBC domain
8	14058235	770.957	VIT_08s0040g03070	intergenic	ppp:112280333	probable WRKY transcription factor 58; K13424 WRKY transcription factor 33	IPR003657; WRKY domain
8	14058235	770.957	VIT_08s0040g03080	intergenic	vvi:100248309	TBC domain-containing protein C215.01; K19951 TBC1 domain family member 8/9	IPR000195; Rab-GTPase-TBC domain
8	14059253	761.484	VIT_08s0040g03080	downstream	vvi:100248309	TBC domain-containing protein C215.01; K19951 TBC1 domain family member 8/9	IPR000195; Rab-GTPase-TBC domain
8	14060270	576.49	VIT_08s0040g03080	intronic	vvi:100248309	TBC domain-containing protein C215.01; K19951 TBC1 domain family member 8/9	IPR000195; Rab-GTPase-TBC domain
8	14061288	654.366	VIT_08s0040g03080	upstream	vvi:100248309	TBC domain-containing protein C215.01; K19951 TBC1 domain family member 8/9	IPR000195; Rab-GTPase-TBC domain
8	14061288	654.366	VIT_08s0040g03090	upstream	NaN		NaN
8	14062305	588.177	VIT_08s0040g03090	downstream	NaN		NaN
8	14064340	555.564	VIT_08s0040g03100	intronic	vvi:100261962	glutathione S-transferase L3; K00799 glutathione S-transferase [EC:2.5.1.18]	IPR004045; Glutathione S-transferase, N-terminal	IPR010987; Glutathione S-transferase, C-terminal-like	IPR012336; Thioredoxin-like fold
8	14065358	714.98	VIT_08s0040g03100	exonic	vvi:100261962	glutathione S-transferase L3; K00799 glutathione S-transferase [EC:2.5.1.18]	IPR004045; Glutathione S-transferase, N-terminal	IPR010987; Glutathione S-transferase, C-terminal-like	IPR012336; Thioredoxin-like fold
8	14066375	708.938	VIT_08s0040g03100	upstream	vvi:100261962	glutathione S-transferase L3; K00799 glutathione S-transferase [EC:2.5.1.18]	IPR004045; Glutathione S-transferase, N-terminal	IPR010987; Glutathione S-transferase, C-terminal-like	IPR012336; Thioredoxin-like fold
8	14067393	960.027	VIT_08s0040g03100	intergenic	vvi:100261962	glutathione S-transferase L3; K00799 glutathione S-transferase [EC:2.5.1.18]	IPR004045; Glutathione S-transferase, N-terminal	IPR010987; Glutathione S-transferase, C-terminal-like	IPR012336; Thioredoxin-like fold
8	14067393	960.027	VIT_08s0040g03110	intergenic	NaN		NaN
8	14068410	1191.58	VIT_08s0040g03110	downstream	NaN		NaN
8	14069428	1280.39	VIT_08s0040g03110	upstream	NaN		NaN
8	14070445	1294.06	VIT_08s0040g03110	intergenic	NaN		NaN
8	14070445	1294.06	VIT_08s0040g03120	intergenic	boe:106327018	two-component response regulator-like APRR7; K12129 pseudo-response regulator 7	IPR001789; Signal transduction response regulator, receiver domain	IPR011006; CheY-like superfamily
8	14071463	1225.42	VIT_08s0040g03110	intergenic	NaN		NaN
8	14071463	1225.42	VIT_08s0040g03120	intergenic	boe:106327018	two-component response regulator-like APRR7; K12129 pseudo-response regulator 7	IPR001789; Signal transduction response regulator, receiver domain	IPR011006; CheY-like superfamily
8	14072480	1006.54	VIT_08s0040g03120	downstream	boe:106327018	two-component response regulator-like APRR7; K12129 pseudo-response regulator 7	IPR001789; Signal transduction response regulator, receiver domain	IPR011006; CheY-like superfamily
8	14073498	768.986	VIT_08s0040g03120(VIT_08s0040g03120.t01:exon3:c.549+1T>A)	splicing	boe:106327018	two-component response regulator-like APRR7; K12129 pseudo-response regulator 7	IPR001789; Signal transduction response regulator, receiver domain	IPR011006; CheY-like superfamily
8	14074516	906.486	VIT_08s0040g03120	UTR5	boe:106327018	two-component response regulator-like APRR7; K12129 pseudo-response regulator 7	IPR001789; Signal transduction response regulator, receiver domain	IPR011006; CheY-like superfamily
8	14075533	945.675	VIT_08s0040g03120	upstream	boe:106327018	two-component response regulator-like APRR7; K12129 pseudo-response regulator 7	IPR001789; Signal transduction response regulator, receiver domain	IPR011006; CheY-like superfamily
8	14076551	898.465	VIT_08s0040g03120	intergenic	boe:106327018	two-component response regulator-like APRR7; K12129 pseudo-response regulator 7	IPR001789; Signal transduction response regulator, receiver domain	IPR011006; CheY-like superfamily
8	14076551	898.465	VIT_08s0040g03130	intergenic	bdi:100839132	DNA topoisomerase 6 subunit A3; K10878 meiotic recombination protein SPO11	IPR012336; Thioredoxin-like fold	IPR032801; Peroxiredoxin-like FAM213/AAED1
8	14077568	678.579	VIT_08s0040g03120	intergenic	boe:106327018	two-component response regulator-like APRR7; K12129 pseudo-response regulator 7	IPR001789; Signal transduction response regulator, receiver domain	IPR011006; CheY-like superfamily
8	14077568	678.579	VIT_08s0040g03130	intergenic	bdi:100839132	DNA topoisomerase 6 subunit A3; K10878 meiotic recombination protein SPO11	IPR012336; Thioredoxin-like fold	IPR032801; Peroxiredoxin-like FAM213/AAED1
8	14078586	518.88	VIT_08s0040g03120	intergenic	boe:106327018	two-component response regulator-like APRR7; K12129 pseudo-response regulator 7	IPR001789; Signal transduction response regulator, receiver domain	IPR011006; CheY-like superfamily
8	14078586	518.88	VIT_08s0040g03130	intergenic	bdi:100839132	DNA topoisomerase 6 subunit A3; K10878 meiotic recombination protein SPO11	IPR012336; Thioredoxin-like fold	IPR032801; Peroxiredoxin-like FAM213/AAED1
8	14079603	415.955	VIT_08s0040g03120	intergenic	boe:106327018	two-component response regulator-like APRR7; K12129 pseudo-response regulator 7	IPR001789; Signal transduction response regulator, receiver domain	IPR011006; CheY-like superfamily
8	14079603	415.955	VIT_08s0040g03130	intergenic	bdi:100839132	DNA topoisomerase 6 subunit A3; K10878 meiotic recombination protein SPO11	IPR012336; Thioredoxin-like fold	IPR032801; Peroxiredoxin-like FAM213/AAED1
8	14085708	419.852	VIT_08s0040g03130	exonic	bdi:100839132	DNA topoisomerase 6 subunit A3; K10878 meiotic recombination protein SPO11	IPR012336; Thioredoxin-like fold	IPR032801; Peroxiredoxin-like FAM213/AAED1
8	14086726	476.098	VIT_08s0040g03130	intronic	bdi:100839132	DNA topoisomerase 6 subunit A3; K10878 meiotic recombination protein SPO11	IPR012336; Thioredoxin-like fold	IPR032801; Peroxiredoxin-like FAM213/AAED1
8	14087743	487.376	VIT_08s0040g03130	exonic	bdi:100839132	DNA topoisomerase 6 subunit A3; K10878 meiotic recombination protein SPO11	IPR012336; Thioredoxin-like fold	IPR032801; Peroxiredoxin-like FAM213/AAED1
8	14088761	442.805	VIT_08s0040g03130	intronic	bdi:100839132	DNA topoisomerase 6 subunit A3; K10878 meiotic recombination protein SPO11	IPR012336; Thioredoxin-like fold	IPR032801; Peroxiredoxin-like FAM213/AAED1
8	14089778	537.1	VIT_08s0040g03130	intronic	bdi:100839132	DNA topoisomerase 6 subunit A3; K10878 meiotic recombination protein SPO11	IPR012336; Thioredoxin-like fold	IPR032801; Peroxiredoxin-like FAM213/AAED1
8	14090796	700.837	VIT_08s0040g03130	intronic	bdi:100839132	DNA topoisomerase 6 subunit A3; K10878 meiotic recombination protein SPO11	IPR012336; Thioredoxin-like fold	IPR032801; Peroxiredoxin-like FAM213/AAED1
8	14091814	867.374	VIT_08s0040g03130	downstream	bdi:100839132	DNA topoisomerase 6 subunit A3; K10878 meiotic recombination protein SPO11	IPR012336; Thioredoxin-like fold	IPR032801; Peroxiredoxin-like FAM213/AAED1
8	14092831	745.637	VIT_08s0040g03140	downstream	mtr:MTR_7g061220	tyrosine kinase domain protein; K10737 DNA helicase MCM8 [EC:3.6.4.12]	IPR000719; Protein kinase domain	IPR002290; Serine/threonine/dual specificity protein kinase, catalytic domain	IPR008271; Serine/threonine-protein kinase, active site	IPR011009; Protein kinase-like domain	IPR013320; Concanavalin A-like lectin/glucanase domain	IPR017441; Protein kinase, ATP binding site	IPR024788; Malectin-like carbohydrate-binding domain	IPR032675; Leucine-rich repeat domain, L domain-like
8	14093849	863.352	VIT_08s0040g03140	intronic	mtr:MTR_7g061220	tyrosine kinase domain protein; K10737 DNA helicase MCM8 [EC:3.6.4.12]	IPR000719; Protein kinase domain	IPR002290; Serine/threonine/dual specificity protein kinase, catalytic domain	IPR008271; Serine/threonine-protein kinase, active site	IPR011009; Protein kinase-like domain	IPR013320; Concanavalin A-like lectin/glucanase domain	IPR017441; Protein kinase, ATP binding site	IPR024788; Malectin-like carbohydrate-binding domain	IPR032675; Leucine-rich repeat domain, L domain-like
8	14094866	790.321	VIT_08s0040g03140	intronic	mtr:MTR_7g061220	tyrosine kinase domain protein; K10737 DNA helicase MCM8 [EC:3.6.4.12]	IPR000719; Protein kinase domain	IPR002290; Serine/threonine/dual specificity protein kinase, catalytic domain	IPR008271; Serine/threonine-protein kinase, active site	IPR011009; Protein kinase-like domain	IPR013320; Concanavalin A-like lectin/glucanase domain	IPR017441; Protein kinase, ATP binding site	IPR024788; Malectin-like carbohydrate-binding domain	IPR032675; Leucine-rich repeat domain, L domain-like
8	14095884	854.901	VIT_08s0040g03140	intronic	mtr:MTR_7g061220	tyrosine kinase domain protein; K10737 DNA helicase MCM8 [EC:3.6.4.12]	IPR000719; Protein kinase domain	IPR002290; Serine/threonine/dual specificity protein kinase, catalytic domain	IPR008271; Serine/threonine-protein kinase, active site	IPR011009; Protein kinase-like domain	IPR013320; Concanavalin A-like lectin/glucanase domain	IPR017441; Protein kinase, ATP binding site	IPR024788; Malectin-like carbohydrate-binding domain	IPR032675; Leucine-rich repeat domain, L domain-like
8	14096901	902.909	VIT_08s0040g03140	intronic	mtr:MTR_7g061220	tyrosine kinase domain protein; K10737 DNA helicase MCM8 [EC:3.6.4.12]	IPR000719; Protein kinase domain	IPR002290; Serine/threonine/dual specificity protein kinase, catalytic domain	IPR008271; Serine/threonine-protein kinase, active site	IPR011009; Protein kinase-like domain	IPR013320; Concanavalin A-like lectin/glucanase domain	IPR017441; Protein kinase, ATP binding site	IPR024788; Malectin-like carbohydrate-binding domain	IPR032675; Leucine-rich repeat domain, L domain-like
8	14097919	796.013	VIT_08s0040g03140	intronic	mtr:MTR_7g061220	tyrosine kinase domain protein; K10737 DNA helicase MCM8 [EC:3.6.4.12]	IPR000719; Protein kinase domain	IPR002290; Serine/threonine/dual specificity protein kinase, catalytic domain	IPR008271; Serine/threonine-protein kinase, active site	IPR011009; Protein kinase-like domain	IPR013320; Concanavalin A-like lectin/glucanase domain	IPR017441; Protein kinase, ATP binding site	IPR024788; Malectin-like carbohydrate-binding domain	IPR032675; Leucine-rich repeat domain, L domain-like
8	14098936	688.136	VIT_08s0040g03140	intronic	mtr:MTR_7g061220	tyrosine kinase domain protein; K10737 DNA helicase MCM8 [EC:3.6.4.12]	IPR000719; Protein kinase domain	IPR002290; Serine/threonine/dual specificity protein kinase, catalytic domain	IPR008271; Serine/threonine-protein kinase, active site	IPR011009; Protein kinase-like domain	IPR013320; Concanavalin A-like lectin/glucanase domain	IPR017441; Protein kinase, ATP binding site	IPR024788; Malectin-like carbohydrate-binding domain	IPR032675; Leucine-rich repeat domain, L domain-like
8	14099954	739.475	VIT_08s0040g03140	intronic	mtr:MTR_7g061220	tyrosine kinase domain protein; K10737 DNA helicase MCM8 [EC:3.6.4.12]	IPR000719; Protein kinase domain	IPR002290; Serine/threonine/dual specificity protein kinase, catalytic domain	IPR008271; Serine/threonine-protein kinase, active site	IPR011009; Protein kinase-like domain	IPR013320; Concanavalin A-like lectin/glucanase domain	IPR017441; Protein kinase, ATP binding site	IPR024788; Malectin-like carbohydrate-binding domain	IPR032675; Leucine-rich repeat domain, L domain-like
8	14100971	791.576	VIT_08s0040g03140	intronic	mtr:MTR_7g061220	tyrosine kinase domain protein; K10737 DNA helicase MCM8 [EC:3.6.4.12]	IPR000719; Protein kinase domain	IPR002290; Serine/threonine/dual specificity protein kinase, catalytic domain	IPR008271; Serine/threonine-protein kinase, active site	IPR011009; Protein kinase-like domain	IPR013320; Concanavalin A-like lectin/glucanase domain	IPR017441; Protein kinase, ATP binding site	IPR024788; Malectin-like carbohydrate-binding domain	IPR032675; Leucine-rich repeat domain, L domain-like
8	14101989	732.209	VIT_08s0040g03140	intronic	mtr:MTR_7g061220	tyrosine kinase domain protein; K10737 DNA helicase MCM8 [EC:3.6.4.12]	IPR000719; Protein kinase domain	IPR002290; Serine/threonine/dual specificity protein kinase, catalytic domain	IPR008271; Serine/threonine-protein kinase, active site	IPR011009; Protein kinase-like domain	IPR013320; Concanavalin A-like lectin/glucanase domain	IPR017441; Protein kinase, ATP binding site	IPR024788; Malectin-like carbohydrate-binding domain	IPR032675; Leucine-rich repeat domain, L domain-like
8	14103006	778.787	VIT_08s0040g03140	exonic	mtr:MTR_7g061220	tyrosine kinase domain protein; K10737 DNA helicase MCM8 [EC:3.6.4.12]	IPR000719; Protein kinase domain	IPR002290; Serine/threonine/dual specificity protein kinase, catalytic domain	IPR008271; Serine/threonine-protein kinase, active site	IPR011009; Protein kinase-like domain	IPR013320; Concanavalin A-like lectin/glucanase domain	IPR017441; Protein kinase, ATP binding site	IPR024788; Malectin-like carbohydrate-binding domain	IPR032675; Leucine-rich repeat domain, L domain-like
8	14104024	776.988	VIT_08s0040g03140	intronic	mtr:MTR_7g061220	tyrosine kinase domain protein; K10737 DNA helicase MCM8 [EC:3.6.4.12]	IPR000719; Protein kinase domain	IPR002290; Serine/threonine/dual specificity protein kinase, catalytic domain	IPR008271; Serine/threonine-protein kinase, active site	IPR011009; Protein kinase-like domain	IPR013320; Concanavalin A-like lectin/glucanase domain	IPR017441; Protein kinase, ATP binding site	IPR024788; Malectin-like carbohydrate-binding domain	IPR032675; Leucine-rich repeat domain, L domain-like
8	14105041	544.262	VIT_08s0040g03140	intronic	mtr:MTR_7g061220	tyrosine kinase domain protein; K10737 DNA helicase MCM8 [EC:3.6.4.12]	IPR000719; Protein kinase domain	IPR002290; Serine/threonine/dual specificity protein kinase, catalytic domain	IPR008271; Serine/threonine-protein kinase, active site	IPR011009; Protein kinase-like domain	IPR013320; Concanavalin A-like lectin/glucanase domain	IPR017441; Protein kinase, ATP binding site	IPR024788; Malectin-like carbohydrate-binding domain	IPR032675; Leucine-rich repeat domain, L domain-like
8	14106059	778.942	VIT_08s0040g03140	intronic	mtr:MTR_7g061220	tyrosine kinase domain protein; K10737 DNA helicase MCM8 [EC:3.6.4.12]	IPR000719; Protein kinase domain	IPR002290; Serine/threonine/dual specificity protein kinase, catalytic domain	IPR008271; Serine/threonine-protein kinase, active site	IPR011009; Protein kinase-like domain	IPR013320; Concanavalin A-like lectin/glucanase domain	IPR017441; Protein kinase, ATP binding site	IPR024788; Malectin-like carbohydrate-binding domain	IPR032675; Leucine-rich repeat domain, L domain-like
8	14107076	600.677	VIT_08s0040g03140	upstream	mtr:MTR_7g061220	tyrosine kinase domain protein; K10737 DNA helicase MCM8 [EC:3.6.4.12]	IPR000719; Protein kinase domain	IPR002290; Serine/threonine/dual specificity protein kinase, catalytic domain	IPR008271; Serine/threonine-protein kinase, active site	IPR011009; Protein kinase-like domain	IPR013320; Concanavalin A-like lectin/glucanase domain	IPR017441; Protein kinase, ATP binding site	IPR024788; Malectin-like carbohydrate-binding domain	IPR032675; Leucine-rich repeat domain, L domain-like
8	14108094	585.423	VIT_08s0040g03140	intergenic	mtr:MTR_7g061220	tyrosine kinase domain protein; K10737 DNA helicase MCM8 [EC:3.6.4.12]	IPR000719; Protein kinase domain	IPR002290; Serine/threonine/dual specificity protein kinase, catalytic domain	IPR008271; Serine/threonine-protein kinase, active site	IPR011009; Protein kinase-like domain	IPR013320; Concanavalin A-like lectin/glucanase domain	IPR017441; Protein kinase, ATP binding site	IPR024788; Malectin-like carbohydrate-binding domain	IPR032675; Leucine-rich repeat domain, L domain-like
8	14108094	585.423	VIT_08s0040g03150	intergenic	vvi:100233048	APX; cytosolic ascorbate peroxidase; K00434 L-ascorbate peroxidase [EC:1.11.1.11]	IPR002016; Haem peroxidase, plant/fungal/bacterial	IPR002207; Plant ascorbate peroxidase	IPR010255; Haem peroxidase	IPR019793; Peroxidases heam-ligand binding site	IPR019794; Peroxidase, active site
8	14109112	391.427	VIT_08s0040g03140	intergenic	mtr:MTR_7g061220	tyrosine kinase domain protein; K10737 DNA helicase MCM8 [EC:3.6.4.12]	IPR000719; Protein kinase domain	IPR002290; Serine/threonine/dual specificity protein kinase, catalytic domain	IPR008271; Serine/threonine-protein kinase, active site	IPR011009; Protein kinase-like domain	IPR013320; Concanavalin A-like lectin/glucanase domain	IPR017441; Protein kinase, ATP binding site	IPR024788; Malectin-like carbohydrate-binding domain	IPR032675; Leucine-rich repeat domain, L domain-like
8	14109112	391.427	VIT_08s0040g03150	intergenic	vvi:100233048	APX; cytosolic ascorbate peroxidase; K00434 L-ascorbate peroxidase [EC:1.11.1.11]	IPR002016; Haem peroxidase, plant/fungal/bacterial	IPR002207; Plant ascorbate peroxidase	IPR010255; Haem peroxidase	IPR019793; Peroxidases heam-ligand binding site	IPR019794; Peroxidase, active site
8	14110129	378.752	VIT_08s0040g03140	intergenic	mtr:MTR_7g061220	tyrosine kinase domain protein; K10737 DNA helicase MCM8 [EC:3.6.4.12]	IPR000719; Protein kinase domain	IPR002290; Serine/threonine/dual specificity protein kinase, catalytic domain	IPR008271; Serine/threonine-protein kinase, active site	IPR011009; Protein kinase-like domain	IPR013320; Concanavalin A-like lectin/glucanase domain	IPR017441; Protein kinase, ATP binding site	IPR024788; Malectin-like carbohydrate-binding domain	IPR032675; Leucine-rich repeat domain, L domain-like
8	14110129	378.752	VIT_08s0040g03150	intergenic	vvi:100233048	APX; cytosolic ascorbate peroxidase; K00434 L-ascorbate peroxidase [EC:1.11.1.11]	IPR002016; Haem peroxidase, plant/fungal/bacterial	IPR002207; Plant ascorbate peroxidase	IPR010255; Haem peroxidase	IPR019793; Peroxidases heam-ligand binding site	IPR019794; Peroxidase, active site
8	14111147	451.945	VIT_08s0040g03150	downstream	vvi:100233048	APX; cytosolic ascorbate peroxidase; K00434 L-ascorbate peroxidase [EC:1.11.1.11]	IPR002016; Haem peroxidase, plant/fungal/bacterial	IPR002207; Plant ascorbate peroxidase	IPR010255; Haem peroxidase	IPR019793; Peroxidases heam-ligand binding site	IPR019794; Peroxidase, active site
8	14112164	401.648	VIT_08s0040g03150	intronic	vvi:100233048	APX; cytosolic ascorbate peroxidase; K00434 L-ascorbate peroxidase [EC:1.11.1.11]	IPR002016; Haem peroxidase, plant/fungal/bacterial	IPR002207; Plant ascorbate peroxidase	IPR010255; Haem peroxidase	IPR019793; Peroxidases heam-ligand binding site	IPR019794; Peroxidase, active site
8	14113182	334.435	VIT_08s0040g03150	exonic	vvi:100233048	APX; cytosolic ascorbate peroxidase; K00434 L-ascorbate peroxidase [EC:1.11.1.11]	IPR002016; Haem peroxidase, plant/fungal/bacterial	IPR002207; Plant ascorbate peroxidase	IPR010255; Haem peroxidase	IPR019793; Peroxidases heam-ligand binding site	IPR019794; Peroxidase, active site
8	14114199	328.141	VIT_08s0040g03150	upstream	vvi:100233048	APX; cytosolic ascorbate peroxidase; K00434 L-ascorbate peroxidase [EC:1.11.1.11]	IPR002016; Haem peroxidase, plant/fungal/bacterial	IPR002207; Plant ascorbate peroxidase	IPR010255; Haem peroxidase	IPR019793; Peroxidases heam-ligand binding site	IPR019794; Peroxidase, active site
8	14115217	325.118	VIT_08s0040g03150	intergenic	vvi:100233048	APX; cytosolic ascorbate peroxidase; K00434 L-ascorbate peroxidase [EC:1.11.1.11]	IPR002016; Haem peroxidase, plant/fungal/bacterial	IPR002207; Plant ascorbate peroxidase	IPR010255; Haem peroxidase	IPR019793; Peroxidases heam-ligand binding site	IPR019794; Peroxidase, active site
8	14115217	325.118	VIT_08s0040g03160	intergenic	hbr:110634696	uncharacterized protein LOC110634696 isoform X1; K10643 CCR4-NOT transcription complex subunit 4 [EC:2.3.2.27]	IPR013083; Zinc finger, RING/FYVE/PHD-type
9	5419538	330.409	VIT_09s0002g05660	intergenic	dps:DP0288	probable sulfate permease (SulP); K03321 sulfate permease, SulP family	IPR031563; Molybdate transporter 1/2
9	5419538	330.409	VIT_09s0002g05680	intergenic	eiv:EIN_269100	trichohyalin, putative; K18626 trichohyalin	NaN
9	5420538	385.139	VIT_09s0002g05660	intergenic	dps:DP0288	probable sulfate permease (SulP); K03321 sulfate permease, SulP family	IPR031563; Molybdate transporter 1/2
9	5420538	385.139	VIT_09s0002g05680	intergenic	eiv:EIN_269100	trichohyalin, putative; K18626 trichohyalin	NaN
9	5421538	423.302	VIT_09s0002g05660	intergenic	dps:DP0288	probable sulfate permease (SulP); K03321 sulfate permease, SulP family	IPR031563; Molybdate transporter 1/2
9	5421538	423.302	VIT_09s0002g05680	intergenic	eiv:EIN_269100	trichohyalin, putative; K18626 trichohyalin	NaN
9	5422538	446.798	VIT_09s0002g05660	intergenic	dps:DP0288	probable sulfate permease (SulP); K03321 sulfate permease, SulP family	IPR031563; Molybdate transporter 1/2
9	5422538	446.798	VIT_09s0002g05680	intergenic	eiv:EIN_269100	trichohyalin, putative; K18626 trichohyalin	NaN
9	5423538	455.661	VIT_09s0002g05660	intergenic	dps:DP0288	probable sulfate permease (SulP); K03321 sulfate permease, SulP family	IPR031563; Molybdate transporter 1/2
9	5423538	455.661	VIT_09s0002g05680	intergenic	eiv:EIN_269100	trichohyalin, putative; K18626 trichohyalin	NaN
9	5424539	449.271	VIT_09s0002g05660	intergenic	dps:DP0288	probable sulfate permease (SulP); K03321 sulfate permease, SulP family	IPR031563; Molybdate transporter 1/2
9	5424539	449.271	VIT_09s0002g05680	intergenic	eiv:EIN_269100	trichohyalin, putative; K18626 trichohyalin	NaN
9	5425539	426.233	VIT_09s0002g05660	intergenic	dps:DP0288	probable sulfate permease (SulP); K03321 sulfate permease, SulP family	IPR031563; Molybdate transporter 1/2
9	5425539	426.233	VIT_09s0002g05680	intergenic	eiv:EIN_269100	trichohyalin, putative; K18626 trichohyalin	NaN
9	5426539	383.317	VIT_09s0002g05660	intergenic	dps:DP0288	probable sulfate permease (SulP); K03321 sulfate permease, SulP family	IPR031563; Molybdate transporter 1/2
9	5426539	383.317	VIT_09s0002g05680	intergenic	eiv:EIN_269100	trichohyalin, putative; K18626 trichohyalin	NaN
9	5481545	334.038	VIT_09s0002g05710	intergenic	vvi:100258352	plastidic ATP/ADP-transporter; K03301 ATP:ADP antiporter, AAA family	IPR004667; ADP/ATP carrier protein
9	5481545	334.038	VIT_09s0002g05720	intergenic	vvi:100253217	V-type proton ATPase subunit c''1; K03661 V-type H+-transporting ATPase 21kDa proteolipid subunit	IPR000245; V-ATPase proteolipid subunit	IPR002379; V-ATPase proteolipid subunit C-like domain
9	5482545	344.558	VIT_09s0002g05710	intergenic	vvi:100258352	plastidic ATP/ADP-transporter; K03301 ATP:ADP antiporter, AAA family	IPR004667; ADP/ATP carrier protein
9	5482545	344.558	VIT_09s0002g05720	intergenic	vvi:100253217	V-type proton ATPase subunit c''1; K03661 V-type H+-transporting ATPase 21kDa proteolipid subunit	IPR000245; V-ATPase proteolipid subunit	IPR002379; V-ATPase proteolipid subunit C-like domain
9	5483546	350.465	VIT_09s0002g05710	intergenic	vvi:100258352	plastidic ATP/ADP-transporter; K03301 ATP:ADP antiporter, AAA family	IPR004667; ADP/ATP carrier protein
9	5483546	350.465	VIT_09s0002g05720	intergenic	vvi:100253217	V-type proton ATPase subunit c''1; K03661 V-type H+-transporting ATPase 21kDa proteolipid subunit	IPR000245; V-ATPase proteolipid subunit	IPR002379; V-ATPase proteolipid subunit C-like domain
9	5484546	351.854	VIT_09s0002g05710	intergenic	vvi:100258352	plastidic ATP/ADP-transporter; K03301 ATP:ADP antiporter, AAA family	IPR004667; ADP/ATP carrier protein
9	5484546	351.854	VIT_09s0002g05720	intergenic	vvi:100253217	V-type proton ATPase subunit c''1; K03661 V-type H+-transporting ATPase 21kDa proteolipid subunit	IPR000245; V-ATPase proteolipid subunit	IPR002379; V-ATPase proteolipid subunit C-like domain
9	5485546	349.32	VIT_09s0002g05710	intergenic	vvi:100258352	plastidic ATP/ADP-transporter; K03301 ATP:ADP antiporter, AAA family	IPR004667; ADP/ATP carrier protein
9	5485546	349.32	VIT_09s0002g05720	intergenic	vvi:100253217	V-type proton ATPase subunit c''1; K03661 V-type H+-transporting ATPase 21kDa proteolipid subunit	IPR000245; V-ATPase proteolipid subunit	IPR002379; V-ATPase proteolipid subunit C-like domain
9	5486546	342.574	VIT_09s0002g05710	intergenic	vvi:100258352	plastidic ATP/ADP-transporter; K03301 ATP:ADP antiporter, AAA family	IPR004667; ADP/ATP carrier protein
9	5486546	342.574	VIT_09s0002g05720	intergenic	vvi:100253217	V-type proton ATPase subunit c''1; K03661 V-type H+-transporting ATPase 21kDa proteolipid subunit	IPR000245; V-ATPase proteolipid subunit	IPR002379; V-ATPase proteolipid subunit C-like domain
9	5487546	331.214	VIT_09s0002g05710	intergenic	vvi:100258352	plastidic ATP/ADP-transporter; K03301 ATP:ADP antiporter, AAA family	IPR004667; ADP/ATP carrier protein
9	5487546	331.214	VIT_09s0002g05720	intergenic	vvi:100253217	V-type proton ATPase subunit c''1; K03661 V-type H+-transporting ATPase 21kDa proteolipid subunit	IPR000245; V-ATPase proteolipid subunit	IPR002379; V-ATPase proteolipid subunit C-like domain
9	6745696	396.147	VIT_09s0002g06830	intergenic	jre:108981775	G-type lectin S-receptor-like serine/threonine-protein kinase SD2-5; K04733 interleukin-1 receptor-associated kinase 4 [EC:2.7.11.1]	IPR000719; Protein kinase domain	IPR001480; Bulb-type lectin domain	IPR002290; Serine/threonine/dual specificity protein kinase, catalytic domain	IPR008271; Serine/threonine-protein kinase, active site	IPR011009; Protein kinase-like domain	IPR013320; Concanavalin A-like lectin/glucanase domain	IPR017441; Protein kinase, ATP binding site
9	6745696	396.147	VIT_09s0002g06840	intergenic	pavi:110772601	LEAF RUST 10 DISEASE-RESISTANCE LOCUS RECEPTOR-LIKE PROTEIN KINASE-like 2.5; K04733 interleukin-1 receptor-associated kinase 4 [EC:2.7.11.1]	IPR009009; RlpA-like double-psi beta-barrel domain
9	6746696	561.776	VIT_09s0002g06830	intergenic	jre:108981775	G-type lectin S-receptor-like serine/threonine-protein kinase SD2-5; K04733 interleukin-1 receptor-associated kinase 4 [EC:2.7.11.1]	IPR000719; Protein kinase domain	IPR001480; Bulb-type lectin domain	IPR002290; Serine/threonine/dual specificity protein kinase, catalytic domain	IPR008271; Serine/threonine-protein kinase, active site	IPR011009; Protein kinase-like domain	IPR013320; Concanavalin A-like lectin/glucanase domain	IPR017441; Protein kinase, ATP binding site
9	6746696	561.776	VIT_09s0002g06840	intergenic	pavi:110772601	LEAF RUST 10 DISEASE-RESISTANCE LOCUS RECEPTOR-LIKE PROTEIN KINASE-like 2.5; K04733 interleukin-1 receptor-associated kinase 4 [EC:2.7.11.1]	IPR009009; RlpA-like double-psi beta-barrel domain
9	6747696	674.507	VIT_09s0002g06830	intergenic	jre:108981775	G-type lectin S-receptor-like serine/threonine-protein kinase SD2-5; K04733 interleukin-1 receptor-associated kinase 4 [EC:2.7.11.1]	IPR000719; Protein kinase domain	IPR001480; Bulb-type lectin domain	IPR002290; Serine/threonine/dual specificity protein kinase, catalytic domain	IPR008271; Serine/threonine-protein kinase, active site	IPR011009; Protein kinase-like domain	IPR013320; Concanavalin A-like lectin/glucanase domain	IPR017441; Protein kinase, ATP binding site
9	6747696	674.507	VIT_09s0002g06840	intergenic	pavi:110772601	LEAF RUST 10 DISEASE-RESISTANCE LOCUS RECEPTOR-LIKE PROTEIN KINASE-like 2.5; K04733 interleukin-1 receptor-associated kinase 4 [EC:2.7.11.1]	IPR009009; RlpA-like double-psi beta-barrel domain
9	6748696	749.753	VIT_09s0002g06830	intergenic	jre:108981775	G-type lectin S-receptor-like serine/threonine-protein kinase SD2-5; K04733 interleukin-1 receptor-associated kinase 4 [EC:2.7.11.1]	IPR000719; Protein kinase domain	IPR001480; Bulb-type lectin domain	IPR002290; Serine/threonine/dual specificity protein kinase, catalytic domain	IPR008271; Serine/threonine-protein kinase, active site	IPR011009; Protein kinase-like domain	IPR013320; Concanavalin A-like lectin/glucanase domain	IPR017441; Protein kinase, ATP binding site
9	6748696	749.753	VIT_09s0002g06840	intergenic	pavi:110772601	LEAF RUST 10 DISEASE-RESISTANCE LOCUS RECEPTOR-LIKE PROTEIN KINASE-like 2.5; K04733 interleukin-1 receptor-associated kinase 4 [EC:2.7.11.1]	IPR009009; RlpA-like double-psi beta-barrel domain
9	6749697	794.988	VIT_09s0002g06830	intergenic	jre:108981775	G-type lectin S-receptor-like serine/threonine-protein kinase SD2-5; K04733 interleukin-1 receptor-associated kinase 4 [EC:2.7.11.1]	IPR000719; Protein kinase domain	IPR001480; Bulb-type lectin domain	IPR002290; Serine/threonine/dual specificity protein kinase, catalytic domain	IPR008271; Serine/threonine-protein kinase, active site	IPR011009; Protein kinase-like domain	IPR013320; Concanavalin A-like lectin/glucanase domain	IPR017441; Protein kinase, ATP binding site
9	6749697	794.988	VIT_09s0002g06840	intergenic	pavi:110772601	LEAF RUST 10 DISEASE-RESISTANCE LOCUS RECEPTOR-LIKE PROTEIN KINASE-like 2.5; K04733 interleukin-1 receptor-associated kinase 4 [EC:2.7.11.1]	IPR009009; RlpA-like double-psi beta-barrel domain
9	6750697	813.683	VIT_09s0002g06830	intergenic	jre:108981775	G-type lectin S-receptor-like serine/threonine-protein kinase SD2-5; K04733 interleukin-1 receptor-associated kinase 4 [EC:2.7.11.1]	IPR000719; Protein kinase domain	IPR001480; Bulb-type lectin domain	IPR002290; Serine/threonine/dual specificity protein kinase, catalytic domain	IPR008271; Serine/threonine-protein kinase, active site	IPR011009; Protein kinase-like domain	IPR013320; Concanavalin A-like lectin/glucanase domain	IPR017441; Protein kinase, ATP binding site
9	6750697	813.683	VIT_09s0002g06840	intergenic	pavi:110772601	LEAF RUST 10 DISEASE-RESISTANCE LOCUS RECEPTOR-LIKE PROTEIN KINASE-like 2.5; K04733 interleukin-1 receptor-associated kinase 4 [EC:2.7.11.1]	IPR009009; RlpA-like double-psi beta-barrel domain
9	6751697	804.44	VIT_09s0002g06830	intergenic	jre:108981775	G-type lectin S-receptor-like serine/threonine-protein kinase SD2-5; K04733 interleukin-1 receptor-associated kinase 4 [EC:2.7.11.1]	IPR000719; Protein kinase domain	IPR001480; Bulb-type lectin domain	IPR002290; Serine/threonine/dual specificity protein kinase, catalytic domain	IPR008271; Serine/threonine-protein kinase, active site	IPR011009; Protein kinase-like domain	IPR013320; Concanavalin A-like lectin/glucanase domain	IPR017441; Protein kinase, ATP binding site
9	6751697	804.44	VIT_09s0002g06840	intergenic	pavi:110772601	LEAF RUST 10 DISEASE-RESISTANCE LOCUS RECEPTOR-LIKE PROTEIN KINASE-like 2.5; K04733 interleukin-1 receptor-associated kinase 4 [EC:2.7.11.1]	IPR009009; RlpA-like double-psi beta-barrel domain
9	6752697	766.109	VIT_09s0002g06830	intergenic	jre:108981775	G-type lectin S-receptor-like serine/threonine-protein kinase SD2-5; K04733 interleukin-1 receptor-associated kinase 4 [EC:2.7.11.1]	IPR000719; Protein kinase domain	IPR001480; Bulb-type lectin domain	IPR002290; Serine/threonine/dual specificity protein kinase, catalytic domain	IPR008271; Serine/threonine-protein kinase, active site	IPR011009; Protein kinase-like domain	IPR013320; Concanavalin A-like lectin/glucanase domain	IPR017441; Protein kinase, ATP binding site
9	6752697	766.109	VIT_09s0002g06840	intergenic	pavi:110772601	LEAF RUST 10 DISEASE-RESISTANCE LOCUS RECEPTOR-LIKE PROTEIN KINASE-like 2.5; K04733 interleukin-1 receptor-associated kinase 4 [EC:2.7.11.1]	IPR009009; RlpA-like double-psi beta-barrel domain
9	6753697	692.272	VIT_09s0002g06830	intergenic	jre:108981775	G-type lectin S-receptor-like serine/threonine-protein kinase SD2-5; K04733 interleukin-1 receptor-associated kinase 4 [EC:2.7.11.1]	IPR000719; Protein kinase domain	IPR001480; Bulb-type lectin domain	IPR002290; Serine/threonine/dual specificity protein kinase, catalytic domain	IPR008271; Serine/threonine-protein kinase, active site	IPR011009; Protein kinase-like domain	IPR013320; Concanavalin A-like lectin/glucanase domain	IPR017441; Protein kinase, ATP binding site
9	6753697	692.272	VIT_09s0002g06840	intergenic	pavi:110772601	LEAF RUST 10 DISEASE-RESISTANCE LOCUS RECEPTOR-LIKE PROTEIN KINASE-like 2.5; K04733 interleukin-1 receptor-associated kinase 4 [EC:2.7.11.1]	IPR009009; RlpA-like double-psi beta-barrel domain
9	6754697	566.076	VIT_09s0002g06830	intergenic	jre:108981775	G-type lectin S-receptor-like serine/threonine-protein kinase SD2-5; K04733 interleukin-1 receptor-associated kinase 4 [EC:2.7.11.1]	IPR000719; Protein kinase domain	IPR001480; Bulb-type lectin domain	IPR002290; Serine/threonine/dual specificity protein kinase, catalytic domain	IPR008271; Serine/threonine-protein kinase, active site	IPR011009; Protein kinase-like domain	IPR013320; Concanavalin A-like lectin/glucanase domain	IPR017441; Protein kinase, ATP binding site
9	6754697	566.076	VIT_09s0002g06840	intergenic	pavi:110772601	LEAF RUST 10 DISEASE-RESISTANCE LOCUS RECEPTOR-LIKE PROTEIN KINASE-like 2.5; K04733 interleukin-1 receptor-associated kinase 4 [EC:2.7.11.1]	IPR009009; RlpA-like double-psi beta-barrel domain
9	6771699	396.33	VIT_09s0002g06870	intronic	ppp:112294962	cell division control protein 6 homolog B-like isoform X1; K02213 cell division control protein 6	IPR001739; Methyl-CpG DNA binding	IPR016177; DNA-binding domain
9	6772699	444.418	VIT_09s0002g06870	intronic	ppp:112294962	cell division control protein 6 homolog B-like isoform X1; K02213 cell division control protein 6	IPR001739; Methyl-CpG DNA binding	IPR016177; DNA-binding domain
9	6773699	406.321	VIT_09s0002g06870	intronic	ppp:112294962	cell division control protein 6 homolog B-like isoform X1; K02213 cell division control protein 6	IPR001739; Methyl-CpG DNA binding	IPR016177; DNA-binding domain
9	6774699	410.584	VIT_09s0002g06870	intronic	ppp:112294962	cell division control protein 6 homolog B-like isoform X1; K02213 cell division control protein 6	IPR001739; Methyl-CpG DNA binding	IPR016177; DNA-binding domain
9	6775700	480.004	VIT_09s0002g06870	intronic	ppp:112294962	cell division control protein 6 homolog B-like isoform X1; K02213 cell division control protein 6	IPR001739; Methyl-CpG DNA binding	IPR016177; DNA-binding domain
9	6776700	425.422	VIT_09s0002g06870	intronic	ppp:112294962	cell division control protein 6 homolog B-like isoform X1; K02213 cell division control protein 6	IPR001739; Methyl-CpG DNA binding	IPR016177; DNA-binding domain
9	6777700	490.475	VIT_09s0002g06870	intronic	ppp:112294962	cell division control protein 6 homolog B-like isoform X1; K02213 cell division control protein 6	IPR001739; Methyl-CpG DNA binding	IPR016177; DNA-binding domain
9	6778700	561.042	VIT_09s0002g06870	exonic	ppp:112294962	cell division control protein 6 homolog B-like isoform X1; K02213 cell division control protein 6	IPR001739; Methyl-CpG DNA binding	IPR016177; DNA-binding domain
9	6779700	526.85	VIT_09s0002g06870	UTR3	ppp:112294962	cell division control protein 6 homolog B-like isoform X1; K02213 cell division control protein 6	IPR001739; Methyl-CpG DNA binding	IPR016177; DNA-binding domain
9	6780700	625.053	VIT_09s0002g06880	upstream;downstream	jcu:105634104	glucan endo-1,3-beta-glucosidase 3; K19891 glucan endo-1,3-beta-glucosidase 1/2/3 [EC:3.2.1.39]	IPR000490; Glycoside hydrolase family 17	IPR013781; Glycoside hydrolase, catalytic domain	IPR017853; Glycoside hydrolase superfamily
9	6780700	625.053	VIT_09s0002g06870	upstream;downstream	ppp:112294962	cell division control protein 6 homolog B-like isoform X1; K02213 cell division control protein 6	IPR001739; Methyl-CpG DNA binding	IPR016177; DNA-binding domain
9	6781700	743.114	VIT_09s0002g06880	exonic	jcu:105634104	glucan endo-1,3-beta-glucosidase 3; K19891 glucan endo-1,3-beta-glucosidase 1/2/3 [EC:3.2.1.39]	IPR000490; Glycoside hydrolase family 17	IPR013781; Glycoside hydrolase, catalytic domain	IPR017853; Glycoside hydrolase superfamily
9	6782700	526.737	VIT_09s0002g06880	downstream	jcu:105634104	glucan endo-1,3-beta-glucosidase 3; K19891 glucan endo-1,3-beta-glucosidase 1/2/3 [EC:3.2.1.39]	IPR000490; Glycoside hydrolase family 17	IPR013781; Glycoside hydrolase, catalytic domain	IPR017853; Glycoside hydrolase superfamily
9	6783701	427.303	VIT_09s0002g06880	intergenic	jcu:105634104	glucan endo-1,3-beta-glucosidase 3; K19891 glucan endo-1,3-beta-glucosidase 1/2/3 [EC:3.2.1.39]	IPR000490; Glycoside hydrolase family 17	IPR013781; Glycoside hydrolase, catalytic domain	IPR017853; Glycoside hydrolase superfamily
9	6783701	427.303	VIT_09s0002g06890	intergenic	ppp:112280981	L-type lectin-domain containing receptor kinase VI.2-like isoform X1; K04733 interleukin-1 receptor-associated kinase 4 [EC:2.7.11.1]	IPR003245; Phytocyanin domain	IPR008972; Cupredoxin	IPR028871; Blue (type 1) copper protein, binding site
9	6793702	338.702	VIT_09s0002g06880	intergenic	jcu:105634104	glucan endo-1,3-beta-glucosidase 3; K19891 glucan endo-1,3-beta-glucosidase 1/2/3 [EC:3.2.1.39]	IPR000490; Glycoside hydrolase family 17	IPR013781; Glycoside hydrolase, catalytic domain	IPR017853; Glycoside hydrolase superfamily
9	6793702	338.702	VIT_09s0002g06890	intergenic	ppp:112280981	L-type lectin-domain containing receptor kinase VI.2-like isoform X1; K04733 interleukin-1 receptor-associated kinase 4 [EC:2.7.11.1]	IPR003245; Phytocyanin domain	IPR008972; Cupredoxin	IPR028871; Blue (type 1) copper protein, binding site
9	6794702	548.633	VIT_09s0002g06880	intergenic	jcu:105634104	glucan endo-1,3-beta-glucosidase 3; K19891 glucan endo-1,3-beta-glucosidase 1/2/3 [EC:3.2.1.39]	IPR000490; Glycoside hydrolase family 17	IPR013781; Glycoside hydrolase, catalytic domain	IPR017853; Glycoside hydrolase superfamily
9	6794702	548.633	VIT_09s0002g06890	intergenic	ppp:112280981	L-type lectin-domain containing receptor kinase VI.2-like isoform X1; K04733 interleukin-1 receptor-associated kinase 4 [EC:2.7.11.1]	IPR003245; Phytocyanin domain	IPR008972; Cupredoxin	IPR028871; Blue (type 1) copper protein, binding site
9	6795702	536.833	VIT_09s0002g06880	intergenic	jcu:105634104	glucan endo-1,3-beta-glucosidase 3; K19891 glucan endo-1,3-beta-glucosidase 1/2/3 [EC:3.2.1.39]	IPR000490; Glycoside hydrolase family 17	IPR013781; Glycoside hydrolase, catalytic domain	IPR017853; Glycoside hydrolase superfamily
9	6795702	536.833	VIT_09s0002g06890	intergenic	ppp:112280981	L-type lectin-domain containing receptor kinase VI.2-like isoform X1; K04733 interleukin-1 receptor-associated kinase 4 [EC:2.7.11.1]	IPR003245; Phytocyanin domain	IPR008972; Cupredoxin	IPR028871; Blue (type 1) copper protein, binding site
9	6796702	418.712	VIT_09s0002g06880	intergenic	jcu:105634104	glucan endo-1,3-beta-glucosidase 3; K19891 glucan endo-1,3-beta-glucosidase 1/2/3 [EC:3.2.1.39]	IPR000490; Glycoside hydrolase family 17	IPR013781; Glycoside hydrolase, catalytic domain	IPR017853; Glycoside hydrolase superfamily
9	6796702	418.712	VIT_09s0002g06890	intergenic	ppp:112280981	L-type lectin-domain containing receptor kinase VI.2-like isoform X1; K04733 interleukin-1 receptor-associated kinase 4 [EC:2.7.11.1]	IPR003245; Phytocyanin domain	IPR008972; Cupredoxin	IPR028871; Blue (type 1) copper protein, binding site
9	6797702	520.643	VIT_09s0002g06880	intergenic	jcu:105634104	glucan endo-1,3-beta-glucosidase 3; K19891 glucan endo-1,3-beta-glucosidase 1/2/3 [EC:3.2.1.39]	IPR000490; Glycoside hydrolase family 17	IPR013781; Glycoside hydrolase, catalytic domain	IPR017853; Glycoside hydrolase superfamily
9	6797702	520.643	VIT_09s0002g06890	intergenic	ppp:112280981	L-type lectin-domain containing receptor kinase VI.2-like isoform X1; K04733 interleukin-1 receptor-associated kinase 4 [EC:2.7.11.1]	IPR003245; Phytocyanin domain	IPR008972; Cupredoxin	IPR028871; Blue (type 1) copper protein, binding site
9	6798702	630.113	VIT_09s0002g06880	intergenic	jcu:105634104	glucan endo-1,3-beta-glucosidase 3; K19891 glucan endo-1,3-beta-glucosidase 1/2/3 [EC:3.2.1.39]	IPR000490; Glycoside hydrolase family 17	IPR013781; Glycoside hydrolase, catalytic domain	IPR017853; Glycoside hydrolase superfamily
9	6798702	630.113	VIT_09s0002g06890	intergenic	ppp:112280981	L-type lectin-domain containing receptor kinase VI.2-like isoform X1; K04733 interleukin-1 receptor-associated kinase 4 [EC:2.7.11.1]	IPR003245; Phytocyanin domain	IPR008972; Cupredoxin	IPR028871; Blue (type 1) copper protein, binding site
9	6799702	869.946	VIT_09s0002g06880	intergenic	jcu:105634104	glucan endo-1,3-beta-glucosidase 3; K19891 glucan endo-1,3-beta-glucosidase 1/2/3 [EC:3.2.1.39]	IPR000490; Glycoside hydrolase family 17	IPR013781; Glycoside hydrolase, catalytic domain	IPR017853; Glycoside hydrolase superfamily
9	6799702	869.946	VIT_09s0002g06890	intergenic	ppp:112280981	L-type lectin-domain containing receptor kinase VI.2-like isoform X1; K04733 interleukin-1 receptor-associated kinase 4 [EC:2.7.11.1]	IPR003245; Phytocyanin domain	IPR008972; Cupredoxin	IPR028871; Blue (type 1) copper protein, binding site
9	6800703	927.843	VIT_09s0002g06880	intergenic	jcu:105634104	glucan endo-1,3-beta-glucosidase 3; K19891 glucan endo-1,3-beta-glucosidase 1/2/3 [EC:3.2.1.39]	IPR000490; Glycoside hydrolase family 17	IPR013781; Glycoside hydrolase, catalytic domain	IPR017853; Glycoside hydrolase superfamily
9	6800703	927.843	VIT_09s0002g06890	intergenic	ppp:112280981	L-type lectin-domain containing receptor kinase VI.2-like isoform X1; K04733 interleukin-1 receptor-associated kinase 4 [EC:2.7.11.1]	IPR003245; Phytocyanin domain	IPR008972; Cupredoxin	IPR028871; Blue (type 1) copper protein, binding site
9	6801703	902.113	VIT_09s0002g06880	intergenic	jcu:105634104	glucan endo-1,3-beta-glucosidase 3; K19891 glucan endo-1,3-beta-glucosidase 1/2/3 [EC:3.2.1.39]	IPR000490; Glycoside hydrolase family 17	IPR013781; Glycoside hydrolase, catalytic domain	IPR017853; Glycoside hydrolase superfamily
9	6801703	902.113	VIT_09s0002g06890	intergenic	ppp:112280981	L-type lectin-domain containing receptor kinase VI.2-like isoform X1; K04733 interleukin-1 receptor-associated kinase 4 [EC:2.7.11.1]	IPR003245; Phytocyanin domain	IPR008972; Cupredoxin	IPR028871; Blue (type 1) copper protein, binding site
9	6802703	830.542	VIT_09s0002g06880	intergenic	jcu:105634104	glucan endo-1,3-beta-glucosidase 3; K19891 glucan endo-1,3-beta-glucosidase 1/2/3 [EC:3.2.1.39]	IPR000490; Glycoside hydrolase family 17	IPR013781; Glycoside hydrolase, catalytic domain	IPR017853; Glycoside hydrolase superfamily
9	6802703	830.542	VIT_09s0002g06890	intergenic	ppp:112280981	L-type lectin-domain containing receptor kinase VI.2-like isoform X1; K04733 interleukin-1 receptor-associated kinase 4 [EC:2.7.11.1]	IPR003245; Phytocyanin domain	IPR008972; Cupredoxin	IPR028871; Blue (type 1) copper protein, binding site
9	6803703	718.565	VIT_09s0002g06880	intergenic	jcu:105634104	glucan endo-1,3-beta-glucosidase 3; K19891 glucan endo-1,3-beta-glucosidase 1/2/3 [EC:3.2.1.39]	IPR000490; Glycoside hydrolase family 17	IPR013781; Glycoside hydrolase, catalytic domain	IPR017853; Glycoside hydrolase superfamily
9	6803703	718.565	VIT_09s0002g06890	intergenic	ppp:112280981	L-type lectin-domain containing receptor kinase VI.2-like isoform X1; K04733 interleukin-1 receptor-associated kinase 4 [EC:2.7.11.1]	IPR003245; Phytocyanin domain	IPR008972; Cupredoxin	IPR028871; Blue (type 1) copper protein, binding site
9	6804703	531.825	VIT_09s0002g06880	intergenic	jcu:105634104	glucan endo-1,3-beta-glucosidase 3; K19891 glucan endo-1,3-beta-glucosidase 1/2/3 [EC:3.2.1.39]	IPR000490; Glycoside hydrolase family 17	IPR013781; Glycoside hydrolase, catalytic domain	IPR017853; Glycoside hydrolase superfamily
9	6804703	531.825	VIT_09s0002g06890	intergenic	ppp:112280981	L-type lectin-domain containing receptor kinase VI.2-like isoform X1; K04733 interleukin-1 receptor-associated kinase 4 [EC:2.7.11.1]	IPR003245; Phytocyanin domain	IPR008972; Cupredoxin	IPR028871; Blue (type 1) copper protein, binding site
9	22916623	400.782	VIT_09s0054g01830	intergenic	vvi:100249256	protein FAR1-RELATED SEQUENCE 8; K17604 zinc finger SWIM domain-containing protein 3	IPR004330; FAR1 DNA binding domain	IPR006564; Zinc finger, PMZ-type	IPR007527; Zinc finger, SWIM-type	IPR018289; MULE transposase domain	IPR031052; FHY3/FAR1 family
9	22916623	400.782	VIT_09s0054g01870	intergenic	NaN		IPR000157; Toll/interleukin-1 receptor homology (TIR) domain	IPR027417; P-loop containing nucleoside triphosphate hydrolase
9	22917624	416.689	VIT_09s0054g01830	intergenic	vvi:100249256	protein FAR1-RELATED SEQUENCE 8; K17604 zinc finger SWIM domain-containing protein 3	IPR004330; FAR1 DNA binding domain	IPR006564; Zinc finger, PMZ-type	IPR007527; Zinc finger, SWIM-type	IPR018289; MULE transposase domain	IPR031052; FHY3/FAR1 family
9	22917624	416.689	VIT_09s0054g01870	intergenic	NaN		IPR000157; Toll/interleukin-1 receptor homology (TIR) domain	IPR027417; P-loop containing nucleoside triphosphate hydrolase
9	22919624	429.74	VIT_09s0054g01830	intergenic	vvi:100249256	protein FAR1-RELATED SEQUENCE 8; K17604 zinc finger SWIM domain-containing protein 3	IPR004330; FAR1 DNA binding domain	IPR006564; Zinc finger, PMZ-type	IPR007527; Zinc finger, SWIM-type	IPR018289; MULE transposase domain	IPR031052; FHY3/FAR1 family
9	22919624	429.74	VIT_09s0054g01870	intergenic	NaN		IPR000157; Toll/interleukin-1 receptor homology (TIR) domain	IPR027417; P-loop containing nucleoside triphosphate hydrolase
9	22920624	492.287	VIT_09s0054g01830	intergenic	vvi:100249256	protein FAR1-RELATED SEQUENCE 8; K17604 zinc finger SWIM domain-containing protein 3	IPR004330; FAR1 DNA binding domain	IPR006564; Zinc finger, PMZ-type	IPR007527; Zinc finger, SWIM-type	IPR018289; MULE transposase domain	IPR031052; FHY3/FAR1 family
9	22920624	492.287	VIT_09s0054g01870	intergenic	NaN		IPR000157; Toll/interleukin-1 receptor homology (TIR) domain	IPR027417; P-loop containing nucleoside triphosphate hydrolase
9	22921624	515.711	VIT_09s0054g01830	intergenic	vvi:100249256	protein FAR1-RELATED SEQUENCE 8; K17604 zinc finger SWIM domain-containing protein 3	IPR004330; FAR1 DNA binding domain	IPR006564; Zinc finger, PMZ-type	IPR007527; Zinc finger, SWIM-type	IPR018289; MULE transposase domain	IPR031052; FHY3/FAR1 family
9	22921624	515.711	VIT_09s0054g01870	intergenic	NaN		IPR000157; Toll/interleukin-1 receptor homology (TIR) domain	IPR027417; P-loop containing nucleoside triphosphate hydrolase
9	22922624	517.933	VIT_09s0054g01830	intergenic	vvi:100249256	protein FAR1-RELATED SEQUENCE 8; K17604 zinc finger SWIM domain-containing protein 3	IPR004330; FAR1 DNA binding domain	IPR006564; Zinc finger, PMZ-type	IPR007527; Zinc finger, SWIM-type	IPR018289; MULE transposase domain	IPR031052; FHY3/FAR1 family
9	22922624	517.933	VIT_09s0054g01870	intergenic	NaN		IPR000157; Toll/interleukin-1 receptor homology (TIR) domain	IPR027417; P-loop containing nucleoside triphosphate hydrolase
9	22923624	502.731	VIT_09s0054g01830	intergenic	vvi:100249256	protein FAR1-RELATED SEQUENCE 8; K17604 zinc finger SWIM domain-containing protein 3	IPR004330; FAR1 DNA binding domain	IPR006564; Zinc finger, PMZ-type	IPR007527; Zinc finger, SWIM-type	IPR018289; MULE transposase domain	IPR031052; FHY3/FAR1 family
9	22923624	502.731	VIT_09s0054g01870	intergenic	NaN		IPR000157; Toll/interleukin-1 receptor homology (TIR) domain	IPR027417; P-loop containing nucleoside triphosphate hydrolase
9	22924624	467.229	VIT_09s0054g01830	intergenic	vvi:100249256	protein FAR1-RELATED SEQUENCE 8; K17604 zinc finger SWIM domain-containing protein 3	IPR004330; FAR1 DNA binding domain	IPR006564; Zinc finger, PMZ-type	IPR007527; Zinc finger, SWIM-type	IPR018289; MULE transposase domain	IPR031052; FHY3/FAR1 family
9	22924624	467.229	VIT_09s0054g01870	intergenic	NaN		IPR000157; Toll/interleukin-1 receptor homology (TIR) domain	IPR027417; P-loop containing nucleoside triphosphate hydrolase
9	22925624	357.908	VIT_09s0054g01830	intergenic	vvi:100249256	protein FAR1-RELATED SEQUENCE 8; K17604 zinc finger SWIM domain-containing protein 3	IPR004330; FAR1 DNA binding domain	IPR006564; Zinc finger, PMZ-type	IPR007527; Zinc finger, SWIM-type	IPR018289; MULE transposase domain	IPR031052; FHY3/FAR1 family
9	22925624	357.908	VIT_09s0054g01870	intergenic	NaN		IPR000157; Toll/interleukin-1 receptor homology (TIR) domain	IPR027417; P-loop containing nucleoside triphosphate hydrolase
9	22927625	415.323	VIT_09s0054g01830	intergenic	vvi:100249256	protein FAR1-RELATED SEQUENCE 8; K17604 zinc finger SWIM domain-containing protein 3	IPR004330; FAR1 DNA binding domain	IPR006564; Zinc finger, PMZ-type	IPR007527; Zinc finger, SWIM-type	IPR018289; MULE transposase domain	IPR031052; FHY3/FAR1 family
9	22927625	415.323	VIT_09s0054g01870	intergenic	NaN		IPR000157; Toll/interleukin-1 receptor homology (TIR) domain	IPR027417; P-loop containing nucleoside triphosphate hydrolase
9	22928625	460.626	VIT_09s0054g01830	intergenic	vvi:100249256	protein FAR1-RELATED SEQUENCE 8; K17604 zinc finger SWIM domain-containing protein 3	IPR004330; FAR1 DNA binding domain	IPR006564; Zinc finger, PMZ-type	IPR007527; Zinc finger, SWIM-type	IPR018289; MULE transposase domain	IPR031052; FHY3/FAR1 family
9	22928625	460.626	VIT_09s0054g01870	intergenic	NaN		IPR000157; Toll/interleukin-1 receptor homology (TIR) domain	IPR027417; P-loop containing nucleoside triphosphate hydrolase
9	22929625	476.236	VIT_09s0054g01830	intergenic	vvi:100249256	protein FAR1-RELATED SEQUENCE 8; K17604 zinc finger SWIM domain-containing protein 3	IPR004330; FAR1 DNA binding domain	IPR006564; Zinc finger, PMZ-type	IPR007527; Zinc finger, SWIM-type	IPR018289; MULE transposase domain	IPR031052; FHY3/FAR1 family
9	22929625	476.236	VIT_09s0054g01870	intergenic	NaN		IPR000157; Toll/interleukin-1 receptor homology (TIR) domain	IPR027417; P-loop containing nucleoside triphosphate hydrolase
9	22930625	475.822	VIT_09s0054g01830	intergenic	vvi:100249256	protein FAR1-RELATED SEQUENCE 8; K17604 zinc finger SWIM domain-containing protein 3	IPR004330; FAR1 DNA binding domain	IPR006564; Zinc finger, PMZ-type	IPR007527; Zinc finger, SWIM-type	IPR018289; MULE transposase domain	IPR031052; FHY3/FAR1 family
9	22930625	475.822	VIT_09s0054g01870	intergenic	NaN		IPR000157; Toll/interleukin-1 receptor homology (TIR) domain	IPR027417; P-loop containing nucleoside triphosphate hydrolase
9	22931625	464.203	VIT_09s0054g01830	intergenic	vvi:100249256	protein FAR1-RELATED SEQUENCE 8; K17604 zinc finger SWIM domain-containing protein 3	IPR004330; FAR1 DNA binding domain	IPR006564; Zinc finger, PMZ-type	IPR007527; Zinc finger, SWIM-type	IPR018289; MULE transposase domain	IPR031052; FHY3/FAR1 family
9	22931625	464.203	VIT_09s0054g01870	intergenic	NaN		IPR000157; Toll/interleukin-1 receptor homology (TIR) domain	IPR027417; P-loop containing nucleoside triphosphate hydrolase
9	22932625	438.363	VIT_09s0054g01830	intergenic	vvi:100249256	protein FAR1-RELATED SEQUENCE 8; K17604 zinc finger SWIM domain-containing protein 3	IPR004330; FAR1 DNA binding domain	IPR006564; Zinc finger, PMZ-type	IPR007527; Zinc finger, SWIM-type	IPR018289; MULE transposase domain	IPR031052; FHY3/FAR1 family
9	22932625	438.363	VIT_09s0054g01870	intergenic	NaN		IPR000157; Toll/interleukin-1 receptor homology (TIR) domain	IPR027417; P-loop containing nucleoside triphosphate hydrolase
9	22933625	396.882	VIT_09s0054g01830	intergenic	vvi:100249256	protein FAR1-RELATED SEQUENCE 8; K17604 zinc finger SWIM domain-containing protein 3	IPR004330; FAR1 DNA binding domain	IPR006564; Zinc finger, PMZ-type	IPR007527; Zinc finger, SWIM-type	IPR018289; MULE transposase domain	IPR031052; FHY3/FAR1 family
9	22933625	396.882	VIT_09s0054g01870	intergenic	NaN		IPR000157; Toll/interleukin-1 receptor homology (TIR) domain	IPR027417; P-loop containing nucleoside triphosphate hydrolase
9	22934626	385.111	VIT_09s0054g01830	intergenic	vvi:100249256	protein FAR1-RELATED SEQUENCE 8; K17604 zinc finger SWIM domain-containing protein 3	IPR004330; FAR1 DNA binding domain	IPR006564; Zinc finger, PMZ-type	IPR007527; Zinc finger, SWIM-type	IPR018289; MULE transposase domain	IPR031052; FHY3/FAR1 family
9	22934626	385.111	VIT_09s0054g01870	intergenic	NaN		IPR000157; Toll/interleukin-1 receptor homology (TIR) domain	IPR027417; P-loop containing nucleoside triphosphate hydrolase
9	22935626	343.808	VIT_09s0054g01830	intergenic	vvi:100249256	protein FAR1-RELATED SEQUENCE 8; K17604 zinc finger SWIM domain-containing protein 3	IPR004330; FAR1 DNA binding domain	IPR006564; Zinc finger, PMZ-type	IPR007527; Zinc finger, SWIM-type	IPR018289; MULE transposase domain	IPR031052; FHY3/FAR1 family
9	22935626	343.808	VIT_09s0054g01870	intergenic	NaN		IPR000157; Toll/interleukin-1 receptor homology (TIR) domain	IPR027417; P-loop containing nucleoside triphosphate hydrolase
10	11519736	477.672	VIT_10s0092g00200	intergenic	mtr:MTR_1g100860	GDP-mannose transporter GONST3; K15281 solute carrier family 35	IPR004853; Sugar phosphate transporter domain	IPR029665; GDP-mannose transporter GONST3, plant
10	11519736	477.672	VIT_10s0092g00210	intergenic	vvi:100252938	lysine-specific demethylase JMJ18; K11446 histone demethylase JARID1 [EC:1.14.11.-]	IPR003347; JmjC domain	IPR003349; JmjN domain	IPR003888; FY-rich, N-terminal	IPR003889; FY-rich, C-terminal	IPR004198; Zinc finger, C5HC2-type
10	11520744	505.068	VIT_10s0092g00200	intergenic	mtr:MTR_1g100860	GDP-mannose transporter GONST3; K15281 solute carrier family 35	IPR004853; Sugar phosphate transporter domain	IPR029665; GDP-mannose transporter GONST3, plant
10	11520744	505.068	VIT_10s0092g00210	intergenic	vvi:100252938	lysine-specific demethylase JMJ18; K11446 histone demethylase JARID1 [EC:1.14.11.-]	IPR003347; JmjC domain	IPR003349; JmjN domain	IPR003888; FY-rich, N-terminal	IPR003889; FY-rich, C-terminal	IPR004198; Zinc finger, C5HC2-type
10	11521752	430.952	VIT_10s0092g00200	intergenic	mtr:MTR_1g100860	GDP-mannose transporter GONST3; K15281 solute carrier family 35	IPR004853; Sugar phosphate transporter domain	IPR029665; GDP-mannose transporter GONST3, plant
10	11521752	430.952	VIT_10s0092g00210	intergenic	vvi:100252938	lysine-specific demethylase JMJ18; K11446 histone demethylase JARID1 [EC:1.14.11.-]	IPR003347; JmjC domain	IPR003349; JmjN domain	IPR003888; FY-rich, N-terminal	IPR003889; FY-rich, C-terminal	IPR004198; Zinc finger, C5HC2-type
10	11522759	351.381	VIT_10s0092g00200	intergenic	mtr:MTR_1g100860	GDP-mannose transporter GONST3; K15281 solute carrier family 35	IPR004853; Sugar phosphate transporter domain	IPR029665; GDP-mannose transporter GONST3, plant
10	11522759	351.381	VIT_10s0092g00210	intergenic	vvi:100252938	lysine-specific demethylase JMJ18; K11446 histone demethylase JARID1 [EC:1.14.11.-]	IPR003347; JmjC domain	IPR003349; JmjN domain	IPR003888; FY-rich, N-terminal	IPR003889; FY-rich, C-terminal	IPR004198; Zinc finger, C5HC2-type
10	11606404	338.436	VIT_10s0092g00230	intergenic	dzi:111274326	vacuolar protein sorting-associated protein 2 homolog 2-like; K12191 charged multivesicular body protein 2A	IPR005735; Zinc finger, LSD1-type	IPR011031; Multihaem cytochrome
10	11606404	338.436	VIT_10s0092g00240	intergenic	vvi:100264744	alpha-glucosidase-like; K01187 alpha-glucosidase [EC:3.2.1.20]	IPR000322; Glycoside hydrolase family 31	IPR011013; Galactose mutarotase-like domain	IPR013785; Aldolase-type TIM barrel	IPR017853; Glycoside hydrolase superfamily	IPR025887; Glycoside hydrolase family 31, N-terminal domain	IPR030458; Glycosyl hydrolases family 31, active site	IPR030459; Glycosyl hydrolases family 31, conserved site	IPR031727; Galactose mutarotase, N-terminal barrel
10	11607412	361.005	VIT_10s0092g00230	intergenic	dzi:111274326	vacuolar protein sorting-associated protein 2 homolog 2-like; K12191 charged multivesicular body protein 2A	IPR005735; Zinc finger, LSD1-type	IPR011031; Multihaem cytochrome
10	11607412	361.005	VIT_10s0092g00240	intergenic	vvi:100264744	alpha-glucosidase-like; K01187 alpha-glucosidase [EC:3.2.1.20]	IPR000322; Glycoside hydrolase family 31	IPR011013; Galactose mutarotase-like domain	IPR013785; Aldolase-type TIM barrel	IPR017853; Glycoside hydrolase superfamily	IPR025887; Glycoside hydrolase family 31, N-terminal domain	IPR030458; Glycosyl hydrolases family 31, active site	IPR030459; Glycosyl hydrolases family 31, conserved site	IPR031727; Galactose mutarotase, N-terminal barrel
10	11608419	366.949	VIT_10s0092g00230	intergenic	dzi:111274326	vacuolar protein sorting-associated protein 2 homolog 2-like; K12191 charged multivesicular body protein 2A	IPR005735; Zinc finger, LSD1-type	IPR011031; Multihaem cytochrome
10	11608419	366.949	VIT_10s0092g00240	intergenic	vvi:100264744	alpha-glucosidase-like; K01187 alpha-glucosidase [EC:3.2.1.20]	IPR000322; Glycoside hydrolase family 31	IPR011013; Galactose mutarotase-like domain	IPR013785; Aldolase-type TIM barrel	IPR017853; Glycoside hydrolase superfamily	IPR025887; Glycoside hydrolase family 31, N-terminal domain	IPR030458; Glycosyl hydrolases family 31, active site	IPR030459; Glycosyl hydrolases family 31, conserved site	IPR031727; Galactose mutarotase, N-terminal barrel
10	11609427	356.486	VIT_10s0092g00230	intergenic	dzi:111274326	vacuolar protein sorting-associated protein 2 homolog 2-like; K12191 charged multivesicular body protein 2A	IPR005735; Zinc finger, LSD1-type	IPR011031; Multihaem cytochrome
10	11609427	356.486	VIT_10s0092g00240	intergenic	vvi:100264744	alpha-glucosidase-like; K01187 alpha-glucosidase [EC:3.2.1.20]	IPR000322; Glycoside hydrolase family 31	IPR011013; Galactose mutarotase-like domain	IPR013785; Aldolase-type TIM barrel	IPR017853; Glycoside hydrolase superfamily	IPR025887; Glycoside hydrolase family 31, N-terminal domain	IPR030458; Glycosyl hydrolases family 31, active site	IPR030459; Glycosyl hydrolases family 31, conserved site	IPR031727; Galactose mutarotase, N-terminal barrel
10	11610435	331.084	VIT_10s0092g00230	intergenic	dzi:111274326	vacuolar protein sorting-associated protein 2 homolog 2-like; K12191 charged multivesicular body protein 2A	IPR005735; Zinc finger, LSD1-type	IPR011031; Multihaem cytochrome
10	11610435	331.084	VIT_10s0092g00240	intergenic	vvi:100264744	alpha-glucosidase-like; K01187 alpha-glucosidase [EC:3.2.1.20]	IPR000322; Glycoside hydrolase family 31	IPR011013; Galactose mutarotase-like domain	IPR013785; Aldolase-type TIM barrel	IPR017853; Glycoside hydrolase superfamily	IPR025887; Glycoside hydrolase family 31, N-terminal domain	IPR030458; Glycosyl hydrolases family 31, active site	IPR030459; Glycosyl hydrolases family 31, conserved site	IPR031727; Galactose mutarotase, N-terminal barrel
10	12046796	324.102	VIT_10s0092g00480	intergenic	tcc:18594727	cytochrome P450 71D10; K00512 steroid 17alpha-monooxygenase / 17alpha-hydroxyprogesterone deacetylase [EC:1.14.14.19 1.14.14.32]	IPR001128; Cytochrome P450	IPR002401; Cytochrome P450, E-class, group I	IPR017972; Cytochrome P450, conserved site
10	12046796	324.102	VIT_10s0092g00490	intergenic	jcu:105633069	cytochrome P450 71D10; K07418 cytochrome P450 family 2 subfamily J [EC:1.14.14.1]	IPR001128; Cytochrome P450
10	12047804	393.098	VIT_10s0092g00480	intergenic	tcc:18594727	cytochrome P450 71D10; K00512 steroid 17alpha-monooxygenase / 17alpha-hydroxyprogesterone deacetylase [EC:1.14.14.19 1.14.14.32]	IPR001128; Cytochrome P450	IPR002401; Cytochrome P450, E-class, group I	IPR017972; Cytochrome P450, conserved site
10	12047804	393.098	VIT_10s0092g00490	intergenic	jcu:105633069	cytochrome P450 71D10; K07418 cytochrome P450 family 2 subfamily J [EC:1.14.14.1]	IPR001128; Cytochrome P450
10	12048812	402.899	VIT_10s0092g00480	intergenic	tcc:18594727	cytochrome P450 71D10; K00512 steroid 17alpha-monooxygenase / 17alpha-hydroxyprogesterone deacetylase [EC:1.14.14.19 1.14.14.32]	IPR001128; Cytochrome P450	IPR002401; Cytochrome P450, E-class, group I	IPR017972; Cytochrome P450, conserved site
10	12048812	402.899	VIT_10s0092g00490	intergenic	jcu:105633069	cytochrome P450 71D10; K07418 cytochrome P450 family 2 subfamily J [EC:1.14.14.1]	IPR001128; Cytochrome P450
10	15270630	430.327	VIT_10s0042g01260	downstream	ppp:112280961	transcription termination factor MTERF4, chloroplastic-like; K15032 mTERF domain-containing protein, mitochondrial	IPR003690; Mitochodrial transcription termination factor
10	15271638	378.757	VIT_10s0042g01260	exonic	ppp:112280961	transcription termination factor MTERF4, chloroplastic-like; K15032 mTERF domain-containing protein, mitochondrial	IPR003690; Mitochodrial transcription termination factor
10	15272645	410.277	VIT_10s0042g01260	exonic	ppp:112280961	transcription termination factor MTERF4, chloroplastic-like; K15032 mTERF domain-containing protein, mitochondrial	IPR003690; Mitochodrial transcription termination factor
10	17662051	394.035	VIT_10s0071g01000	intronic	NaN		NaN
10	17663059	550.807	VIT_10s0071g01000	intronic	NaN		NaN
10	17664067	483.952	VIT_10s0071g01000	intronic	NaN		NaN
10	17665075	426.547	VIT_10s0071g01000	intronic	NaN		NaN
11	3894889	338.303	VIT_11s0016g04590(VIT_11s0016g04590.t01:exon14:c.2575+2T>A)	splicing	dsq:DICSQDRAFT_59582	pleiotropic drug resistance ABC transporter; K08712 ATP-binding cassette, subfamily G (WHITE), member 2, SNQ2	IPR003439; ABC transporter-like	IPR003593; AAA+ ATPase domain	IPR013525; ABC-2 type transporter	IPR013581; Plant PDR ABC transporter associated	IPR017871; ABC transporter, conserved site	IPR027417; P-loop containing nucleoside triphosphate hydrolase	IPR029481; ABC-transporter extracellular N-terminal domain
11	3895880	350.567	VIT_11s0016g04590	exonic	dsq:DICSQDRAFT_59582	pleiotropic drug resistance ABC transporter; K08712 ATP-binding cassette, subfamily G (WHITE), member 2, SNQ2	IPR003439; ABC transporter-like	IPR003593; AAA+ ATPase domain	IPR013525; ABC-2 type transporter	IPR013581; Plant PDR ABC transporter associated	IPR017871; ABC transporter, conserved site	IPR027417; P-loop containing nucleoside triphosphate hydrolase	IPR029481; ABC-transporter extracellular N-terminal domain
11	3898851	325.43	VIT_11s0016g04590	upstream	dsq:DICSQDRAFT_59582	pleiotropic drug resistance ABC transporter; K08712 ATP-binding cassette, subfamily G (WHITE), member 2, SNQ2	IPR003439; ABC transporter-like	IPR003593; AAA+ ATPase domain	IPR013525; ABC-2 type transporter	IPR013581; Plant PDR ABC transporter associated	IPR017871; ABC transporter, conserved site	IPR027417; P-loop containing nucleoside triphosphate hydrolase	IPR029481; ABC-transporter extracellular N-terminal domain
11	3949363	339.923	VIT_11s0016g04620	downstream	vvi:100268067	protein argonaute PNH1; K11593 eukaryotic translation initiation factor 2C	IPR003100; PAZ domain	IPR003165; Piwi domain	IPR012337; Ribonuclease H-like domain	IPR014811; Argonaute, linker 1 domain	IPR032472; Argonaute linker 2 domain	IPR032473; Protein argonaute, Mid domain	IPR032474; Protein argonaute, N-terminal
11	3950353	416.258	VIT_11s0016g04620	intergenic	vvi:100268067	protein argonaute PNH1; K11593 eukaryotic translation initiation factor 2C	IPR003100; PAZ domain	IPR003165; Piwi domain	IPR012337; Ribonuclease H-like domain	IPR014811; Argonaute, linker 1 domain	IPR032472; Argonaute linker 2 domain	IPR032473; Protein argonaute, Mid domain	IPR032474; Protein argonaute, N-terminal
11	3950353	416.258	VIT_11s0016g04630	intergenic	vvi:100249084	DELLA protein SLR1; K14494 DELLA protein	IPR005202; Transcription factor GRAS	IPR021914; Transcriptional factor DELLA, N-terminal
11	3951343	461.369	VIT_11s0016g04620	intergenic	vvi:100268067	protein argonaute PNH1; K11593 eukaryotic translation initiation factor 2C	IPR003100; PAZ domain	IPR003165; Piwi domain	IPR012337; Ribonuclease H-like domain	IPR014811; Argonaute, linker 1 domain	IPR032472; Argonaute linker 2 domain	IPR032473; Protein argonaute, Mid domain	IPR032474; Protein argonaute, N-terminal
11	3951343	461.369	VIT_11s0016g04630	intergenic	vvi:100249084	DELLA protein SLR1; K14494 DELLA protein	IPR005202; Transcription factor GRAS	IPR021914; Transcriptional factor DELLA, N-terminal
11	3952334	450.616	VIT_11s0016g04620	intergenic	vvi:100268067	protein argonaute PNH1; K11593 eukaryotic translation initiation factor 2C	IPR003100; PAZ domain	IPR003165; Piwi domain	IPR012337; Ribonuclease H-like domain	IPR014811; Argonaute, linker 1 domain	IPR032472; Argonaute linker 2 domain	IPR032473; Protein argonaute, Mid domain	IPR032474; Protein argonaute, N-terminal
11	3952334	450.616	VIT_11s0016g04630	intergenic	vvi:100249084	DELLA protein SLR1; K14494 DELLA protein	IPR005202; Transcription factor GRAS	IPR021914; Transcriptional factor DELLA, N-terminal
11	3953324	403.447	VIT_11s0016g04620	intergenic	vvi:100268067	protein argonaute PNH1; K11593 eukaryotic translation initiation factor 2C	IPR003100; PAZ domain	IPR003165; Piwi domain	IPR012337; Ribonuclease H-like domain	IPR014811; Argonaute, linker 1 domain	IPR032472; Argonaute linker 2 domain	IPR032473; Protein argonaute, Mid domain	IPR032474; Protein argonaute, N-terminal
11	3953324	403.447	VIT_11s0016g04630	intergenic	vvi:100249084	DELLA protein SLR1; K14494 DELLA protein	IPR005202; Transcription factor GRAS	IPR021914; Transcriptional factor DELLA, N-terminal
11	3954315	347.556	VIT_11s0016g04620	intergenic	vvi:100268067	protein argonaute PNH1; K11593 eukaryotic translation initiation factor 2C	IPR003100; PAZ domain	IPR003165; Piwi domain	IPR012337; Ribonuclease H-like domain	IPR014811; Argonaute, linker 1 domain	IPR032472; Argonaute linker 2 domain	IPR032473; Protein argonaute, Mid domain	IPR032474; Protein argonaute, N-terminal
11	3954315	347.556	VIT_11s0016g04630	intergenic	vvi:100249084	DELLA protein SLR1; K14494 DELLA protein	IPR005202; Transcription factor GRAS	IPR021914; Transcriptional factor DELLA, N-terminal
11	3983037	344.207	VIT_11s0016g04680	upstream	NaN		NaN
11	3983037	344.207	VIT_11s0016g04690	upstream	apro:F751_2792	Nucleolysin TIAR; K13201 nucleolysin TIA-1/TIAR	IPR006917; SOUL haem-binding protein	IPR011256; Regulatory factor, effector binding domain	IPR018790; Protein of unknown function DUF2358	IPR032710; NTF2-like domain
11	3984027	458.064	VIT_11s0016g04690	exonic	apro:F751_2792	Nucleolysin TIAR; K13201 nucleolysin TIA-1/TIAR	IPR006917; SOUL haem-binding protein	IPR011256; Regulatory factor, effector binding domain	IPR018790; Protein of unknown function DUF2358	IPR032710; NTF2-like domain
11	3985018	554.617	VIT_11s0016g04690	intronic	apro:F751_2792	Nucleolysin TIAR; K13201 nucleolysin TIA-1/TIAR	IPR006917; SOUL haem-binding protein	IPR011256; Regulatory factor, effector binding domain	IPR018790; Protein of unknown function DUF2358	IPR032710; NTF2-like domain
11	3986008	528.298	VIT_11s0016g04690	exonic	apro:F751_2792	Nucleolysin TIAR; K13201 nucleolysin TIA-1/TIAR	IPR006917; SOUL haem-binding protein	IPR011256; Regulatory factor, effector binding domain	IPR018790; Protein of unknown function DUF2358	IPR032710; NTF2-like domain
11	3986999	536.24	VIT_11s0016g04690	intronic	apro:F751_2792	Nucleolysin TIAR; K13201 nucleolysin TIA-1/TIAR	IPR006917; SOUL haem-binding protein	IPR011256; Regulatory factor, effector binding domain	IPR018790; Protein of unknown function DUF2358	IPR032710; NTF2-like domain
11	3987989	521.887	VIT_11s0016g04690	exonic	apro:F751_2792	Nucleolysin TIAR; K13201 nucleolysin TIA-1/TIAR	IPR006917; SOUL haem-binding protein	IPR011256; Regulatory factor, effector binding domain	IPR018790; Protein of unknown function DUF2358	IPR032710; NTF2-like domain
11	3988979	443.303	VIT_11s0016g04700	intronic	vvi:100266256	3-ketoacyl-CoA synthase 11-like; K15397 3-ketoacyl-CoA synthase [EC:2.3.1.199]	IPR012392; Very-long-chain 3-ketoacyl-CoA synthase	IPR013601; FAE1/Type III polyketide synthase-like protein	IPR013747; 3-Oxoacyl-[acyl-carrier-protein (ACP)] synthase III, C-terminal	IPR016039; Thiolase-like
11	3989970	366.312	VIT_11s0016g04700	intronic	vvi:100266256	3-ketoacyl-CoA synthase 11-like; K15397 3-ketoacyl-CoA synthase [EC:2.3.1.199]	IPR012392; Very-long-chain 3-ketoacyl-CoA synthase	IPR013601; FAE1/Type III polyketide synthase-like protein	IPR013747; 3-Oxoacyl-[acyl-carrier-protein (ACP)] synthase III, C-terminal	IPR016039; Thiolase-like
11	3990960	354.91	VIT_11s0016g04700	exonic	vvi:100266256	3-ketoacyl-CoA synthase 11-like; K15397 3-ketoacyl-CoA synthase [EC:2.3.1.199]	IPR012392; Very-long-chain 3-ketoacyl-CoA synthase	IPR013601; FAE1/Type III polyketide synthase-like protein	IPR013747; 3-Oxoacyl-[acyl-carrier-protein (ACP)] synthase III, C-terminal	IPR016039; Thiolase-like
11	8252749	334.414	VIT_11s0037g00450	intergenic	NaN		NaN
11	8252749	334.414	VIT_11s0037g00470	intergenic	NaN		NaN
11	8253740	351.986	VIT_11s0037g00450	intergenic	NaN		NaN
11	8253740	351.986	VIT_11s0037g00470	intergenic	NaN		NaN
12	4504480	381.871	VIT_12s0028g03650	intergenic	dzi:111309288	two pore calcium channel protein 1 isoform X1; K16900 two pore calcium channel protein, plant	IPR005821; Ion transport domain
12	4504480	381.871	VIT_12s0028g03700	intergenic	vvi:100233073	TPC1; two pore channel 1; K16900 two pore calcium channel protein, plant	IPR005821; Ion transport domain
12	4505467	396.906	VIT_12s0028g03650	intergenic	dzi:111309288	two pore calcium channel protein 1 isoform X1; K16900 two pore calcium channel protein, plant	IPR005821; Ion transport domain
12	4505467	396.906	VIT_12s0028g03700	intergenic	vvi:100233073	TPC1; two pore channel 1; K16900 two pore calcium channel protein, plant	IPR005821; Ion transport domain
12	4506454	395.84	VIT_12s0028g03650	intergenic	dzi:111309288	two pore calcium channel protein 1 isoform X1; K16900 two pore calcium channel protein, plant	IPR005821; Ion transport domain
12	4506454	395.84	VIT_12s0028g03700	intergenic	vvi:100233073	TPC1; two pore channel 1; K16900 two pore calcium channel protein, plant	IPR005821; Ion transport domain
12	4507441	434.381	VIT_12s0028g03650	intergenic	dzi:111309288	two pore calcium channel protein 1 isoform X1; K16900 two pore calcium channel protein, plant	IPR005821; Ion transport domain
12	4507441	434.381	VIT_12s0028g03700	intergenic	vvi:100233073	TPC1; two pore channel 1; K16900 two pore calcium channel protein, plant	IPR005821; Ion transport domain
12	4508428	389.434	VIT_12s0028g03650	intergenic	dzi:111309288	two pore calcium channel protein 1 isoform X1; K16900 two pore calcium channel protein, plant	IPR005821; Ion transport domain
12	4508428	389.434	VIT_12s0028g03700	intergenic	vvi:100233073	TPC1; two pore channel 1; K16900 two pore calcium channel protein, plant	IPR005821; Ion transport domain
12	4509415	421.08	VIT_12s0028g03650	intergenic	dzi:111309288	two pore calcium channel protein 1 isoform X1; K16900 two pore calcium channel protein, plant	IPR005821; Ion transport domain
12	4509415	421.08	VIT_12s0028g03700	intergenic	vvi:100233073	TPC1; two pore channel 1; K16900 two pore calcium channel protein, plant	IPR005821; Ion transport domain
12	4510402	396.834	VIT_12s0028g03650	intergenic	dzi:111309288	two pore calcium channel protein 1 isoform X1; K16900 two pore calcium channel protein, plant	IPR005821; Ion transport domain
12	4510402	396.834	VIT_12s0028g03700	intergenic	vvi:100233073	TPC1; two pore channel 1; K16900 two pore calcium channel protein, plant	IPR005821; Ion transport domain
12	4511389	441.177	VIT_12s0028g03650	intergenic	dzi:111309288	two pore calcium channel protein 1 isoform X1; K16900 two pore calcium channel protein, plant	IPR005821; Ion transport domain
12	4511389	441.177	VIT_12s0028g03700	intergenic	vvi:100233073	TPC1; two pore channel 1; K16900 two pore calcium channel protein, plant	IPR005821; Ion transport domain
12	4512376	418.417	VIT_12s0028g03650	intergenic	dzi:111309288	two pore calcium channel protein 1 isoform X1; K16900 two pore calcium channel protein, plant	IPR005821; Ion transport domain
12	4512376	418.417	VIT_12s0028g03700	intergenic	vvi:100233073	TPC1; two pore channel 1; K16900 two pore calcium channel protein, plant	IPR005821; Ion transport domain
12	4513363	368.667	VIT_12s0028g03650	intergenic	dzi:111309288	two pore calcium channel protein 1 isoform X1; K16900 two pore calcium channel protein, plant	IPR005821; Ion transport domain
12	4513363	368.667	VIT_12s0028g03700	intergenic	vvi:100233073	TPC1; two pore channel 1; K16900 two pore calcium channel protein, plant	IPR005821; Ion transport domain
12	4580479	344.085	VIT_12s0028g03700	intronic	vvi:100233073	TPC1; two pore channel 1; K16900 two pore calcium channel protein, plant	IPR005821; Ion transport domain
12	4581466	379.469	VIT_12s0028g03700	intronic	vvi:100233073	TPC1; two pore channel 1; K16900 two pore calcium channel protein, plant	IPR005821; Ion transport domain
12	4582453	406.696	VIT_12s0028g03700	intronic	vvi:100233073	TPC1; two pore channel 1; K16900 two pore calcium channel protein, plant	IPR005821; Ion transport domain
12	4583440	428.004	VIT_12s0028g03700	intronic	vvi:100233073	TPC1; two pore channel 1; K16900 two pore calcium channel protein, plant	IPR005821; Ion transport domain
12	4584427	441.35	VIT_12s0028g03700	intronic	vvi:100233073	TPC1; two pore channel 1; K16900 two pore calcium channel protein, plant	IPR005821; Ion transport domain
12	4585414	439.191	VIT_12s0028g03700	intronic	vvi:100233073	TPC1; two pore channel 1; K16900 two pore calcium channel protein, plant	IPR005821; Ion transport domain
12	4586401	420.889	VIT_12s0028g03700	intronic	vvi:100233073	TPC1; two pore channel 1; K16900 two pore calcium channel protein, plant	IPR005821; Ion transport domain
12	4587388	427.235	VIT_12s0028g03700	exonic	vvi:100233073	TPC1; two pore channel 1; K16900 two pore calcium channel protein, plant	IPR005821; Ion transport domain
12	4588375	430.669	VIT_12s0028g03700	intronic	vvi:100233073	TPC1; two pore channel 1; K16900 two pore calcium channel protein, plant	IPR005821; Ion transport domain
12	4589362	426.281	VIT_12s0028g03700	intronic	vvi:100233073	TPC1; two pore channel 1; K16900 two pore calcium channel protein, plant	IPR005821; Ion transport domain
12	4590348	398.005	VIT_12s0028g03700	intronic	vvi:100233073	TPC1; two pore channel 1; K16900 two pore calcium channel protein, plant	IPR005821; Ion transport domain
12	4591335	405.307	VIT_12s0028g03700	intronic	vvi:100233073	TPC1; two pore channel 1; K16900 two pore calcium channel protein, plant	IPR005821; Ion transport domain
12	4592322	373.067	VIT_12s0028g03700	intronic	vvi:100233073	TPC1; two pore channel 1; K16900 two pore calcium channel protein, plant	IPR005821; Ion transport domain
12	14282644	324.693	VIT_12s0055g00900	intronic	vvi:100250245	protein RAE1; K14298 mRNA export factor	IPR001680; WD40 repeat	IPR015943; WD40/YVTN repeat-like-containing domain	IPR017986; WD40-repeat-containing domain	IPR020472; G-protein beta WD-40 repeat
12	14283631	391.016	VIT_12s0055g00900	intronic	vvi:100250245	protein RAE1; K14298 mRNA export factor	IPR001680; WD40 repeat	IPR015943; WD40/YVTN repeat-like-containing domain	IPR017986; WD40-repeat-containing domain	IPR020472; G-protein beta WD-40 repeat
12	14284618	447.271	VIT_12s0055g00900	intronic	vvi:100250245	protein RAE1; K14298 mRNA export factor	IPR001680; WD40 repeat	IPR015943; WD40/YVTN repeat-like-containing domain	IPR017986; WD40-repeat-containing domain	IPR020472; G-protein beta WD-40 repeat
12	14285605	475.529	VIT_12s0055g00900	intronic	vvi:100250245	protein RAE1; K14298 mRNA export factor	IPR001680; WD40 repeat	IPR015943; WD40/YVTN repeat-like-containing domain	IPR017986; WD40-repeat-containing domain	IPR020472; G-protein beta WD-40 repeat
12	14286592	484.614	VIT_12s0055g00900	intronic	vvi:100250245	protein RAE1; K14298 mRNA export factor	IPR001680; WD40 repeat	IPR015943; WD40/YVTN repeat-like-containing domain	IPR017986; WD40-repeat-containing domain	IPR020472; G-protein beta WD-40 repeat
12	14287579	456.723	VIT_12s0055g00900	intronic	vvi:100250245	protein RAE1; K14298 mRNA export factor	IPR001680; WD40 repeat	IPR015943; WD40/YVTN repeat-like-containing domain	IPR017986; WD40-repeat-containing domain	IPR020472; G-protein beta WD-40 repeat
12	14288566	486.829	VIT_12s0055g00900	intronic	vvi:100250245	protein RAE1; K14298 mRNA export factor	IPR001680; WD40 repeat	IPR015943; WD40/YVTN repeat-like-containing domain	IPR017986; WD40-repeat-containing domain	IPR020472; G-protein beta WD-40 repeat
12	14289553	426.33	VIT_12s0055g00900	intronic	vvi:100250245	protein RAE1; K14298 mRNA export factor	IPR001680; WD40 repeat	IPR015943; WD40/YVTN repeat-like-containing domain	IPR017986; WD40-repeat-containing domain	IPR020472; G-protein beta WD-40 repeat
12	14290540	403.85	VIT_12s0055g00900	intronic	vvi:100250245	protein RAE1; K14298 mRNA export factor	IPR001680; WD40 repeat	IPR015943; WD40/YVTN repeat-like-containing domain	IPR017986; WD40-repeat-containing domain	IPR020472; G-protein beta WD-40 repeat
12	14291527	363.02	VIT_12s0055g00900	intronic	vvi:100250245	protein RAE1; K14298 mRNA export factor	IPR001680; WD40 repeat	IPR015943; WD40/YVTN repeat-like-containing domain	IPR017986; WD40-repeat-containing domain	IPR020472; G-protein beta WD-40 repeat
12	14293501	353.427	VIT_12s0055g00900	exonic	vvi:100250245	protein RAE1; K14298 mRNA export factor	IPR001680; WD40 repeat	IPR015943; WD40/YVTN repeat-like-containing domain	IPR017986; WD40-repeat-containing domain	IPR020472; G-protein beta WD-40 repeat
12	14298436	538.01	VIT_12s0055g00900	intergenic	vvi:100250245	protein RAE1; K14298 mRNA export factor	IPR001680; WD40 repeat	IPR015943; WD40/YVTN repeat-like-containing domain	IPR017986; WD40-repeat-containing domain	IPR020472; G-protein beta WD-40 repeat
12	14298436	538.01	VIT_12s0055g00910	intergenic	ipu:108255562	kelch-like protein 10; K10448 kelch-like protein 10	IPR001810; F-box domain	IPR006652; Kelch repeat type 1	IPR015916; Galactose oxidase, beta-propeller
12	14299423	603.759	VIT_12s0055g00900	intergenic	vvi:100250245	protein RAE1; K14298 mRNA export factor	IPR001680; WD40 repeat	IPR015943; WD40/YVTN repeat-like-containing domain	IPR017986; WD40-repeat-containing domain	IPR020472; G-protein beta WD-40 repeat
12	14299423	603.759	VIT_12s0055g00910	intergenic	ipu:108255562	kelch-like protein 10; K10448 kelch-like protein 10	IPR001810; F-box domain	IPR006652; Kelch repeat type 1	IPR015916; Galactose oxidase, beta-propeller
12	14300410	620.271	VIT_12s0055g00900	intergenic	vvi:100250245	protein RAE1; K14298 mRNA export factor	IPR001680; WD40 repeat	IPR015943; WD40/YVTN repeat-like-containing domain	IPR017986; WD40-repeat-containing domain	IPR020472; G-protein beta WD-40 repeat
12	14300410	620.271	VIT_12s0055g00910	intergenic	ipu:108255562	kelch-like protein 10; K10448 kelch-like protein 10	IPR001810; F-box domain	IPR006652; Kelch repeat type 1	IPR015916; Galactose oxidase, beta-propeller
12	14301397	610.031	VIT_12s0055g00900	intergenic	vvi:100250245	protein RAE1; K14298 mRNA export factor	IPR001680; WD40 repeat	IPR015943; WD40/YVTN repeat-like-containing domain	IPR017986; WD40-repeat-containing domain	IPR020472; G-protein beta WD-40 repeat
12	14301397	610.031	VIT_12s0055g00910	intergenic	ipu:108255562	kelch-like protein 10; K10448 kelch-like protein 10	IPR001810; F-box domain	IPR006652; Kelch repeat type 1	IPR015916; Galactose oxidase, beta-propeller
12	14302384	496.94	VIT_12s0055g00900	intergenic	vvi:100250245	protein RAE1; K14298 mRNA export factor	IPR001680; WD40 repeat	IPR015943; WD40/YVTN repeat-like-containing domain	IPR017986; WD40-repeat-containing domain	IPR020472; G-protein beta WD-40 repeat
12	14302384	496.94	VIT_12s0055g00910	intergenic	ipu:108255562	kelch-like protein 10; K10448 kelch-like protein 10	IPR001810; F-box domain	IPR006652; Kelch repeat type 1	IPR015916; Galactose oxidase, beta-propeller
12	14305345	363.988	VIT_12s0055g00900	intergenic	vvi:100250245	protein RAE1; K14298 mRNA export factor	IPR001680; WD40 repeat	IPR015943; WD40/YVTN repeat-like-containing domain	IPR017986; WD40-repeat-containing domain	IPR020472; G-protein beta WD-40 repeat
12	14305345	363.988	VIT_12s0055g00910	intergenic	ipu:108255562	kelch-like protein 10; K10448 kelch-like protein 10	IPR001810; F-box domain	IPR006652; Kelch repeat type 1	IPR015916; Galactose oxidase, beta-propeller
12	14306332	540.12	VIT_12s0055g00900	intergenic	vvi:100250245	protein RAE1; K14298 mRNA export factor	IPR001680; WD40 repeat	IPR015943; WD40/YVTN repeat-like-containing domain	IPR017986; WD40-repeat-containing domain	IPR020472; G-protein beta WD-40 repeat
12	14306332	540.12	VIT_12s0055g00910	intergenic	ipu:108255562	kelch-like protein 10; K10448 kelch-like protein 10	IPR001810; F-box domain	IPR006652; Kelch repeat type 1	IPR015916; Galactose oxidase, beta-propeller
12	14307319	600.356	VIT_12s0055g00900	intergenic	vvi:100250245	protein RAE1; K14298 mRNA export factor	IPR001680; WD40 repeat	IPR015943; WD40/YVTN repeat-like-containing domain	IPR017986; WD40-repeat-containing domain	IPR020472; G-protein beta WD-40 repeat
12	14307319	600.356	VIT_12s0055g00910	intergenic	ipu:108255562	kelch-like protein 10; K10448 kelch-like protein 10	IPR001810; F-box domain	IPR006652; Kelch repeat type 1	IPR015916; Galactose oxidase, beta-propeller
12	14308306	506.137	VIT_12s0055g00900	intergenic	vvi:100250245	protein RAE1; K14298 mRNA export factor	IPR001680; WD40 repeat	IPR015943; WD40/YVTN repeat-like-containing domain	IPR017986; WD40-repeat-containing domain	IPR020472; G-protein beta WD-40 repeat
12	14308306	506.137	VIT_12s0055g00910	intergenic	ipu:108255562	kelch-like protein 10; K10448 kelch-like protein 10	IPR001810; F-box domain	IPR006652; Kelch repeat type 1	IPR015916; Galactose oxidase, beta-propeller
12	14309293	461.51	VIT_12s0055g00900	intergenic	vvi:100250245	protein RAE1; K14298 mRNA export factor	IPR001680; WD40 repeat	IPR015943; WD40/YVTN repeat-like-containing domain	IPR017986; WD40-repeat-containing domain	IPR020472; G-protein beta WD-40 repeat
12	14309293	461.51	VIT_12s0055g00910	intergenic	ipu:108255562	kelch-like protein 10; K10448 kelch-like protein 10	IPR001810; F-box domain	IPR006652; Kelch repeat type 1	IPR015916; Galactose oxidase, beta-propeller
12	14310280	448.18	VIT_12s0055g00900	intergenic	vvi:100250245	protein RAE1; K14298 mRNA export factor	IPR001680; WD40 repeat	IPR015943; WD40/YVTN repeat-like-containing domain	IPR017986; WD40-repeat-containing domain	IPR020472; G-protein beta WD-40 repeat
12	14310280	448.18	VIT_12s0055g00910	intergenic	ipu:108255562	kelch-like protein 10; K10448 kelch-like protein 10	IPR001810; F-box domain	IPR006652; Kelch repeat type 1	IPR015916; Galactose oxidase, beta-propeller
12	14311267	408.873	VIT_12s0055g00900	intergenic	vvi:100250245	protein RAE1; K14298 mRNA export factor	IPR001680; WD40 repeat	IPR015943; WD40/YVTN repeat-like-containing domain	IPR017986; WD40-repeat-containing domain	IPR020472; G-protein beta WD-40 repeat
12	14311267	408.873	VIT_12s0055g00910	intergenic	ipu:108255562	kelch-like protein 10; K10448 kelch-like protein 10	IPR001810; F-box domain	IPR006652; Kelch repeat type 1	IPR015916; Galactose oxidase, beta-propeller
12	18406311	331.269	VIT_12s0034g02140	exonic	egz:104127389	TMEM259; LOW QUALITY PROTEIN: membralin; K05641 ATP-binding cassette, subfamily A (ABC1), member 1	IPR019144; Membralin
12	18408285	347.492	VIT_12s0034g02140	exonic	egz:104127389	TMEM259; LOW QUALITY PROTEIN: membralin; K05641 ATP-binding cassette, subfamily A (ABC1), member 1	IPR019144; Membralin
12	18411246	359.166	VIT_12s0034g02140	intronic	egz:104127389	TMEM259; LOW QUALITY PROTEIN: membralin; K05641 ATP-binding cassette, subfamily A (ABC1), member 1	IPR019144; Membralin
12	18412233	355.752	VIT_12s0034g02140	intronic	egz:104127389	TMEM259; LOW QUALITY PROTEIN: membralin; K05641 ATP-binding cassette, subfamily A (ABC1), member 1	IPR019144; Membralin
12	18413220	391.248	VIT_12s0034g02140	intronic	egz:104127389	TMEM259; LOW QUALITY PROTEIN: membralin; K05641 ATP-binding cassette, subfamily A (ABC1), member 1	IPR019144; Membralin
12	18414207	341.332	VIT_12s0034g02140	intronic	egz:104127389	TMEM259; LOW QUALITY PROTEIN: membralin; K05641 ATP-binding cassette, subfamily A (ABC1), member 1	IPR019144; Membralin
13	5489292	326.371	VIT_13s0019g04170	intronic	vvi:100258193	aminodeoxychorismate synthase, chloroplastic; K13950 para-aminobenzoate synthetase [EC:2.6.1.85]	IPR005801; ADC synthase	IPR005802; Para-aminobenzoate synthase, component I	IPR006805; Anthranilate synthase component I, N-terminal	IPR015890; Chorismate-utilising enzyme, C-terminal	IPR017926; Glutamine amidotransferase	IPR029062; Class I glutamine amidotransferase-like
13	5490309	339.145	VIT_13s0019g04170	exonic	vvi:100258193	aminodeoxychorismate synthase, chloroplastic; K13950 para-aminobenzoate synthetase [EC:2.6.1.85]	IPR005801; ADC synthase	IPR005802; Para-aminobenzoate synthase, component I	IPR006805; Anthranilate synthase component I, N-terminal	IPR015890; Chorismate-utilising enzyme, C-terminal	IPR017926; Glutamine amidotransferase	IPR029062; Class I glutamine amidotransferase-like
13	5491325	335.423	VIT_13s0019g04170	intronic	vvi:100258193	aminodeoxychorismate synthase, chloroplastic; K13950 para-aminobenzoate synthetase [EC:2.6.1.85]	IPR005801; ADC synthase	IPR005802; Para-aminobenzoate synthase, component I	IPR006805; Anthranilate synthase component I, N-terminal	IPR015890; Chorismate-utilising enzyme, C-terminal	IPR017926; Glutamine amidotransferase	IPR029062; Class I glutamine amidotransferase-like
13	5492342	325.129	VIT_13s0019g04170	intronic	vvi:100258193	aminodeoxychorismate synthase, chloroplastic; K13950 para-aminobenzoate synthetase [EC:2.6.1.85]	IPR005801; ADC synthase	IPR005802; Para-aminobenzoate synthase, component I	IPR006805; Anthranilate synthase component I, N-terminal	IPR015890; Chorismate-utilising enzyme, C-terminal	IPR017926; Glutamine amidotransferase	IPR029062; Class I glutamine amidotransferase-like
13	5512672	347.768	VIT_13s0019g04180	exonic	vvi:100263331	aminodeoxychorismate synthase, chloroplastic; K13950 para-aminobenzoate synthetase [EC:2.6.1.85]	IPR005801; ADC synthase	IPR005802; Para-aminobenzoate synthase, component I	IPR006805; Anthranilate synthase component I, N-terminal	IPR015890; Chorismate-utilising enzyme, C-terminal	IPR017926; Glutamine amidotransferase	IPR029062; Class I glutamine amidotransferase-like
13	5513689	382.033	VIT_13s0019g04180	intronic	vvi:100263331	aminodeoxychorismate synthase, chloroplastic; K13950 para-aminobenzoate synthetase [EC:2.6.1.85]	IPR005801; ADC synthase	IPR005802; Para-aminobenzoate synthase, component I	IPR006805; Anthranilate synthase component I, N-terminal	IPR015890; Chorismate-utilising enzyme, C-terminal	IPR017926; Glutamine amidotransferase	IPR029062; Class I glutamine amidotransferase-like
13	5514705	407.967	VIT_13s0019g04180	intronic	vvi:100263331	aminodeoxychorismate synthase, chloroplastic; K13950 para-aminobenzoate synthetase [EC:2.6.1.85]	IPR005801; ADC synthase	IPR005802; Para-aminobenzoate synthase, component I	IPR006805; Anthranilate synthase component I, N-terminal	IPR015890; Chorismate-utilising enzyme, C-terminal	IPR017926; Glutamine amidotransferase	IPR029062; Class I glutamine amidotransferase-like
13	5515722	419.302	VIT_13s0019g04180	exonic	vvi:100263331	aminodeoxychorismate synthase, chloroplastic; K13950 para-aminobenzoate synthetase [EC:2.6.1.85]	IPR005801; ADC synthase	IPR005802; Para-aminobenzoate synthase, component I	IPR006805; Anthranilate synthase component I, N-terminal	IPR015890; Chorismate-utilising enzyme, C-terminal	IPR017926; Glutamine amidotransferase	IPR029062; Class I glutamine amidotransferase-like
13	5516738	395.238	VIT_13s0019g04180	exonic	vvi:100263331	aminodeoxychorismate synthase, chloroplastic; K13950 para-aminobenzoate synthetase [EC:2.6.1.85]	IPR005801; ADC synthase	IPR005802; Para-aminobenzoate synthase, component I	IPR006805; Anthranilate synthase component I, N-terminal	IPR015890; Chorismate-utilising enzyme, C-terminal	IPR017926; Glutamine amidotransferase	IPR029062; Class I glutamine amidotransferase-like
13	5517755	393.716	VIT_13s0019g04180	downstream	vvi:100263331	aminodeoxychorismate synthase, chloroplastic; K13950 para-aminobenzoate synthetase [EC:2.6.1.85]	IPR005801; ADC synthase	IPR005802; Para-aminobenzoate synthase, component I	IPR006805; Anthranilate synthase component I, N-terminal	IPR015890; Chorismate-utilising enzyme, C-terminal	IPR017926; Glutamine amidotransferase	IPR029062; Class I glutamine amidotransferase-like
13	5518771	391.182	VIT_13s0019g04180	intergenic	vvi:100263331	aminodeoxychorismate synthase, chloroplastic; K13950 para-aminobenzoate synthetase [EC:2.6.1.85]	IPR005801; ADC synthase	IPR005802; Para-aminobenzoate synthase, component I	IPR006805; Anthranilate synthase component I, N-terminal	IPR015890; Chorismate-utilising enzyme, C-terminal	IPR017926; Glutamine amidotransferase	IPR029062; Class I glutamine amidotransferase-like
13	5518771	391.182	VIT_13s0019g04190	intergenic	vvi:100241015	chorismate synthase 1, chloroplastic; K01736 chorismate synthase [EC:4.2.3.5]	IPR000453; Chorismate synthase	IPR020541; Chorismate synthase, conserved site
13	5519788	363.703	VIT_13s0019g04180	intergenic	vvi:100263331	aminodeoxychorismate synthase, chloroplastic; K13950 para-aminobenzoate synthetase [EC:2.6.1.85]	IPR005801; ADC synthase	IPR005802; Para-aminobenzoate synthase, component I	IPR006805; Anthranilate synthase component I, N-terminal	IPR015890; Chorismate-utilising enzyme, C-terminal	IPR017926; Glutamine amidotransferase	IPR029062; Class I glutamine amidotransferase-like
13	5519788	363.703	VIT_13s0019g04190	intergenic	vvi:100241015	chorismate synthase 1, chloroplastic; K01736 chorismate synthase [EC:4.2.3.5]	IPR000453; Chorismate synthase	IPR020541; Chorismate synthase, conserved site
13	5520804	351.911	VIT_13s0019g04180	intergenic	vvi:100263331	aminodeoxychorismate synthase, chloroplastic; K13950 para-aminobenzoate synthetase [EC:2.6.1.85]	IPR005801; ADC synthase	IPR005802; Para-aminobenzoate synthase, component I	IPR006805; Anthranilate synthase component I, N-terminal	IPR015890; Chorismate-utilising enzyme, C-terminal	IPR017926; Glutamine amidotransferase	IPR029062; Class I glutamine amidotransferase-like
13	5520804	351.911	VIT_13s0019g04190	intergenic	vvi:100241015	chorismate synthase 1, chloroplastic; K01736 chorismate synthase [EC:4.2.3.5]	IPR000453; Chorismate synthase	IPR020541; Chorismate synthase, conserved site
13	5523854	328.983	VIT_13s0019g04190	intronic	vvi:100241015	chorismate synthase 1, chloroplastic; K01736 chorismate synthase [EC:4.2.3.5]	IPR000453; Chorismate synthase	IPR020541; Chorismate synthase, conserved site
13	5524871	324.67	VIT_13s0019g04190	exonic	vvi:100241015	chorismate synthase 1, chloroplastic; K01736 chorismate synthase [EC:4.2.3.5]	IPR000453; Chorismate synthase	IPR020541; Chorismate synthase, conserved site
13	5525887	367.193	VIT_13s0019g04190	intronic	vvi:100241015	chorismate synthase 1, chloroplastic; K01736 chorismate synthase [EC:4.2.3.5]	IPR000453; Chorismate synthase	IPR020541; Chorismate synthase, conserved site
13	5526904	367.443	VIT_13s0019g04190	exonic	vvi:100241015	chorismate synthase 1, chloroplastic; K01736 chorismate synthase [EC:4.2.3.5]	IPR000453; Chorismate synthase	IPR020541; Chorismate synthase, conserved site
13	5527920	375.15	VIT_13s0019g04190	intronic	vvi:100241015	chorismate synthase 1, chloroplastic; K01736 chorismate synthase [EC:4.2.3.5]	IPR000453; Chorismate synthase	IPR020541; Chorismate synthase, conserved site
13	5528937	358.436	VIT_13s0019g04190	intronic	vvi:100241015	chorismate synthase 1, chloroplastic; K01736 chorismate synthase [EC:4.2.3.5]	IPR000453; Chorismate synthase	IPR020541; Chorismate synthase, conserved site
13	5529953	350.939	VIT_13s0019g04190	intronic	vvi:100241015	chorismate synthase 1, chloroplastic; K01736 chorismate synthase [EC:4.2.3.5]	IPR000453; Chorismate synthase	IPR020541; Chorismate synthase, conserved site
13	5530970	366.283	VIT_13s0019g04190	intronic	vvi:100241015	chorismate synthase 1, chloroplastic; K01736 chorismate synthase [EC:4.2.3.5]	IPR000453; Chorismate synthase	IPR020541; Chorismate synthase, conserved site
13	5531986	368.608	VIT_13s0019g04190	downstream	vvi:100241015	chorismate synthase 1, chloroplastic; K01736 chorismate synthase [EC:4.2.3.5]	IPR000453; Chorismate synthase	IPR020541; Chorismate synthase, conserved site
13	5533003	331.034	VIT_13s0019g04190	intergenic	vvi:100241015	chorismate synthase 1, chloroplastic; K01736 chorismate synthase [EC:4.2.3.5]	IPR000453; Chorismate synthase	IPR020541; Chorismate synthase, conserved site
13	5533003	331.034	VIT_13s0019g04200	intergenic	ana:all2302	patatin-like protein; K06900 uncharacterized protein	IPR002641; Patatin/Phospholipase A2-related	IPR016035; Acyl transferase/acyl hydrolase/lysophospholipase
13	5535036	340.874	VIT_13s0019g04190	intergenic	vvi:100241015	chorismate synthase 1, chloroplastic; K01736 chorismate synthase [EC:4.2.3.5]	IPR000453; Chorismate synthase	IPR020541; Chorismate synthase, conserved site
13	5535036	340.874	VIT_13s0019g04200	intergenic	ana:all2302	patatin-like protein; K06900 uncharacterized protein	IPR002641; Patatin/Phospholipase A2-related	IPR016035; Acyl transferase/acyl hydrolase/lysophospholipase
13	5536052	356.2	VIT_13s0019g04190	intergenic	vvi:100241015	chorismate synthase 1, chloroplastic; K01736 chorismate synthase [EC:4.2.3.5]	IPR000453; Chorismate synthase	IPR020541; Chorismate synthase, conserved site
13	5536052	356.2	VIT_13s0019g04200	intergenic	ana:all2302	patatin-like protein; K06900 uncharacterized protein	IPR002641; Patatin/Phospholipase A2-related	IPR016035; Acyl transferase/acyl hydrolase/lysophospholipase
13	5537069	350.49	VIT_13s0019g04200	downstream	ana:all2302	patatin-like protein; K06900 uncharacterized protein	IPR002641; Patatin/Phospholipase A2-related	IPR016035; Acyl transferase/acyl hydrolase/lysophospholipase
13	5538085	354.881	VIT_13s0019g04200	UTR3	ana:all2302	patatin-like protein; K06900 uncharacterized protein	IPR002641; Patatin/Phospholipase A2-related	IPR016035; Acyl transferase/acyl hydrolase/lysophospholipase
13	5539102	353.219	VIT_13s0019g04200	intronic	ana:all2302	patatin-like protein; K06900 uncharacterized protein	IPR002641; Patatin/Phospholipase A2-related	IPR016035; Acyl transferase/acyl hydrolase/lysophospholipase
13	5540118	346.343	VIT_13s0019g04200	intronic	ana:all2302	patatin-like protein; K06900 uncharacterized protein	IPR002641; Patatin/Phospholipase A2-related	IPR016035; Acyl transferase/acyl hydrolase/lysophospholipase
13	5541135	338.467	VIT_13s0019g04200	intronic	ana:all2302	patatin-like protein; K06900 uncharacterized protein	IPR002641; Patatin/Phospholipase A2-related	IPR016035; Acyl transferase/acyl hydrolase/lysophospholipase
13	5542152	322.503	VIT_13s0019g04200	exonic	ana:all2302	patatin-like protein; K06900 uncharacterized protein	IPR002641; Patatin/Phospholipase A2-related	IPR016035; Acyl transferase/acyl hydrolase/lysophospholipase
13	9026815	388.391	VIT_13s0074g00720	intronic	syx:SynWH7803_0536	Neutral invertase-like protein; K01193 beta-fructofuranosidase [EC:3.2.1.26]	IPR008928; Six-hairpin glycosidase-like	IPR024746; Glycosyl hydrolase family 100
13	9027831	436.628	VIT_13s0074g00720	exonic	syx:SynWH7803_0536	Neutral invertase-like protein; K01193 beta-fructofuranosidase [EC:3.2.1.26]	IPR008928; Six-hairpin glycosidase-like	IPR024746; Glycosyl hydrolase family 100
13	9028848	454.06	VIT_13s0074g00720	UTR3	syx:SynWH7803_0536	Neutral invertase-like protein; K01193 beta-fructofuranosidase [EC:3.2.1.26]	IPR008928; Six-hairpin glycosidase-like	IPR024746; Glycosyl hydrolase family 100
13	9029864	466.077	VIT_13s0074g00720	downstream	syx:SynWH7803_0536	Neutral invertase-like protein; K01193 beta-fructofuranosidase [EC:3.2.1.26]	IPR008928; Six-hairpin glycosidase-like	IPR024746; Glycosyl hydrolase family 100
13	9030881	525.499	VIT_13s0074g00720	intergenic	syx:SynWH7803_0536	Neutral invertase-like protein; K01193 beta-fructofuranosidase [EC:3.2.1.26]	IPR008928; Six-hairpin glycosidase-like	IPR024746; Glycosyl hydrolase family 100
13	9030881	525.499	VIT_13s0074g00730	intergenic	cmos:111453242	serine/threonine-protein kinase D6PKL2-like; K08286 protein-serine/threonine kinase [EC:2.7.11.-]	IPR000719; Protein kinase domain	IPR002290; Serine/threonine/dual specificity protein kinase, catalytic domain	IPR008271; Serine/threonine-protein kinase, active site	IPR011009; Protein kinase-like domain
13	9031897	551.971	VIT_13s0074g00730	upstream	cmos:111453242	serine/threonine-protein kinase D6PKL2-like; K08286 protein-serine/threonine kinase [EC:2.7.11.-]	IPR000719; Protein kinase domain	IPR002290; Serine/threonine/dual specificity protein kinase, catalytic domain	IPR008271; Serine/threonine-protein kinase, active site	IPR011009; Protein kinase-like domain
13	9032914	505.738	VIT_13s0074g00730	UTR5	cmos:111453242	serine/threonine-protein kinase D6PKL2-like; K08286 protein-serine/threonine kinase [EC:2.7.11.-]	IPR000719; Protein kinase domain	IPR002290; Serine/threonine/dual specificity protein kinase, catalytic domain	IPR008271; Serine/threonine-protein kinase, active site	IPR011009; Protein kinase-like domain
13	9033931	556.41	VIT_13s0074g00730	intronic	cmos:111453242	serine/threonine-protein kinase D6PKL2-like; K08286 protein-serine/threonine kinase [EC:2.7.11.-]	IPR000719; Protein kinase domain	IPR002290; Serine/threonine/dual specificity protein kinase, catalytic domain	IPR008271; Serine/threonine-protein kinase, active site	IPR011009; Protein kinase-like domain
13	9034947	573.694	VIT_13s0074g00730	UTR3	cmos:111453242	serine/threonine-protein kinase D6PKL2-like; K08286 protein-serine/threonine kinase [EC:2.7.11.-]	IPR000719; Protein kinase domain	IPR002290; Serine/threonine/dual specificity protein kinase, catalytic domain	IPR008271; Serine/threonine-protein kinase, active site	IPR011009; Protein kinase-like domain
13	9035964	469.401	VIT_13s0074g00730	downstream	cmos:111453242	serine/threonine-protein kinase D6PKL2-like; K08286 protein-serine/threonine kinase [EC:2.7.11.-]	IPR000719; Protein kinase domain	IPR002290; Serine/threonine/dual specificity protein kinase, catalytic domain	IPR008271; Serine/threonine-protein kinase, active site	IPR011009; Protein kinase-like domain
13	9036980	494.704	VIT_13s0074g00730	intergenic	cmos:111453242	serine/threonine-protein kinase D6PKL2-like; K08286 protein-serine/threonine kinase [EC:2.7.11.-]	IPR000719; Protein kinase domain	IPR002290; Serine/threonine/dual specificity protein kinase, catalytic domain	IPR008271; Serine/threonine-protein kinase, active site	IPR011009; Protein kinase-like domain
13	9036980	494.704	VIT_13s0074g00740	intergenic	vvi:100242097	histidine-containing phosphotransfer protein 2; K14490 histidine-containing phosphotransfer peotein	IPR008207; Signal transduction histidine kinase, phosphotransfer (Hpt) domain
13	9037997	659.434	VIT_13s0074g00730	intergenic	cmos:111453242	serine/threonine-protein kinase D6PKL2-like; K08286 protein-serine/threonine kinase [EC:2.7.11.-]	IPR000719; Protein kinase domain	IPR002290; Serine/threonine/dual specificity protein kinase, catalytic domain	IPR008271; Serine/threonine-protein kinase, active site	IPR011009; Protein kinase-like domain
13	9037997	659.434	VIT_13s0074g00740	intergenic	vvi:100242097	histidine-containing phosphotransfer protein 2; K14490 histidine-containing phosphotransfer peotein	IPR008207; Signal transduction histidine kinase, phosphotransfer (Hpt) domain
13	9039013	752.099	VIT_13s0074g00730	intergenic	cmos:111453242	serine/threonine-protein kinase D6PKL2-like; K08286 protein-serine/threonine kinase [EC:2.7.11.-]	IPR000719; Protein kinase domain	IPR002290; Serine/threonine/dual specificity protein kinase, catalytic domain	IPR008271; Serine/threonine-protein kinase, active site	IPR011009; Protein kinase-like domain
13	9039013	752.099	VIT_13s0074g00740	intergenic	vvi:100242097	histidine-containing phosphotransfer protein 2; K14490 histidine-containing phosphotransfer peotein	IPR008207; Signal transduction histidine kinase, phosphotransfer (Hpt) domain
13	9040030	787.27	VIT_13s0074g00730	intergenic	cmos:111453242	serine/threonine-protein kinase D6PKL2-like; K08286 protein-serine/threonine kinase [EC:2.7.11.-]	IPR000719; Protein kinase domain	IPR002290; Serine/threonine/dual specificity protein kinase, catalytic domain	IPR008271; Serine/threonine-protein kinase, active site	IPR011009; Protein kinase-like domain
13	9040030	787.27	VIT_13s0074g00740	intergenic	vvi:100242097	histidine-containing phosphotransfer protein 2; K14490 histidine-containing phosphotransfer peotein	IPR008207; Signal transduction histidine kinase, phosphotransfer (Hpt) domain
13	9041046	807.293	VIT_13s0074g00730	intergenic	cmos:111453242	serine/threonine-protein kinase D6PKL2-like; K08286 protein-serine/threonine kinase [EC:2.7.11.-]	IPR000719; Protein kinase domain	IPR002290; Serine/threonine/dual specificity protein kinase, catalytic domain	IPR008271; Serine/threonine-protein kinase, active site	IPR011009; Protein kinase-like domain
13	9041046	807.293	VIT_13s0074g00740	intergenic	vvi:100242097	histidine-containing phosphotransfer protein 2; K14490 histidine-containing phosphotransfer peotein	IPR008207; Signal transduction histidine kinase, phosphotransfer (Hpt) domain
13	9042063	816.999	VIT_13s0074g00730	intergenic	cmos:111453242	serine/threonine-protein kinase D6PKL2-like; K08286 protein-serine/threonine kinase [EC:2.7.11.-]	IPR000719; Protein kinase domain	IPR002290; Serine/threonine/dual specificity protein kinase, catalytic domain	IPR008271; Serine/threonine-protein kinase, active site	IPR011009; Protein kinase-like domain
13	9042063	816.999	VIT_13s0074g00740	intergenic	vvi:100242097	histidine-containing phosphotransfer protein 2; K14490 histidine-containing phosphotransfer peotein	IPR008207; Signal transduction histidine kinase, phosphotransfer (Hpt) domain
13	9043079	821.654	VIT_13s0074g00730	intergenic	cmos:111453242	serine/threonine-protein kinase D6PKL2-like; K08286 protein-serine/threonine kinase [EC:2.7.11.-]	IPR000719; Protein kinase domain	IPR002290; Serine/threonine/dual specificity protein kinase, catalytic domain	IPR008271; Serine/threonine-protein kinase, active site	IPR011009; Protein kinase-like domain
13	9043079	821.654	VIT_13s0074g00740	intergenic	vvi:100242097	histidine-containing phosphotransfer protein 2; K14490 histidine-containing phosphotransfer peotein	IPR008207; Signal transduction histidine kinase, phosphotransfer (Hpt) domain
13	9044096	815.685	VIT_13s0074g00730	intergenic	cmos:111453242	serine/threonine-protein kinase D6PKL2-like; K08286 protein-serine/threonine kinase [EC:2.7.11.-]	IPR000719; Protein kinase domain	IPR002290; Serine/threonine/dual specificity protein kinase, catalytic domain	IPR008271; Serine/threonine-protein kinase, active site	IPR011009; Protein kinase-like domain
13	9044096	815.685	VIT_13s0074g00740	intergenic	vvi:100242097	histidine-containing phosphotransfer protein 2; K14490 histidine-containing phosphotransfer peotein	IPR008207; Signal transduction histidine kinase, phosphotransfer (Hpt) domain
13	9045112	790.333	VIT_13s0074g00730	intergenic	cmos:111453242	serine/threonine-protein kinase D6PKL2-like; K08286 protein-serine/threonine kinase [EC:2.7.11.-]	IPR000719; Protein kinase domain	IPR002290; Serine/threonine/dual specificity protein kinase, catalytic domain	IPR008271; Serine/threonine-protein kinase, active site	IPR011009; Protein kinase-like domain
13	9045112	790.333	VIT_13s0074g00740	intergenic	vvi:100242097	histidine-containing phosphotransfer protein 2; K14490 histidine-containing phosphotransfer peotein	IPR008207; Signal transduction histidine kinase, phosphotransfer (Hpt) domain
13	9046129	679.786	VIT_13s0074g00730	intergenic	cmos:111453242	serine/threonine-protein kinase D6PKL2-like; K08286 protein-serine/threonine kinase [EC:2.7.11.-]	IPR000719; Protein kinase domain	IPR002290; Serine/threonine/dual specificity protein kinase, catalytic domain	IPR008271; Serine/threonine-protein kinase, active site	IPR011009; Protein kinase-like domain
13	9046129	679.786	VIT_13s0074g00740	intergenic	vvi:100242097	histidine-containing phosphotransfer protein 2; K14490 histidine-containing phosphotransfer peotein	IPR008207; Signal transduction histidine kinase, phosphotransfer (Hpt) domain
13	9047145	621.845	VIT_13s0074g00730	intergenic	cmos:111453242	serine/threonine-protein kinase D6PKL2-like; K08286 protein-serine/threonine kinase [EC:2.7.11.-]	IPR000719; Protein kinase domain	IPR002290; Serine/threonine/dual specificity protein kinase, catalytic domain	IPR008271; Serine/threonine-protein kinase, active site	IPR011009; Protein kinase-like domain
13	9047145	621.845	VIT_13s0074g00740	intergenic	vvi:100242097	histidine-containing phosphotransfer protein 2; K14490 histidine-containing phosphotransfer peotein	IPR008207; Signal transduction histidine kinase, phosphotransfer (Hpt) domain
13	9048162	545.781	VIT_13s0074g00730	intergenic	cmos:111453242	serine/threonine-protein kinase D6PKL2-like; K08286 protein-serine/threonine kinase [EC:2.7.11.-]	IPR000719; Protein kinase domain	IPR002290; Serine/threonine/dual specificity protein kinase, catalytic domain	IPR008271; Serine/threonine-protein kinase, active site	IPR011009; Protein kinase-like domain
13	9048162	545.781	VIT_13s0074g00740	intergenic	vvi:100242097	histidine-containing phosphotransfer protein 2; K14490 histidine-containing phosphotransfer peotein	IPR008207; Signal transduction histidine kinase, phosphotransfer (Hpt) domain
13	9049178	528.635	VIT_13s0074g00730	intergenic	cmos:111453242	serine/threonine-protein kinase D6PKL2-like; K08286 protein-serine/threonine kinase [EC:2.7.11.-]	IPR000719; Protein kinase domain	IPR002290; Serine/threonine/dual specificity protein kinase, catalytic domain	IPR008271; Serine/threonine-protein kinase, active site	IPR011009; Protein kinase-like domain
13	9049178	528.635	VIT_13s0074g00740	intergenic	vvi:100242097	histidine-containing phosphotransfer protein 2; K14490 histidine-containing phosphotransfer peotein	IPR008207; Signal transduction histidine kinase, phosphotransfer (Hpt) domain
13	9050195	500.829	VIT_13s0074g00730	intergenic	cmos:111453242	serine/threonine-protein kinase D6PKL2-like; K08286 protein-serine/threonine kinase [EC:2.7.11.-]	IPR000719; Protein kinase domain	IPR002290; Serine/threonine/dual specificity protein kinase, catalytic domain	IPR008271; Serine/threonine-protein kinase, active site	IPR011009; Protein kinase-like domain
13	9050195	500.829	VIT_13s0074g00740	intergenic	vvi:100242097	histidine-containing phosphotransfer protein 2; K14490 histidine-containing phosphotransfer peotein	IPR008207; Signal transduction histidine kinase, phosphotransfer (Hpt) domain
13	9051212	494.379	VIT_13s0074g00730	intergenic	cmos:111453242	serine/threonine-protein kinase D6PKL2-like; K08286 protein-serine/threonine kinase [EC:2.7.11.-]	IPR000719; Protein kinase domain	IPR002290; Serine/threonine/dual specificity protein kinase, catalytic domain	IPR008271; Serine/threonine-protein kinase, active site	IPR011009; Protein kinase-like domain
13	9051212	494.379	VIT_13s0074g00740	intergenic	vvi:100242097	histidine-containing phosphotransfer protein 2; K14490 histidine-containing phosphotransfer peotein	IPR008207; Signal transduction histidine kinase, phosphotransfer (Hpt) domain
13	9052228	364.831	VIT_13s0074g00730	intergenic	cmos:111453242	serine/threonine-protein kinase D6PKL2-like; K08286 protein-serine/threonine kinase [EC:2.7.11.-]	IPR000719; Protein kinase domain	IPR002290; Serine/threonine/dual specificity protein kinase, catalytic domain	IPR008271; Serine/threonine-protein kinase, active site	IPR011009; Protein kinase-like domain
13	9052228	364.831	VIT_13s0074g00740	intergenic	vvi:100242097	histidine-containing phosphotransfer protein 2; K14490 histidine-containing phosphotransfer peotein	IPR008207; Signal transduction histidine kinase, phosphotransfer (Hpt) domain
13	9053245	345.867	VIT_13s0074g00730	intergenic	cmos:111453242	serine/threonine-protein kinase D6PKL2-like; K08286 protein-serine/threonine kinase [EC:2.7.11.-]	IPR000719; Protein kinase domain	IPR002290; Serine/threonine/dual specificity protein kinase, catalytic domain	IPR008271; Serine/threonine-protein kinase, active site	IPR011009; Protein kinase-like domain
13	9053245	345.867	VIT_13s0074g00740	intergenic	vvi:100242097	histidine-containing phosphotransfer protein 2; K14490 histidine-containing phosphotransfer peotein	IPR008207; Signal transduction histidine kinase, phosphotransfer (Hpt) domain
13	9083740	365.201	VIT_13s0074g00730	intergenic	cmos:111453242	serine/threonine-protein kinase D6PKL2-like; K08286 protein-serine/threonine kinase [EC:2.7.11.-]	IPR000719; Protein kinase domain	IPR002290; Serine/threonine/dual specificity protein kinase, catalytic domain	IPR008271; Serine/threonine-protein kinase, active site	IPR011009; Protein kinase-like domain
13	9083740	365.201	VIT_13s0074g00740	intergenic	vvi:100242097	histidine-containing phosphotransfer protein 2; K14490 histidine-containing phosphotransfer peotein	IPR008207; Signal transduction histidine kinase, phosphotransfer (Hpt) domain
13	9084757	435.057	VIT_13s0074g00730	intergenic	cmos:111453242	serine/threonine-protein kinase D6PKL2-like; K08286 protein-serine/threonine kinase [EC:2.7.11.-]	IPR000719; Protein kinase domain	IPR002290; Serine/threonine/dual specificity protein kinase, catalytic domain	IPR008271; Serine/threonine-protein kinase, active site	IPR011009; Protein kinase-like domain
13	9084757	435.057	VIT_13s0074g00740	intergenic	vvi:100242097	histidine-containing phosphotransfer protein 2; K14490 histidine-containing phosphotransfer peotein	IPR008207; Signal transduction histidine kinase, phosphotransfer (Hpt) domain
13	9085774	493.133	VIT_13s0074g00740	upstream	vvi:100242097	histidine-containing phosphotransfer protein 2; K14490 histidine-containing phosphotransfer peotein	IPR008207; Signal transduction histidine kinase, phosphotransfer (Hpt) domain
13	9086790	421.012	VIT_13s0074g00740	intronic	vvi:100242097	histidine-containing phosphotransfer protein 2; K14490 histidine-containing phosphotransfer peotein	IPR008207; Signal transduction histidine kinase, phosphotransfer (Hpt) domain
13	9091873	348.811	VIT_13s0074g00740	downstream	vvi:100242097	histidine-containing phosphotransfer protein 2; K14490 histidine-containing phosphotransfer peotein	IPR008207; Signal transduction histidine kinase, phosphotransfer (Hpt) domain
13	9091873	348.811	VIT_13s0074g00750	downstream	vvi:100241998	60S acidic ribosomal protein P2; K02943 large subunit ribosomal protein LP2	IPR027534; Ribosomal protein L12 family
13	13114280	334.374	VIT_13s0073g00050	intergenic	zju:107413153	cationic amino acid transporter 7, chloroplastic; K13863 solute carrier family 7 (cationic amino acid transporter), member 1	IPR002293; Amino acid/polyamine transporter I	IPR029485; Cationic amino acid transporter, C-terminal
13	13114280	334.374	VIT_13s0073g00080	intergenic	cic:CICLE_v10017898mg	hypothetical protein; K22733 magnesium transporter	IPR002885; Pentatricopeptide repeat	IPR011990; Tetratricopeptide-like helical domain	IPR032867; DYW domain
13	14599430	383.729	VIT_13s0073g00610	intronic	vvi:100252573	ubiquitin carboxyl-terminal hydrolase 12; K11838 ubiquitin carboxyl-terminal hydrolase 7 [EC:3.4.19.12]	IPR001394; Peptidase C19, ubiquitin carboxyl-terminal hydrolase	IPR002083; MATH/TRAF domain	IPR008974; TRAF-like	IPR018200; Ubiquitin specific protease, conserved site	IPR024729; Ubiquitin carboxyl-terminal hydrolase 7, ICP0-binding domain	IPR028889; Ubiquitin specific protease domain	IPR029346; Ubiquitin carboxyl-terminal hydrolase, C-terminal
13	14600446	414.478	VIT_13s0073g00610	intronic	vvi:100252573	ubiquitin carboxyl-terminal hydrolase 12; K11838 ubiquitin carboxyl-terminal hydrolase 7 [EC:3.4.19.12]	IPR001394; Peptidase C19, ubiquitin carboxyl-terminal hydrolase	IPR002083; MATH/TRAF domain	IPR008974; TRAF-like	IPR018200; Ubiquitin specific protease, conserved site	IPR024729; Ubiquitin carboxyl-terminal hydrolase 7, ICP0-binding domain	IPR028889; Ubiquitin specific protease domain	IPR029346; Ubiquitin carboxyl-terminal hydrolase, C-terminal
13	14601463	426.876	VIT_13s0073g00610	intronic	vvi:100252573	ubiquitin carboxyl-terminal hydrolase 12; K11838 ubiquitin carboxyl-terminal hydrolase 7 [EC:3.4.19.12]	IPR001394; Peptidase C19, ubiquitin carboxyl-terminal hydrolase	IPR002083; MATH/TRAF domain	IPR008974; TRAF-like	IPR018200; Ubiquitin specific protease, conserved site	IPR024729; Ubiquitin carboxyl-terminal hydrolase 7, ICP0-binding domain	IPR028889; Ubiquitin specific protease domain	IPR029346; Ubiquitin carboxyl-terminal hydrolase, C-terminal
13	14602479	417.553	VIT_13s0073g00610	intronic	vvi:100252573	ubiquitin carboxyl-terminal hydrolase 12; K11838 ubiquitin carboxyl-terminal hydrolase 7 [EC:3.4.19.12]	IPR001394; Peptidase C19, ubiquitin carboxyl-terminal hydrolase	IPR002083; MATH/TRAF domain	IPR008974; TRAF-like	IPR018200; Ubiquitin specific protease, conserved site	IPR024729; Ubiquitin carboxyl-terminal hydrolase 7, ICP0-binding domain	IPR028889; Ubiquitin specific protease domain	IPR029346; Ubiquitin carboxyl-terminal hydrolase, C-terminal
13	14603496	387.618	VIT_13s0073g00610	intronic	vvi:100252573	ubiquitin carboxyl-terminal hydrolase 12; K11838 ubiquitin carboxyl-terminal hydrolase 7 [EC:3.4.19.12]	IPR001394; Peptidase C19, ubiquitin carboxyl-terminal hydrolase	IPR002083; MATH/TRAF domain	IPR008974; TRAF-like	IPR018200; Ubiquitin specific protease, conserved site	IPR024729; Ubiquitin carboxyl-terminal hydrolase 7, ICP0-binding domain	IPR028889; Ubiquitin specific protease domain	IPR029346; Ubiquitin carboxyl-terminal hydrolase, C-terminal
13	14604512	360.503	VIT_13s0073g00610	exonic	vvi:100252573	ubiquitin carboxyl-terminal hydrolase 12; K11838 ubiquitin carboxyl-terminal hydrolase 7 [EC:3.4.19.12]	IPR001394; Peptidase C19, ubiquitin carboxyl-terminal hydrolase	IPR002083; MATH/TRAF domain	IPR008974; TRAF-like	IPR018200; Ubiquitin specific protease, conserved site	IPR024729; Ubiquitin carboxyl-terminal hydrolase 7, ICP0-binding domain	IPR028889; Ubiquitin specific protease domain	IPR029346; Ubiquitin carboxyl-terminal hydrolase, C-terminal
13	14615694	349.593	VIT_13s0073g00610	intergenic	vvi:100252573	ubiquitin carboxyl-terminal hydrolase 12; K11838 ubiquitin carboxyl-terminal hydrolase 7 [EC:3.4.19.12]	IPR001394; Peptidase C19, ubiquitin carboxyl-terminal hydrolase	IPR002083; MATH/TRAF domain	IPR008974; TRAF-like	IPR018200; Ubiquitin specific protease, conserved site	IPR024729; Ubiquitin carboxyl-terminal hydrolase 7, ICP0-binding domain	IPR028889; Ubiquitin specific protease domain	IPR029346; Ubiquitin carboxyl-terminal hydrolase, C-terminal
13	14615694	349.593	VIT_13s0073g00620	intergenic	pop:7491596	uncharacterized protein At2g39795, mitochondrial; K15414 complement component 1 Q subcomponent-binding protein, mitochondrial	IPR003428; Mitochondrial glycoprotein
13	14616711	403.295	VIT_13s0073g00610	intergenic	vvi:100252573	ubiquitin carboxyl-terminal hydrolase 12; K11838 ubiquitin carboxyl-terminal hydrolase 7 [EC:3.4.19.12]	IPR001394; Peptidase C19, ubiquitin carboxyl-terminal hydrolase	IPR002083; MATH/TRAF domain	IPR008974; TRAF-like	IPR018200; Ubiquitin specific protease, conserved site	IPR024729; Ubiquitin carboxyl-terminal hydrolase 7, ICP0-binding domain	IPR028889; Ubiquitin specific protease domain	IPR029346; Ubiquitin carboxyl-terminal hydrolase, C-terminal
13	14616711	403.295	VIT_13s0073g00620	intergenic	pop:7491596	uncharacterized protein At2g39795, mitochondrial; K15414 complement component 1 Q subcomponent-binding protein, mitochondrial	IPR003428; Mitochondrial glycoprotein
13	14617727	322.772	VIT_13s0073g00610	intergenic	vvi:100252573	ubiquitin carboxyl-terminal hydrolase 12; K11838 ubiquitin carboxyl-terminal hydrolase 7 [EC:3.4.19.12]	IPR001394; Peptidase C19, ubiquitin carboxyl-terminal hydrolase	IPR002083; MATH/TRAF domain	IPR008974; TRAF-like	IPR018200; Ubiquitin specific protease, conserved site	IPR024729; Ubiquitin carboxyl-terminal hydrolase 7, ICP0-binding domain	IPR028889; Ubiquitin specific protease domain	IPR029346; Ubiquitin carboxyl-terminal hydrolase, C-terminal
13	14617727	322.772	VIT_13s0073g00620	intergenic	pop:7491596	uncharacterized protein At2g39795, mitochondrial; K15414 complement component 1 Q subcomponent-binding protein, mitochondrial	IPR003428; Mitochondrial glycoprotein
13	14619760	397.747	VIT_13s0073g00610	intergenic	vvi:100252573	ubiquitin carboxyl-terminal hydrolase 12; K11838 ubiquitin carboxyl-terminal hydrolase 7 [EC:3.4.19.12]	IPR001394; Peptidase C19, ubiquitin carboxyl-terminal hydrolase	IPR002083; MATH/TRAF domain	IPR008974; TRAF-like	IPR018200; Ubiquitin specific protease, conserved site	IPR024729; Ubiquitin carboxyl-terminal hydrolase 7, ICP0-binding domain	IPR028889; Ubiquitin specific protease domain	IPR029346; Ubiquitin carboxyl-terminal hydrolase, C-terminal
13	14619760	397.747	VIT_13s0073g00620	intergenic	pop:7491596	uncharacterized protein At2g39795, mitochondrial; K15414 complement component 1 Q subcomponent-binding protein, mitochondrial	IPR003428; Mitochondrial glycoprotein
13	14620777	431.829	VIT_13s0073g00610	intergenic	vvi:100252573	ubiquitin carboxyl-terminal hydrolase 12; K11838 ubiquitin carboxyl-terminal hydrolase 7 [EC:3.4.19.12]	IPR001394; Peptidase C19, ubiquitin carboxyl-terminal hydrolase	IPR002083; MATH/TRAF domain	IPR008974; TRAF-like	IPR018200; Ubiquitin specific protease, conserved site	IPR024729; Ubiquitin carboxyl-terminal hydrolase 7, ICP0-binding domain	IPR028889; Ubiquitin specific protease domain	IPR029346; Ubiquitin carboxyl-terminal hydrolase, C-terminal
13	14620777	431.829	VIT_13s0073g00620	intergenic	pop:7491596	uncharacterized protein At2g39795, mitochondrial; K15414 complement component 1 Q subcomponent-binding protein, mitochondrial	IPR003428; Mitochondrial glycoprotein
13	14621793	475.611	VIT_13s0073g00610	intergenic	vvi:100252573	ubiquitin carboxyl-terminal hydrolase 12; K11838 ubiquitin carboxyl-terminal hydrolase 7 [EC:3.4.19.12]	IPR001394; Peptidase C19, ubiquitin carboxyl-terminal hydrolase	IPR002083; MATH/TRAF domain	IPR008974; TRAF-like	IPR018200; Ubiquitin specific protease, conserved site	IPR024729; Ubiquitin carboxyl-terminal hydrolase 7, ICP0-binding domain	IPR028889; Ubiquitin specific protease domain	IPR029346; Ubiquitin carboxyl-terminal hydrolase, C-terminal
13	14621793	475.611	VIT_13s0073g00620	intergenic	pop:7491596	uncharacterized protein At2g39795, mitochondrial; K15414 complement component 1 Q subcomponent-binding protein, mitochondrial	IPR003428; Mitochondrial glycoprotein
13	14622810	413.635	VIT_13s0073g00610	intergenic	vvi:100252573	ubiquitin carboxyl-terminal hydrolase 12; K11838 ubiquitin carboxyl-terminal hydrolase 7 [EC:3.4.19.12]	IPR001394; Peptidase C19, ubiquitin carboxyl-terminal hydrolase	IPR002083; MATH/TRAF domain	IPR008974; TRAF-like	IPR018200; Ubiquitin specific protease, conserved site	IPR024729; Ubiquitin carboxyl-terminal hydrolase 7, ICP0-binding domain	IPR028889; Ubiquitin specific protease domain	IPR029346; Ubiquitin carboxyl-terminal hydrolase, C-terminal
[truncated: 5,311 more rows]
