# Supplementary material for: Whole-genome resequencing of 472 Vitis accessions for grapevine diversity and demographic history analyses
Source: Nat Commun. 2019 Mar 13;10:1190. doi: 10.1038/s41467-019-09135-8 (PMC6416300; doi:10.1038/s41467-019-09135-8)
Supplement: Supplementary file 7 — Supplementary Data 4 [file 41467_2019_9135_MOESM7_ESM.xlsx]

## Sheet: 工作表1
Supplementary Data 4 Summary for selective sweep regions during grapevine domestication from FST and qp.
Chr.	Region Start	Region End	Gene Start	Gene End	Gene	KEGG Hit	Gene Name	+/-	KEGG Annotation	InterProScan Annotation
2	4830001	4970000	4836970	4839472	VIT_02s0154g00020	cpep:111802683	FRRS	+	ferric reduction oxidase 7, chloroplastic-like; K00521 ferric-chelate reductase [EC:1.16.1.7]	IPR003441; NAC domain
2	4830001	4970000	4841365	4841723	VIT_02s0154g00030			-		NaN
2	4830001	4970000	4845959	4851301	VIT_02s0154g00040	cep:Cri9333_4143	ridA, tdcF, RIDA	-	endoribonuclease L-PSP; K09022 2-iminobutanoate/2-iminopropanoate deaminase [EC:3.5.99.10]	IPR001646; Pentapeptide repeat
2	4830001	4970000	4851659	4852238	VIT_02s0154g00050			-		NaN
2	4830001	4970000	4852239	4855821	VIT_02s0154g00060	mdm:103429606	GERD	-	(-)-germacrene D synthase-like; K15803 (-)-germacrene D synthase [EC:4.2.3.75]	IPR001646; Pentapeptide repeat
2	4830001	4970000	4862045	4864673	VIT_02s0154g00070			+		IPR006780; YABBY protein	IPR009071; High mobility group box domain
2	4830001	4970000	4870560	4875244	VIT_02s0154g00080	dcr:108209904	FET	-	monocopper oxidase-like protein SKU5; K19791 iron transport multicopper oxidase	IPR001117; Multicopper oxidase, type 1	IPR008972; Cupredoxin	IPR011706; Multicopper oxidase, type 2	IPR011707; Multicopper oxidase, type 3
2	4830001	4970000	4882119	4884315	VIT_02s0154g00090	vvi:100241232	INV, sacA	-	acid beta-fructofuranosidase; K01193 beta-fructofuranosidase [EC:3.2.1.26]	IPR001362; Glycoside hydrolase, family 32	IPR013148; Glycosyl hydrolase family 32, N-terminal	IPR013189; Glycosyl hydrolase family 32, C-terminal	IPR013320; Concanavalin A-like lectin/glucanase domain	IPR023296; Glycosyl hydrolase, five-bladed beta-propellor domain
2	4830001	4970000	4887390	4897323	VIT_02s0154g00100	vvi:100257422	talA, talB	-	transaldolase; K00616 transaldolase [EC:2.2.1.2]	IPR001585; Transaldolase/Fructose-6-phosphate aldolase	IPR013785; Aldolase-type TIM barrel
2	4830001	4970000	4898108	4901030	VIT_02s0154g00110	vvi:100852434	otsB	-	probable trehalose-phosphate phosphatase F; K01087 trehalose 6-phosphate phosphatase [EC:3.1.3.12]	IPR003337; Trehalose-phosphatase	IPR006379; HAD-superfamily hydrolase, subfamily IIB	IPR023214; HAD-like domain
2	4830001	4970000	4914168	4914984	VIT_02s0154g00120			+		NaN
2	4830001	4970000	4921780	4923581	VIT_02s0154g00130	bvg:104900448	MUR3	+	xyloglucan galactosyltransferase KATAMARI1 homolog; K20888 xyloglucan galactosyltransferase MUR3 [EC:2.4.1.-]	IPR004263; Exostosin-like
2	4830001	4970000	4923777	4935321	VIT_02s0154g00140	vvi:100854507	fabH	-	3-oxoacyl-[acyl-carrier-protein] synthase 3 A, chloroplastic; K00648 3-oxoacyl-[acyl-carrier-protein] synthase III [EC:2.3.1.180]	IPR004655; 3-oxoacyl-[acyl-carrier-protein] synthase 3	IPR013747; 3-Oxoacyl-[acyl-carrier-protein (ACP)] synthase III, C-terminal	IPR013751; 3-Oxoacyl-[acyl-carrier-protein (ACP)] synthase III	IPR016039; Thiolase-like
2	4830001	4970000	4949210	4950534	VIT_02s0154g00150	obr:102719419	IRAK4	+	probable L-type lectin-domain containing receptor kinase S.5; K04733 interleukin-1 receptor-associated kinase 4 [EC:2.7.11.1]	IPR000315; B-box-type zinc finger	IPR006734; Protein of unknown function DUF597
2	4830001	4970000	4952235	4956004	VIT_02s0154g00160	ath:AT1G12140	GS-OX	-	FMO_GS-OX5; flavin-monooxygenase glucosinolate S-oxygenase 5; K22324 aliphatic glucosinolate S-oxygenase [EC:1.14.13.237]	IPR000960; Flavin monooxygenase FMO	IPR020946; Flavin monooxygenase-like	IPR023753; FAD/NAD(P)-binding domain
2	4830001	4970000	4957744	4960773	VIT_02s0154g00170	eus:EUTSA_v10007582mg	GS-OX	-	hypothetical protein; K22324 aliphatic glucosinolate S-oxygenase [EC:1.14.13.237]	IPR000960; Flavin monooxygenase FMO	IPR020946; Flavin monooxygenase-like	IPR023753; FAD/NAD(P)-binding domain
2	4830001	4970000	4962612	4965728	VIT_02s0154g00180	boe:106311680	GS-OX	-	flavin-containing monooxygenase FMO GS-OX5; K22324 aliphatic glucosinolate S-oxygenase [EC:1.14.13.237]	IPR000960; Flavin monooxygenase FMO	IPR020946; Flavin monooxygenase-like	IPR023753; FAD/NAD(P)-binding domain
2	11450001	11570000	11554981	11575642	VIT_02s0012g03040	vvi:100244400	CTF18, CHL12	-	chromosome transmission fidelity protein 18 homolog; K11269 chromosome transmission fidelity protein 18	NaN
2	14020001	14170000	14027882	14029543	VIT_02s0033g00290	vvi:100243193	PLR	-	isoflavone reductase homolog; K21568 pinoresinol/lariciresinol reductase [EC:1.23.1.1 1.23.1.2 1.23.1.3 1.23.1.4]	IPR008030; NmrA-like domain	IPR016040; NAD(P)-binding domain
2	14020001	14170000	14032839	14036930	VIT_02s0033g00300	cvr:CHLNCDRAFT_141917	COL1A	-	hypothetical protein; K06236 collagen, type I, alpha	IPR001005; SANT/Myb domain	IPR006447; Myb domain, plants	IPR009057; Homeodomain-like	IPR017930; Myb domain	IPR025756; MYB-CC type transcription factor, LHEQLE-containing domain
2	14020001	14170000	14046367	14047003	VIT_02s0033g00310			+		NaN
2	14020001	14170000	14047004	14071583	VIT_02s0033g00320	lbo:LBWT_42270	cobW	-	cobalamin biosynthesis protein CobW; K02234 cobalamin biosynthesis protein CobW	IPR003495; CobW/HypB/UreG domain	IPR011629; Cobalamin (vitamin B12) biosynthesis CobW-like, C-terminal	IPR027417; P-loop containing nucleoside triphosphate hydrolase
2	14020001	14170000	14141250	14142162	VIT_02s0033g00350			-		NaN
2	14020001	14170000	14153227	14154016	VIT_02s0033g00360	vvi:100263023	URE	-	urease; K01427 urease [EC:3.5.1.5]	IPR005848; Urease, alpha subunit	IPR006680; Amidohydrolase-related	IPR011059; Metal-dependent hydrolase, composite domain	IPR017951; Urease, alpha subunit, C-terminal	IPR032466; Metal-dependent hydrolase
2	14020001	14170000	14163373	14163753	VIT_02s0033g00370	vvi:100233098	MYBP	-	MybA3, VVMYBA1, VvmybA3, mybA, mybA1; transcription factor MYB90; K09422 transcription factor MYB, plant	IPR001005; SANT/Myb domain	IPR009057; Homeodomain-like	IPR017930; Myb domain
2	15430001	15570000	15448609	15450470	VIT_02s0033g00770	vvi:100253338	NIT4	-	bifunctional nitrilase/nitrile hydratase NIT4B; K13035 beta-cyano-L-alanine hydratase/nitrilase [EC:3.5.5.4 4.2.1.65]	IPR000132; Nitrilase/cyanide hydratase, conserved site	IPR003010; Carbon-nitrogen hydrolase
2	15430001	15570000	15461190	15461553	VIT_02s0033g00780	sind:105158972	YWHAE	-	14-3-3-like protein B; K06630 14-3-3 protein epsilon	IPR000308; 14-3-3 protein	IPR023410; 14-3-3 domain
2	15430001	15570000	15479009	15480899	VIT_02s0033g00790	vvi:100248203	NIT4	-	bifunctional nitrilase/nitrile hydratase NIT4B; K13035 beta-cyano-L-alanine hydratase/nitrilase [EC:3.5.5.4 4.2.1.65]	IPR000132; Nitrilase/cyanide hydratase, conserved site	IPR003010; Carbon-nitrogen hydrolase
2	15430001	15570000	15494322	15496744	VIT_02s0033g00800	vvi:100243086	NIT4	-	bifunctional nitrilase/nitrile hydratase NIT4B; K13035 beta-cyano-L-alanine hydratase/nitrilase [EC:3.5.5.4 4.2.1.65]	IPR000132; Nitrilase/cyanide hydratase, conserved site	IPR003010; Carbon-nitrogen hydrolase
2	15430001	15570000	15500722	15501041	VIT_02s0033g00810			-		NaN
2	15430001	15570000	15539192	15539722	VIT_02s0033g00830	vvi:100262838	RAB11A	-	ras-related protein Rab11A-like; K07904 Ras-related protein Rab-11A	IPR001806; Small GTPase superfamily	IPR003579; Small GTPase superfamily, Rab type	IPR005225; Small GTP-binding protein domain	IPR020849; Small GTPase superfamily, Ras type	IPR027417; P-loop containing nucleoside triphosphate hydrolase
2	15430001	15570000	15547958	15557175	VIT_02s0033g00840	vvi:100263621	NIT4	-	bifunctional nitrilase/nitrile hydratase NIT4B; K13035 beta-cyano-L-alanine hydratase/nitrilase [EC:3.5.5.4 4.2.1.65]	IPR003010; Carbon-nitrogen hydrolase
2	15430001	15570000	15557872	15559772	VIT_02s0033g00850	vvi:100853652	NIT4	-	bifunctional nitrilase/nitrile hydratase NIT4B-like; K13035 beta-cyano-L-alanine hydratase/nitrilase [EC:3.5.5.4 4.2.1.65]	IPR000132; Nitrilase/cyanide hydratase, conserved site	IPR003010; Carbon-nitrogen hydrolase
2	16440001	16560000	16443005	16444116	VIT_02s0033g01130	vvi:100266574	SAR1	-	GTP-binding protein SAR1B-like; K07953 GTP-binding protein SAR1 [EC:3.6.5.-]	IPR006687; Small GTPase superfamily, SAR1-type	IPR006689; Small GTPase superfamily, ARF/SAR type	IPR027417; P-loop containing nucleoside triphosphate hydrolase
2	16440001	16560000	16490267	16499446	VIT_02s0033g01150			-		IPR019273; Lunapark domain
2	16440001	16560000	16537638	16542776	VIT_02s0033g01160			+		NaN
2	16440001	16560000	16545560	16552676	VIT_02s0033g01170	vvi:100263039	RFA1, RPA1, rpa	-	replication protein A 70 kDa DNA-binding subunit A; K07466 replication factor A1	IPR001878; Zinc finger, CCHC-type	IPR004365; OB-fold nucleic acid binding domain, AA-tRNA synthetase-type	IPR004591; Replication factor A protein 1	IPR007199; Replication factor-A protein 1, N-terminal	IPR012340; Nucleic acid-binding, OB-fold	IPR013955; Replication factor A, C-terminal	IPR031657; Replication protein A, OB domain
2	18440001	18580000	18476519	18476964	VIT_02s0087g00860			-		NaN
2	18440001	18580000	18511772	18512554	VIT_02s0087g00870	vvi:100262061	SULTR4	+	probable sulfate transporter 4.2; K18059 sulfate transporter 4	IPR011547; SLC26A/SulP transporter domain	IPR023574; Ribosomal protein L4 domain
2	18440001	18580000	18515461	18524865	VIT_02s0087g00880	nta:107765414	ILKAP	+	WAT1-related protein At3g18200-like; K17500 integrin-linked kinase-associated serine/threonine phosphatase 2C [EC:3.1.3.16]	IPR000620; EamA domain	IPR030184; WAT1-related protein
2	18440001	18580000	18524902	18525066	VIT_02s0087g00890			-		NaN
2	18440001	18580000	18560696	18562591	VIT_02s0087g00910	vvi:100251100	NCED	-	CCD4a; probable carotenoid cleavage dioxygenase 4, chloroplastic; K09840 9-cis-epoxycarotenoid dioxygenase [EC:1.13.11.51]	IPR004294; Carotenoid oxygenase
2	18440001	18580000	18562592	18582606	VIT_02s0087g00920			-		NaN
17	4990001	5090000	5013390	5014360	VIT_17s0000g04700	vvi:100262763	sppA	+	serine protease SPPA, chloroplastic; K04773 protease IV [EC:3.4.21.-]	IPR002142; Peptidase S49	IPR029045; ClpP/crotonase-like domain
17	5200001	5470000	5206939	5213522	VIT_17s0000g04830	vvi:100257823	POLE2	+	DNA polymerase epsilon subunit B; K02325 DNA polymerase epsilon subunit 2 [EC:2.7.7.7]	IPR007185; DNA polymerase alpha/epsilon, subunit B	IPR016266; DNA polymerase epsilon, subunit B	IPR024639; DNA polymerase epsilon subunit B, N-terminal
17	5200001	5470000	5226309	5230658	VIT_17s0000g04840	csv:101218609	DCLRE1A, SNM1A, PSO2	+	DNA cross-link repair 1A protein; K15340 DNA cross-link repair 1A protein	IPR001660; Sterile alpha motif domain	IPR013761; Sterile alpha motif/pointed domain
17	5200001	5470000	5240463	5241938	VIT_17s0000g04850	aip:107640400	SNAP91, AP180, CALM	+	putative clathrin assembly protein At5g35200; K20043 clathrin coat assembly protein AP180	IPR003851; Zinc finger, Dof-type
17	5200001	5470000	5244356	5248673	VIT_17s0000g04860			-		NaN
17	5200001	5470000	5258929	5270236	VIT_17s0000g04870	amex:103030856	TCHH	+	trichohyalin-like; K18626 trichohyalin	NaN
17	5200001	5470000	5277070	5277799	VIT_17s0000g04880	csat:104723377	IARS, ileS	-	isoleucine--tRNA ligase, chloroplastic/mitochondrial-like; K01870 isoleucyl-tRNA synthetase [EC:6.1.1.5]	IPR004265; Plant disease resistance response protein
17	5200001	5470000	5278368	5292271	VIT_17s0000g04890	vvi:100245778	dtdA, GEK1	-	D-aminoacyl-tRNA deacylase; K09716 D-aminoacyl-tRNA deacylase [EC:3.1.1.96]	IPR007508; D-aminoacyl-tRNA deacylase DtdA	IPR018033; D-aminoacyl-tRNA deacylase, archaea
17	5200001	5470000	5295215	5310147	VIT_17s0000g04900	cpap:110823079	UNKNOWN	+	uncharacterized protein LOC110823079 isoform X1; K06877 DEAD/DEAH box helicase domain-containing protein	IPR000626; Ubiquitin domain	IPR001650; Helicase, C-terminal	IPR011545; DEAD/DEAH box helicase domain	IPR014001; Helicase superfamily 1/2, ATP-binding domain	IPR018973; DEAD/DEAH-box helicase, putative	IPR027417; P-loop containing nucleoside triphosphate hydrolase	IPR029071; Ubiquitin-related domain
17	5200001	5470000	5315054	5318125	VIT_17s0000g04910	vvi:100250923	iaaA, ASRGL1	+	isoaspartyl peptidase/L-asparaginase 1; K13051 beta-aspartyl-peptidase (threonine type) [EC:3.4.19.5]	IPR000246; Peptidase T2, asparaginase 2	IPR029055; Nucleophile aminohydrolases, N-terminal
17	5200001	5470000	5354564	5357443	VIT_17s0000g04920	vvi:100247122	AHK2_3_4	-	Cyt3; histidine kinase 3; K14489 arabidopsis histidine kinase 2/3/4 (cytokinin receptor) [EC:2.7.13.3]	IPR003594; Histidine kinase-like ATPase, C-terminal domain	IPR012677; Nucleotide-binding alpha-beta plait domain
17	5200001	5470000	5376131	5377405	VIT_17s0000g04930	vvi:100265628	ST2A, SOT15	-	flavonol sulfotransferase-like; K22312 hydroxyjasmonate sulfotransferase [EC:2.8.2.39]	IPR000863; Sulfotransferase domain	IPR027417; P-loop containing nucleoside triphosphate hydrolase
17	5200001	5470000	5393704	5394042	VIT_17s0000g04940	vvi:100265628	ST2A, SOT15	-	flavonol sulfotransferase-like; K22312 hydroxyjasmonate sulfotransferase [EC:2.8.2.39]	IPR000863; Sulfotransferase domain	IPR027417; P-loop containing nucleoside triphosphate hydrolase
17	5200001	5470000	5396606	5397916	VIT_17s0000g04950	vvi:100265628	ST2A, SOT15	+	flavonol sulfotransferase-like; K22312 hydroxyjasmonate sulfotransferase [EC:2.8.2.39]	IPR000863; Sulfotransferase domain	IPR027417; P-loop containing nucleoside triphosphate hydrolase
17	5200001	5470000	5399673	5414553	VIT_17s0000g04960	vvi:100262181	GAUT	-	probable galacturonosyltransferase 11; K13648 alpha-1,4-galacturonosyltransferase [EC:2.4.1.43]	IPR002495; Glycosyl transferase, family 8	IPR029044; Nucleotide-diphospho-sugar transferases	IPR029993; Plant galacturonosyltransferase GAUT
17	5200001	5470000	5419701	5430294	VIT_17s0000g04970	vvi:100263960	SLC25A4S, ANT	+	ADP,ATP carrier protein ER-ANT1; K05863 solute carrier family 25 (mitochondrial adenine nucleotide translocator), member 4/5/6/31	IPR002067; Mitochondrial carrier protein	IPR002113; Adenine nucleotide translocator 1	IPR018108; Mitochondrial substrate/solute carrier	IPR023395; Mitochondrial carrier domain
17	5200001	5470000	5430856	5432328	VIT_17s0000g04980			-		IPR006016; UspA	IPR014729; Rossmann-like alpha/beta/alpha sandwich fold
17	5200001	5470000	5434018	5452725	VIT_17s0000g04990	vvi:100257072	MADS	-	truncated transcription factor CAULIFLOWER A; K09264 MADS-box transcription factor, plant	IPR002100; Transcription factor, MADS-box	IPR002487; Transcription factor, K-box
17	5200001	5470000	5457734	5464468	VIT_17s0000g05000	vvi:100251943	MADS	-	MADS-box protein CMB1; K09264 MADS-box transcription factor, plant	IPR002100; Transcription factor, MADS-box	IPR002487; Transcription factor, K-box
17	6490001	6590000	6493136	6493937	VIT_17s0000g05950	han:110939415	ID2	+	transcription factor PRE6-like; K17693 DNA-binding protein inhibitor ID2	IPR004012; RUN domain	IPR011598; Myc-type, basic helix-loop-helix (bHLH) domain
17	6490001	6590000	6498770	6499583	VIT_17s0000g05960			+		NaN
17	6490001	6590000	6500280	6505081	VIT_17s0000g05970	vvi:100260300	RP-S9e, RPS9	-	40S ribosomal protein S9-2; K02997 small subunit ribosomal protein S9e	IPR001912; Ribosomal protein S4/S9, N-terminal	IPR002942; RNA-binding S4 domain	IPR005710; Ribosomal protein S4/S9, eukaryotic/archaeal	IPR018079; Ribosomal protein S4, conserved site	IPR022801; Ribosomal protein S4/S9
17	6490001	6590000	6515084	6546950	VIT_17s0000g05980	psoj:PHYSODRAFT_358246	RCBTB	-	hypothetical protein; K11494 RCC1 and BTB domain-containing protein	IPR000408; Regulator of chromosome condensation, RCC1	IPR009091; Regulator of chromosome condensation 1/beta-lactamase-inhibitor protein II	IPR011011; Zinc finger, FYVE/PHD-type	IPR011993; PH domain-like	IPR013083; Zinc finger, RING/FYVE/PHD-type
17	6490001	6590000	6554053	6556537	VIT_17s0000g05990	vvi:100255224	REEP5_6	-	HVA22-like protein a; K17279 receptor expression-enhancing protein 5/6	IPR004345; TB2/DP1/HVA22-related protein
17	6490001	6590000	6557045	6562155	VIT_17s0000g06000			-		IPR011598; Myc-type, basic helix-loop-helix (bHLH) domain
17	6490001	6590000	6571769	6582137	VIT_17s0000g06010			-		NaN
17	6490001	6590000	6588742	6590077	VIT_17s0000g06020	lang:109335954	TCP21, CHE	-	transcription factor TCP7-like; K16221 transcription factor TCP21 (protein CCA1 HIKING EXPEDITION)	IPR005333; Transcription factor, TCP	IPR017887; Transcription factor TCP subgroup
17	6510001	6620000	6515084	6546950	VIT_17s0000g05980	psoj:PHYSODRAFT_358246	RCBTB	-	hypothetical protein; K11494 RCC1 and BTB domain-containing protein	IPR000408; Regulator of chromosome condensation, RCC1	IPR009091; Regulator of chromosome condensation 1/beta-lactamase-inhibitor protein II	IPR011011; Zinc finger, FYVE/PHD-type	IPR011993; PH domain-like	IPR013083; Zinc finger, RING/FYVE/PHD-type
17	6510001	6620000	6554053	6556537	VIT_17s0000g05990	vvi:100255224	REEP5_6	-	HVA22-like protein a; K17279 receptor expression-enhancing protein 5/6	IPR004345; TB2/DP1/HVA22-related protein
17	6510001	6620000	6557045	6562155	VIT_17s0000g06000			-		IPR011598; Myc-type, basic helix-loop-helix (bHLH) domain
17	6510001	6620000	6571769	6582137	VIT_17s0000g06010			-		NaN
17	6510001	6620000	6588742	6590077	VIT_17s0000g06020	lang:109335954	TCP21, CHE	-	transcription factor TCP7-like; K16221 transcription factor TCP21 (protein CCA1 HIKING EXPEDITION)	IPR005333; Transcription factor, TCP	IPR017887; Transcription factor TCP subgroup
17	6510001	6620000	6601253	6607379	VIT_17s0000g06030	vvi:100244926	SET, TAF1, I2PP2A	-	NAP1-related protein 2; K11290 template-activating factor I	IPR002164; Nucleosome assembly protein (NAP)
17	6510001	6620000	6613320	6614938	VIT_17s0000g06040			-		NaN
17	6510001	6620000	6616986	6621517	VIT_17s0000g06050	rcu:8288925	TYW1	-	uncharacterized protein LOC8288925; K15449 tRNA wybutosine-synthesizing protein 1 [EC:4.1.3.44]	IPR004159; Putative S-adenosyl-L-methionine-dependent methyltransferase	IPR029063; S-adenosyl-L-methionine-dependent methyltransferase
