# Supplementary material for: Whole-genome resequencing of 472 Vitis accessions for grapevine diversity and demographic history analyses
Source: Nat Commun. 2019 Mar 13;10:1190. doi: 10.1038/s41467-019-09135-8 (PMC6416300; doi:10.1038/s41467-019-09135-8)
Supplement: Supplementary file 8 — Supplementary Data 5 [file 41467_2019_9135_MOESM8_ESM.xlsx]

## Sheet: Suppl Data 5
Supplementary Data 5 Summary grapevine phenotypes.
Taxa	Berry Weight 2015 (g)	Berry Weight 2016 (g)	Berry Weight 2017 (g)	Berry Weight mean (g)	Berry Shape 2016 (length/width)	Berry Shape 2017 (length/width)	Berry Shape mean	Brix 2015	Brix 2016	Brix 2017	Brix mean	Number of Seed 2016	Number of Seed 2017	Number of Seed mean	Sucrose (mg/ml)	Glucose (mg/ml)	Fructose (mg/ml)	Total sugar (mg/ml)	Tartaric acid (mg/ml)	Malic acid (mg/ml)	Total acid (mg/ml)	Panicle Type		Taxa	Hexanal (µg/kg)	Benzaldehyde (µg/kg)	Nonanal (µg/kg)	Benzeneacetaldehyde (µg/kg)	1-Hexanol (µg/kg)	(E)-2-Hexen-1-ol (µg/kg)	Phenylethyl Alcohol (µg/kg)	6-methyl-5-hepten-2-one (µg/kg)	Damascenone (µg/kg)	3-Octanone (µg/kg)	Tetradecane (µg/kg)	Propyl 2-ethylhexanoate (µg/kg)
o1	NaN	NaN	NaN	NaN	NaN	NaN	NaN	NaN	NaN	NaN	NaN	NaN	NaN	NaN	NaN	NaN	NaN	NaN	NaN	NaN	NaN	NaN		TA-11	58.014	6.162	2.28	10.599	NaN	64.251	0.387	20.495	0.487	NaN	0.637	NaN
TA-109	NaN	NaN	3.07	3.07	NaN	1.2	1.2	NaN	NaN	13.8	13.8	NaN	0	0	NaN	NaN	NaN	NaN	NaN	NaN	NaN	NaN		TA-112	192.951	2.268	1.992	0.419	41.184	10.717	NaN	NaN	NaN	1.447	0.829	0.206
TA-110	NaN	NaN	NaN	NaN	NaN	NaN	NaN	NaN	NaN	NaN	NaN	NaN	NaN	NaN	NaN	NaN	NaN	NaN	NaN	NaN	NaN	NaN		TA-12	11.741	20.656	3.48	6.352	725.364	NaN	25.679	11.911	5.092	30.195	4.835	2.195
TA-111	4.52	6.55	8.14	6.403	1.193	1.2	1.197	7.55	11.87	13.06	10.827	2.2	2.9	2.55	0	22.357	18.839	41.196	3.795	1.47	5.265	1		TA-120	16.32	1.545	1.732	1.825	NaN	53.947	NaN	3.02	0.957	2.569	NaN	NaN
TA-112	2.158	2.623	1.81	2.197	1.085	1.3	1.193	17.1	17.83	15.4	16.777	3.5	2.5	3	2.621	72.175	72.132	146.928	4.569	1.818	6.388	1		TA-121	118.075	1.307	1.245	2.574	23.273	NaN	NaN	0.236	NaN	0.783	0.556	0.255
TA-113	10.87	7.112	11.85	9.944	1.375	1.4	1.388	9.9	10.24	10.6	10.247	0.8	3	1.9	1.595	40.44	34.481	76.516	4.809	0.576	5.385	2		TA-122	53.523	1.196	1.408	0.903	6.098	NaN	NaN	NaN	NaN	0.898	0.458	0.429
TA-114	7.127	4.882	7.61	6.54	0.946	1.03	0.988	18.5	15.67	16.55	16.907	2.6	2.7	2.65	151.105	51.73	48.335	251.17	5.325	1.743	7.068	1		TA-123	48.019	2.129	0.776	0.9	NaN	10.508	NaN	0.692	0.194	1.463	0.428	0.438
TA-115	4.352	NaN	NaN	4.352	NaN	NaN	NaN	9.3	NaN	NaN	9.3	NaN	NaN	NaN	2.686	67.392	60.196	130.274	4.355	1.252	5.606	2		TA-108	NaN	3.152	2.18	4.169	NaN	28.392	0.776	1.419	0.397	NaN	5.702	0.46
TA-116	5.154	NaN	3.81	4.482	NaN	1.4	1.4	11.7	NaN	12.9	12.3	NaN	0	0	NaN	NaN	NaN	NaN	NaN	NaN	NaN	NaN		TA-103	81.983	2.296	2.136	1.599	18.377	6.526	NaN	0.804	0.194	1.493	NaN	0.375
TA-117	6.907	4.477	5.39	5.591	1.392	1.4	1.396	10.14	11.71	9.7	10.517	1.9	2.9	2.4	0	33.273	27.686	60.958	2.793	1.357	4.15	1		TA-10	72.783	2.575	1.425	0.361	NaN	5.3	0.253	0.181	0.163	1.426	1.248	0.315
TA-118	2.76	3.529	3.83	3.373	1.037	0.9	0.969	16.98	11.65	10.8	13.143	2	0	1	4.465	34.298	41.511	80.274	4.861	1.035	5.896	1		TA-15	83.59	6.54	3.055	8.239	NaN	11.972	NaN	1.841	0.642	1.787	4.827	0.362
TA-268	NaN	NaN	NaN	NaN	NaN	NaN	NaN	NaN	NaN	NaN	NaN	NaN	NaN	NaN	NaN	NaN	NaN	NaN	NaN	NaN	NaN	NaN		TA-17	76.056	4.994	2.778	2.895	31.28	15.392	NaN	1.66	0.426	3.743	0.979	0.736
TA-119	1.938	1.35	3.62	2.303	1.033	1.26	1.147	NaN	15.18	12.5	13.84	NaN	0	0	NaN	NaN	NaN	NaN	NaN	NaN	NaN	NaN		TA-172	16.398	1.175	1.218	0.381	NaN	105.308	0.166	2.566	0.407	2.321	0.323	0.224
TA-120	7.243	4.39	3.73	5.121	1.356	1.22	1.288	16.1	15.08	17.32	16.167	NaN	2.67	2.67	3.615	65.735	70.571	137.861	28.257	2.19	4.697	1		TA-174	82.221	6.113	1.722	3.289	NaN	24.787	NaN	1.312	0.419	1.689	0.845	0.405
TA-121	7.439	6.63	4.47	6.18	0.894	1.08	0.987	NaN	15.36	14.89	15.125	NaN	3.7	3.7	2.864	75.115	65.781	143.759	2.798	1.433	4.232	1		TA-176	98.321	NaN	1.026	3.243	3.718	NaN	NaN	NaN	NaN	0.957	2.016	0.458
TA-122	3.099	3.58	2.97	3.216	1.425	1.39	1.408	NaN	14.32	13.06	13.69	NaN	0	0	3.49	59.839	49.583	112.912	3.724	1.272	4.996	1		TA-178	NaN	4.11	2.435	1.772	26.752	2.665	NaN	0.509	NaN	1.346	3.452	NaN
TA-123	5.927	8.17	3.32	5.806	1.137	1.11	1.124	16.7	13.6	17.36	15.887	3.7	2.1	2.9	0	61.496	61.184	123.416	3.245	1.047	4.292	1		TA-180	33.009	4.56	1.235	8.325	NaN	28.001	NaN	3.649	1.861	2.108	NaN	NaN
TA-124	NaN	NaN	NaN	NaN	NaN	NaN	NaN	NaN	NaN	NaN	NaN	NaN	NaN	NaN	NaN	NaN	NaN	NaN	NaN	NaN	NaN	NaN		TA-19	NaN	2.342	2.231	2.461	47.616	NaN	NaN	NaN	NaN	NaN	0.698	0.624
TA-125	3.599	3.25	2.97	3.273	1.063	1.1	1.082	12.84	13.51	14.6	13.65	3.1	2.1	2.6	3.772	46.422	41.543	91.737	6.043	1.586	7.629	1		TA-229	62.838	2.143	6.072	8.091	NaN	11.815	NaN	0.838	NaN	1.139	0.838	0.763
TA-126	1.436	1.424	1.24	1.367	1.019	1.04	1.03	NaN	12.2	13.73	12.965	NaN	2.2	2.2	0	76.213	64.659	140.872	4.321	2.442	6.763	1		TA-230	70.131	1.176	2.472	NaN	14.31	7.265	1.101	0.631	NaN	1.51	3.645	NaN
TA-127	0.877	1.065	0.703	0.882	1.064	1.04	1.052	9.5	8.39	10.96	9.617	NaN	1	1	0	30.586	30.052	60.638	11.917	3.264	15.181	1		TA-231	38.385	2.919	3.619	1.339	NaN	17.824	NaN	NaN	0.295	1.602	2.701	1.156
TA-129	8.93	9.567	8.49	8.996	1.252	1.39	1.321	NaN	11.73	10.43	11.08	2.2	2.2	2.2	0	43.144	35.47	78.615	3.741	1.675	5.416	1		TA-235	NaN	3.341	2.569	0.518	65.264	NaN	NaN	NaN	NaN	NaN	5.928	NaN
TA-130	8.835	NaN	NaN	8.835	NaN	NaN	NaN	12.73	NaN	NaN	12.73	NaN	NaN	NaN	NaN	NaN	NaN	NaN	NaN	NaN	NaN	NaN		TA-236	139.676	6.13	1.162	3.175	NaN	41.993	0.764	2.047	1.036	2.787	0.843	NaN
TA-131	7.328	11.819	8.49	9.212	1.09	1.2	1.145	14.1	14.85	14.6	14.517	2.3	2.1	2.2	3.696	60.713	53.495	117.904	5.488	1.916	7.404	1		TA-238	NaN	NaN	2.589	3.914	NaN	12.528	NaN	NaN	NaN	NaN	1.084	0.932
TA-132	6.604	11.086	7.06	8.25	1.091	1.2	1.146	9.9	16.71	10.2	12.27	1.5	2.4	1.95	0	36.307	32.33	69.187	3.271	1.994	5.265	2		TA-239	124.441	2.64	2.839	0.481	51.857	NaN	NaN	NaN	NaN	NaN	1.367	NaN
TA-133	2.667	NaN	3.62	3.144	NaN	1	1	14.5	NaN	16	15.25	NaN	2.8	2.8	2.05	47.501	54.764	104.316	5.381	0.265	5.646	1		TA-24	71.903	3.522	2.919	1.115	20.171	5.181	NaN	NaN	NaN	1.477	1.964	0.536
TA-134	2.708	2.861	2.75	2.773	1.138	1.09	1.114	16.7	17.6	18.09	17.463	1.6	2	1.8	2.995	58.74	63.339	125.074	5.398	2.213	7.611	1		TA-241	39.512	1.694	2.648	0.95	NaN	23.21	NaN	NaN	0.364	NaN	1.685	1.689
TA-137	NaN	4.044	3.23	3.637	1.12	1.16	1.14	NaN	13.98	17.43	15.705	2	0	1	NaN	NaN	NaN	NaN	NaN	NaN	NaN	NaN		TA-244	134.461	2.823	2.855	NaN	42.459	NaN	NaN	NaN	NaN	NaN	3.377	NaN
TA-228	2.312	2.305	2.25	2.289	1.092	1.04	1.066	NaN	15.72	18.69	17.205	NaN	0	0	27.409	53.806	55.947	137.161	6.468	1.33	7.798	1		TA-245	57.757	1.844	3.432	0.55	5.876	NaN	NaN	0.932	NaN	NaN	1.18	0.712
TA-229	2.31	NaN	1.91	2.11	NaN	1.2	1.2	11.5	NaN	11.4	11.45	NaN	1.5	1.5	0.639	52.844	50.962	104.445	4	1.961	5.96	1		TA-248	184.279	2.572	2.189	0.967	35.683	NaN	NaN	0.711	NaN	1.67	0.773	NaN
TA-230	2.453	3.418	3.42	3.097	1.095	1.16	1.128	NaN	11.07	10.95	11.01	NaN	0	0	2.256	76.128	62.464	140.847	3.346	2.08	5.426	2		TA-25	86.231	1.735	2.999	1.805	NaN	11.519	0.38	0.542	NaN	1.461	0.628	0.168
TA-231	7.31	NaN	NaN	7.31	NaN	NaN	NaN	8.2	NaN	NaN	8.2	NaN	NaN	NaN	1.994	69.367	63.6	134.289	5.373	2.7	8.073	1		TA-254	112.508	3.131	3.105	NaN	56.742	NaN	NaN	0.096	NaN	NaN	1.482	NaN
TA-232	3.564	4.294	4.18	4.013	1.083	1.1	1.092	NaN	12.93	13.91	13.42	NaN	0	0	13.797	60.856	62.685	137.338	3.462	1.24	4.702	1		TA-256	NaN	NaN	1.938	1.993	71.468	NaN	0.298	1.23	0.623	1.263	3.654	1.621
TA-233	2.699	3.33	2.9	2.976	1.187	1.18	1.184	NaN	12.09	16.3	14.195	NaN	1.3	1.3	7.702	54.004	51.259	112.965	5.422	1.626	7.048	1		TA-259	65.219	NaN	2.345	3.327	20.376	7.525	NaN	NaN	NaN	2.106	0.549	NaN
TA-234	1.914	2.546	1.95	2.137	1.007	1.03	1.019	NaN	15.983	17.67	16.827	NaN	0	0	8.357	71.966	64.961	145.284	4.689	1.551	6.24	1		TA-26	71.059	4.14	1.503	1.76	33.619	14.888	NaN	7.155	0.492	2.174	6.527	1.189
TA-235	1.984	2.113	2.19	2.096	1.008	0.98	0.994	17.9	14.93	18.69	17.173	1.6	2.3	1.95	2.227	74.538	63.646	140.411	4.493	2.385	6.879	1		TA-261	46.771	3.323	2.088	3.045	NaN	75.395	0.828	NaN	0.483	NaN	NaN	NaN
TA-236	2.036	2.629	2.09	2.252	1.058	1.1	1.079	NaN	10.85	18.6	14.725	3.1	3.2	3.15	3.739	51.956	41.067	96.762	5.497	3.571	9.068	1		TA-262	186.011	1.537	3.18	3.297	36.647	16.435	0.172	NaN	NaN	0.999	1.153	NaN
TA-237	5.646	7.457	7.5	6.868	1.271	1.3	1.285	13.5	14.21	14.5	14.07	1.5	2.1	1.8	0	79.844	59.934	139.778	4.548	1.213	5.762	1		TA-269	30.132	NaN	0.765	1.835	24.419	17.776	NaN	6.063	0.414	NaN	NaN	0.769
TA-238	1.342	1.645	1.62	1.536	1.05	0.99	1.02	17.7	16.91	17.65	17.42	1.5	1.62	1.56	3.102	77.902	67.989	148.993	4.606	3.584	8.19	3		TA-27	53.994	2.608	1.253	1.384	15.146	5.941	NaN	0.49	0.299	1.543	1.969	0.728
TA-239	3.284	NaN	2.02	2.652	NaN	1.2	1.2	11.5	NaN	12.8	12.15	NaN	1.8	1.8	0.812	43.831	41.711	86.086	3.021	1.607	4.628	1		TA-272	157.415	NaN	1.83	0.664	22.976	NaN	NaN	NaN	0.17	1.392	0.801	0.488
TA-240	2.348	NaN	2.33	2.339	NaN	1.2	1.2	14.4	NaN	14.6	14.5	NaN	1.7	1.7	3.927	78.732	78.592	161.251	4.985	1.536	6.521	1		TA-275	15.312	1.033	1.339	0.765	NaN	27.607	1.388	1.124	NaN	1.441	0.749	0.695
TA-241	1.26	2.087	1.65	1.667	1.02	1	1.01	10.7	15.3	16.6	14.2	2.4	2.3	2.35	0.459	45.194	42.226	88.173	5.948	0.648	6.596	1		TA-280	NaN	2.886	2.376	1.377	74.946	46.475	NaN	NaN	NaN	NaN	0.968	NaN
TA-242	3.037	NaN	2.71	2.874	NaN	1.1	1.1	7.8	NaN	7.5	7.65	NaN	2.3	2.3	0	25	21.437	47.362	3.303	2.145	5.448	1		TA-281	118.892	3.79	0.553	1.271	NaN	30.773	NaN	NaN	0.457	2.806	0.84	NaN
TA-243	3.447	4.193	3.99	3.877	1.085	1.1	1.093	12.4	10.38	10.4	11.06	3.2	3	3.1	1.874	42.54	33.206	77.62	3.828	4.385	8.213	3		TA-283	NaN	5.415	7.219	5.449	96.332	21.928	NaN	9.083	0.477	NaN	0.928	NaN
TA-244	1.45	2.61	2.97	2.343	1.033	1.03	1.032	16.8	13.08	13.11	14.33	NaN	3	3	0.854	73.861	63.26	137.975	4.247	2.117	6.364	5		TA-284	NaN	4.751	2.912	0.73	120.187	44.373	NaN	1.478	0.803	1.21	6.942	NaN
TA-245	5.87	5.296	5.86	5.675	1.338	1.2	1.269	16.7	15.31	15.9	15.97	2	2.5	2.25	18.949	100.318	93.862	213.129	5.074	1.229	6.302	1		TA-285	405.772	7.362	1.704	2.952	NaN	37.433	0.662	NaN	NaN	NaN	NaN	NaN
TA-246	NaN	NaN	5.91	5.91	NaN	1.1	1.1	NaN	NaN	13.8	13.8	NaN	2.1	2.1	NaN	NaN	NaN	NaN	NaN	NaN	NaN	NaN		TA-286	55.578	3.076	1.497	5.712	NaN	3.674	NaN	4.19	0.374	NaN	NaN	0.49
TA-247	5.17	NaN	4.63	4.9	NaN	1	1	13.7	NaN	13.3	13.5	NaN	2.5	2.5	1.724	74.328	69.295	145.348	4.029	2.872	6.902	3		TA-288	40.524	1.898	1.484	0.847	NaN	15.691	NaN	2.884	0.395	NaN	0.539	NaN
TA-248	4.65	NaN	4.1	4.375	NaN	1.1	1.1	13.4	NaN	12.6	13	NaN	2.6	2.6	8.381	68.711	58.52	135.612	3.588	2.71	6.298	3		TA-289	29.291	2.989	2.759	1.83	NaN	14.118	NaN	NaN	0.924	NaN	0.634	0.685
TA-249	3.036	NaN	2.22	2.628	NaN	1.1	1.1	17.5	NaN	15.9	16.7	NaN	1.5	1.5	2.662	71.35	62.527	136.539	4.752	2.208	6.96	1		TA-29	2.083	1.019	26.227	NaN	NaN	26.478	1.577	2.232	1.117	24.993	0.765	NaN
TA-250	5.664	6.453	6.69	6.269	1.139	1.1	1.12	16.1	14.04	14.26	14.8	1.4	2	1.7	0.877	64.686	55.061	120.624	2.761	1.417	4.177	3		TA-290	61.98	NaN	2.03	118.046	NaN	45.45	5.5	NaN	NaN	NaN	1.541	0.469
TA-251	NaN	NaN	NaN	NaN	NaN	NaN	NaN	NaN	NaN	NaN	NaN	NaN	NaN	NaN	NaN	NaN	NaN	NaN	NaN	NaN	NaN	NaN		TA-295	151.878	6.188	2.864	9.613	NaN	24.057	1.403	NaN	0.607	2.703	1.43	0.565
TA-252	NaN	NaN	NaN	NaN	NaN	NaN	NaN	NaN	NaN	NaN	NaN	NaN	NaN	NaN	NaN	NaN	NaN	NaN	NaN	NaN	NaN	NaN		TA-297	35.289	2.755	1.538	1.902	NaN	15.18	NaN	8.348	1.558	2.542	0.506	0.557
TA-253	NaN	NaN	1.32	1.32	NaN	1.1	1.1	NaN	NaN	15.2	15.2	NaN	3.4	3.4	NaN	NaN	NaN	NaN	NaN	NaN	NaN	NaN		TA-298	214.574	3.62	2.612	4.587	23.359	3.589	NaN	0.681	0.271	1.333	7.822	0.38
TA-254	1.056	NaN	1.37	1.213	NaN	1	1	11.6	NaN	13.6	12.6	NaN	2.5	2.5	0.998	62.669	57.947	121.613	6.189	1.861	8.05	1		TA-362	177.676	3.867	3.049	7.277	NaN	14.477	NaN	1.275	0.425	1.473	0.992	0.304
TA-255	4.23	NaN	3.65	3.94	NaN	1.1	1.1	9.3	NaN	8.8	9.05	NaN	2.2	2.2	0	44.23	40.217	84.447	3.748	3.014	6.762	3		TA-367	37.526	3.699	1.652	0.475	10.775	7.016	NaN	NaN	0.175	1.283	0.649	NaN
TA-256	2.07	2.92	1.99	2.327	1.049	0.97	1.01	14.1	11.73	12.31	12.713	NaN	3.1	3.1	6.967	80.445	74.767	162.179	4.804	1.729	6.532	1		TA-369	140.988	3.13	2.041	4.577	NaN	8.63	NaN	1.203	0.529	1.46	0.874	NaN
TA-257	NaN	1.915	2	1.958	1.067	1.07	1.069	NaN	14.81	14.74	14.775	2.4	2.5	2.45	NaN	NaN	NaN	NaN	NaN	NaN	NaN	NaN		TA-379	105.865	4.935	14.919	13.16	NaN	119.08	4.596	2.129	NaN	4.359	0.747	0.584
TA-269	2.413	2.839	2.27	2.507	1.123	1.12	1.122	14.65	15.27	15.61	15.177	2.4	1.6	2	0	45.894	39.2	85.394	6.081	3.524	9.606	1		TA-394	NaN	2.937	3.111	NaN	63.559	19.763	NaN	NaN	NaN	1.328	4.214	NaN
TA-270	1.71	1.799	1.7	1.736	1.059	1	1.03	16.7	13.42	18.9	16.34	2	2.3	2.15	4.161	67.917	53.556	125.634	4.584	3.494	8.079	3		TA-397	150.915	7.107	1.479	2.384	NaN	9.834	0.299	NaN	1.474	NaN	0.63	0.742
TA-271	3.441	3.752	2.11	3.101	1.003	1	1.002	9.8	8.38	7.1	8.427	1.8	1.5	1.65	1.644	40.013	37.727	79.384	3.439	2.042	5.481	3		TA-398	NaN	3.064	2.101	2.375	79.155	25.708	NaN	NaN	0.256	2.078	1.726	0.589
TA-272	4.827	8.113	6.44	6.46	1.482	1.68	1.581	11.8	10.73	11.93	11.487	1.5	2.8	2.15	1.007	53.629	38.488	93.125	3.479	0.938	4.417	2		TA-84	46.669	3.357	2.029	8.709	NaN	15.618	NaN	1.599	0.257	2.776	0.592	0.788
TA-273	2.649	2.478	2.47	2.532	1.016	1	1.008	13.63	12.44	14.3	13.457	2.5	2.3	2.4	0.878	79.11	66.449	146.437	4.004	3.522	7.526	5		TA-85	81.922	1.383	0.84	2.792	NaN	22.038	NaN	0.582	NaN	1.136	0.562	0.785
TA-274	4.403	6.049	4.63	5.027	1.137	1.12	1.129	NaN	12.15	12.89	12.52	NaN	3	3	NaN	NaN	NaN	NaN	NaN	NaN	NaN	NaN		TA-86	93.208	1.863	2.441	3.446	41.872	8.264	NaN	NaN	NaN	1.355	1.167	0.615
TA-275	2.55	3.696	2.9	3.049	1.126	1.1	1.113	19.6	17.23	17.3	18.043	0.1	NaN	0.1	2.373	81.063	73.939	157.374	3.783	0.684	4.468	1		TA-89	47.558	NaN	1.099	NaN	5.997	1.165	NaN	NaN	0.134	1.398	0.474	0.449
TA-277	2.955	4.558	5.22	4.244	1.255	1.2	1.228	15.2	10.82	8	11.34	NaN	NaN	NaN	12.519	49.539	48.3	110.358	3.951	1.405	5.355	1		TA-9	44.409	5.361	1.502	5.493	93.313	90.098	NaN	0.972	1.19	1.306	1.663	0.662
TA-276	NaN	NaN	6.18	6.18	NaN	1	1	NaN	NaN	19.8	19.8	NaN	2.8	2.8	NaN	NaN	NaN	NaN	NaN	NaN	NaN	NaN		TA-96	30.677	3.321	0.957	5.014	10.838	7.553	NaN	13.368	0.698	4.913	0.455	NaN
TA-278	6.45	6.49	6.05	6.33	1.119	1.23	1.175	12.38	11.19	14.17	12.58	1.4	1.2	1.3	0	38.416	29.548	67.965	4.181	1.605	5.786	2		TA-99	49.969	NaN	1.239	2.634	14.99	7.672	NaN	NaN	NaN	1.131	0.747	0.819
TA-279	NaN	NaN	7.8	7.8	NaN	1.5	1.5	NaN	NaN	14.3	14.3	NaN	2.3	2.3	NaN	NaN	NaN	NaN	NaN	NaN	NaN	NaN		TA-271	NaN	2.849	1.357	1.479	75.891	41.741	NaN	NaN	0.869	0.927	0.763	NaN
TA-280	1.19	NaN	1.38	1.285	NaN	1	1	17.1	NaN	17.4	17.25	NaN	2.2	2.2	2.701	96.612	84.816	184.129	5.003	3.388	8.391	1		TA-292	89.899	5.323	2.862	1.637	NaN	27.153	NaN	6.484	1.248	3.848	1.038	0.484
TA-281	3.389	5.847	6.95	5.395	1.144	1.1	1.122	17.8	13.82	12.3	14.64	2.1	2.9	2.5	1.024	87.657	70.309	158.99	3.619	1.845	5.464	1		TA-301	28.276	2.419	1.085	0.898	NaN	36.455	NaN	0.87	0.467	NaN	0.413	NaN
TA-282	NaN	NaN	3.97	3.97	NaN	1.3	1.3	NaN	NaN	13.1	13.1	NaN	2.6	2.6	NaN	NaN	NaN	NaN	NaN	NaN	NaN	NaN		TA-270	153.661	7.541	1.124	3.909	NaN	9.118	0.256	1.07	0.579	2.377	0.444	NaN
TA-283	7.874	NaN	6.65	7.262	NaN	1.3	1.3	12.1	NaN	14.3	13.2	NaN	1.9	1.9	0.979	83.71	76.975	161.388	3.811	3.729	7.539	1		TA-277	68.9	NaN	1.148	26.016	NaN	26.409	1.083	12.22	1.585	2.937	0.651	0.235
TA-284	2.25	2.715	2.47	2.478	1.042	1	1.021	16.8	15.212	17.83	16.614	3.6	3	3.3	7.029	60.898	50.593	118.519	4.784	2.797	7.581	1		TA-101	26.276	3.868	1.569	3.273	14.885	5.562	NaN	3.115	1.384	0.564	0.363	NaN
TA-285	2.046	1.521	2.28	1.949	1.104	1.08	1.092	16.1	14.82	14.86	15.26	1.9	2.8	2.35	2.293	48.447	43.451	94.19	4.463	2.448	6.911	1		TA-102	NaN	5.256	2.126	3.185	33.808	6.175	0.354	2.109	0.22	2.858	0.662	0.346
TA-286	4.365	3.861	4.58	4.269	1.603	1.7	1.652	17.5	12.64	13	14.38	NaN	0	0	3.286	52.309	48.055	103.65	2.365	0.721	3.086	1		TA-104	30.386	2.834	2.197	2.922	NaN	62.52	NaN	13.778	1.025	0.988	NaN	1.022
TA-287	NaN	4.193	4.91	4.552	1.157	1.2	1.179	NaN	15.42	15.2	15.31	3.6	3.2	3.4	NaN	NaN	NaN	NaN	NaN	NaN	NaN	NaN		TA-105	NaN	NaN	2.124	10.495	NaN	39.055	12.386	1.993	0.636	4.844	0.665	0.313
TA-288	1.527	4.136	4.51	3.391	1.123	1.1	1.112	14.1	12.76	18.9	15.253	2	3.5	2.75	0.624	44.31	41.125	86.059	4	0.338	4.338	1		TA-111	8.434	0.197	0.177	NaN	1.465	NaN	NaN	0.318	NaN	1.653	0.055	NaN
TA-289	5.41	3.38	7.3	5.363	1.247	1.1	1.174	12.1	12.82	13.6	12.84	1.4	2.5	1.95	1.186	80.74	66.537	148	3.804	1.922	5.726	2		TA-113	9.814	1.177	1.039	1.395	7.753	7.863	NaN	1.285	2.246	1.119	0.406	0.241
TA-290	4.992	5.154	6.92	5.689	1.05	1	1.025	16.344	14.39	16	15.578	2.2	3.3	2.75	0	44.477	42.97	87.447	7.602	6.555	14.157	1		TA-115	9.929	3.713	3.096	0.402	9.875	NaN	NaN	4.428	0.385	NaN	NaN	0.883
TA-291	1.025	4.587	1.34	2.317	1.049	1	1.025	23.41	13.48	20.1	18.997	1.7	2.3	2	0.777	63.036	51.297	115.11	5.589	1.913	7.502	5		TA-118	NaN	NaN	1.338	1.141	NaN	19.45	NaN	2.585	0.281	3.181	NaN	0.292
TA-292	3.693	5.335	5.96	4.996	1.155	1.1	1.128	13.88	12.55	14.4	13.61	3.2	3.2	3.2	0.9	60.295	50.632	111.828	4.533	2.596	7.129	1		TA-181	50.183	1.593	0.85	1.154	NaN	4.934	NaN	0.642	0.183	1.33	NaN	NaN
TA-293	NaN	NaN	5.14	5.14	NaN	1.2	1.2	NaN	NaN	13	13	NaN	1.9	1.9	NaN	NaN	NaN	NaN	NaN	NaN	NaN	NaN		TA-182	190.459	7.58	1.343	3.528	NaN	4.459	NaN	1.047	0.411	1.898	0.877	0.556
TA-294	4.986	6.306	4.133	5.142	3.164	2.8	2.982	11.69	11.39	10.7	11.26	2.5	3	2.75	NaN	NaN	NaN	NaN	NaN	NaN	NaN	NaN		TA-199	38.5	2.503	0.69	16.553	NaN	13.996	0.624	NaN	0.252	0.925	NaN	0.286
TA-295	4.663	3.585	4.75	4.333	1.543	1.4	1.472	15.1	15.98	15.3	15.46	2	3.2	2.6	1.363	67.787	56.358	125.507	3.02	1.854	4.874	3		TA-200	NaN	2.446	1.349	0.621	37.769	10.015	0.268	0.012	0.773	0.869	1.768	NaN
TA-296	7.566	7.168	8.85	7.861	1.653	1.5	1.577	NaN	14.58	13.7	14.14	2.1	3.2	2.65	NaN	NaN	NaN	NaN	NaN	NaN	NaN	NaN		TA-201	40.199	2.493	5.69	4.05	NaN	33.618	0.264	0.756	0.307	2.102	0.584	0.285
TA-298	7.886	5.859	6.81	6.852	1.68	1.4	1.54	14.4	11.95	13.1	13.15	1.4	3.7	2.55	2.132	83.945	71.633	157.71	4.757	2.045	6.802	1		TA-204	86.495	6.152	3.679	1.649	NaN	262.127	NaN	7.519	0.671	NaN	40.031	NaN
TA-297	5.02	3.587	4.14	4.249	1.244	1.3	1.272	16.61	16.79	16.5	16.633	2.5	2.5	2.5	0.878	49.31	39.303	89.191	3.972	3.124	7.097	1		TA-206	NaN	NaN	NaN	1.417	NaN	NaN	143.387	NaN	2.687	13.773	NaN	138.612
TA-79	NaN	4.505	5.17	4.838	1.174	1.2	1.187	13.1	11.498	14.6	13.066	2.1	3.3	2.7	0.689	78.216	63.471	142.376	5.803	2.037	7.84	5		TA-207	11.574	NaN	0.496	0.563	5.354	NaN	NaN	1.516	0.235	3.81	1.626	NaN
TA-80	4.49	4.166	3.92	4.192	1.131	1.2	1.166	16.3	13.64	12.8	14.247	3	3.1	3.05	NaN	NaN	NaN	NaN	NaN	NaN	NaN	NaN		TA-208	23.473	2.072	0.344	1.232	5.445	NaN	NaN	3.544	0.352	6.657	0.747	NaN
TA-81	NaN	7.101	6.31	6.706	1.011	1	1.006	NaN	11.32	14.2	12.76	2.7	2.7	2.7	NaN	NaN	NaN	NaN	NaN	NaN	NaN	NaN		TA-209	NaN	1.709	NaN	NaN	NaN	NaN	39.943	NaN	2.306	17.392	NaN	0.303
TA-82	5.694	NaN	5.1	5.397	NaN	1.31	1.31	9.86	NaN	9.84	9.85	NaN	2.9	2.9	0.974	50.838	39.959	91.772	2.573	0.938	3.511	1		TA-211	NaN	2.447	NaN	1.431	NaN	NaN	217.332	NaN	1.305	2.731	NaN	NaN
TA-83	6.679	7.158	6.3	6.712	1.285	1.2	1.243	12.52	12.62	12.8	12.647	3	2.4	2.7	0.974	64.771	53.749	119.494	3.087	1.239	4.326	3		TA-22	65.78	2.614	1.099	4.966	20.534	9.594	NaN	NaN	0.329	NaN	0.704	0.713
TA-84	2.754	6.044	5.77	4.856	1.128	1.1	1.114	14.71	12.75	13.89	13.783	3.3	2.4	2.85	1.27	64.365	62.046	127.681	3.707	0.596	4.303	1		TA-234	NaN	3.042	2.343	9.344	1.273	NaN	NaN	NaN	NaN	NaN	1.37	NaN
TA-85	2.062	2.911	2.08	2.351	1.009	1	1.005	12.56	12.43	14.8	13.263	2.1	2.3	2.2	0	38.568	36.518	75.086	5.958	1.174	7.132	1		TA-237	NaN	2.383	2.042	4.23	23.987	2.293	NaN	NaN	NaN	1.344	0.83	NaN
TA-86	4.173	5.04	4.72	4.644	1.476	1.29	1.383	NaN	11.85	11.69	11.77	NaN	3.2	3.2	4.395	67.026	60.602	132.023	2.381	0.593	2.974	2		TA-243	82.891	5.98	1.582	1.585	NaN	NaN	0.453	4.596	0.629	NaN	NaN	0.303
TA-87	NaN	NaN	NaN	NaN	NaN	NaN	NaN	NaN	NaN	NaN	NaN	NaN	NaN	NaN	NaN	NaN	NaN	NaN	NaN	NaN	NaN	NaN		TA-247	48.042	1.455	3.348	0.6	NaN	NaN	NaN	0.406	0.104	0.727	0.657	0.128
TA-88	NaN	5.095	6.52	5.808	1.087	1.12	1.104	NaN	11.01	12.63	11.82	1.6	2.6	2.1	0	49.999	37.193	87.191	4.987	1.845	6.832	1		TA-250	110.551	2.128	7.569	6.31	15.865	NaN	NaN	6.354	NaN	NaN	7.556	NaN
TA-99	6.385	6.196	6.33	6.304	1.097	1.11	1.104	14.189	12.62	14.02	13.61	1.8	1.8	1.8	0.223	66.2	40.718	107.416	3.496	0.795	4.292	3		TA-255	77.553	2.675	2.126	2.46	38.4	NaN	NaN	NaN	0.826	NaN	NaN	NaN
TA-100	NaN	NaN	4.26	4.26	NaN	1.3	1.3	NaN	NaN	9.4	9.4	NaN	2.1	2.1	NaN	NaN	NaN	NaN	NaN	NaN	NaN	NaN		TA-263	NaN	1.695	1.86	2.062	34.699	15.592	NaN	NaN	0.138	1.841	0.433	NaN
TA-101	3.079	1.923	3.07	2.691	1.363	1.29	1.327	13.178	11.6	13.4	12.726	0	0	0	0.716	40.254	35.745	76.715	4.602	1.807	6.409	5		TA-273	NaN	0.922	2.115	1.127	NaN	9.654	0.172	1.621	NaN	0.516	0.661	0.312
TA-102	1.835	2.453	2.95	2.413	1.193	1.15	1.172	15	11.62	12.1	12.907	0	0	0	2.361	50.465	53.964	106.79	3.426	0.546	3.972	1		TA-278	NaN	3.425	1.116	2.462	16.401	8.249	NaN	3.144	1.216	0.633	NaN	1.437
TA-103	1.468	2.34	2.53	2.113	1.299	1.27	1.285	14.167	14.44	11.81	13.472	0	0	0	1.098	46.484	45.105	92.686	5.417	0.756	6.173	1		TA-291	102.436	NaN	3.415	1.148	28.801	8.654	1.218	NaN	1.478	NaN	1.435	NaN
TA-104	5.509	6.067	5.28	5.619	1.24	1.4	1.32	9.52	8.94	8	8.82	0	0	0	0	28.097	32.738	60.835	2.781	0.485	3.266	3		TA-31	82.168	2.384	1.438	1.439	15.151	6.012	NaN	1.245	0.593	1.688	2.685	2.553
TA-105	6.3	7.929	7.42	7.216	1.072	1.1	1.086	17	15.5	15.3	15.933	1.1	1.2	1.15	13.068	66.319	69.16	148.547	3.742	0.429	4.171	1		TA-32	51.607	2.155	1.37	0.832	NaN	NaN	NaN	4.161	1.174	NaN	NaN	NaN
TA-106	7.083	NaN	8.91	7.997	NaN	2.3	2.3	16.7	NaN	11.8	14.25	NaN	3.3	3.3	NaN	NaN	NaN	NaN	NaN	NaN	NaN	NaN		TA-33	241.26	4.003	4.343	3.002	NaN	50.086	NaN	4.246	0.598	5.283	0.641	NaN
TA-107	NaN	NaN	4.03	4.03	NaN	1.7	1.7	NaN	NaN	9.8	9.8	NaN	1.4	1.4	NaN	NaN	NaN	NaN	NaN	NaN	NaN	NaN		TA-35	79.963	1.712	1.175	1.511	10.834	3.013	NaN	NaN	0.184	NaN	0.389	NaN
TA-108	2.782	NaN	5.26	4.021	NaN	1.2	1.2	11.27	NaN	11.5	11.385	NaN	2.1	2.1	0	41.307	40.864	82.662	4.184	0.437	4.621	1		TA-360	112.069	5.002	1.419	1.434	NaN	36.236	NaN	4.947	2.589	NaN	0.722	NaN
TA-89	5.566	7.242	7.34	6.716	1.172	1.18	1.176	16.05	12.03	12.82	13.633	1.9	2.4	2.15	0.845	35.632	29.472	65.949	3.843	1.46	5.303	1		TA-361	100.395	6.062	1.814	3.998	NaN	141.401	NaN	5.103	3.414	2.858	NaN	NaN
TA-90	2.646	3.33	3.73	3.235	1.394	1.33	1.362	NaN	12.47	17.44	14.955	NaN	2.7	2.7	6.158	67.109	60.48	133.747	3.908	2.791	6.699	1		TA-37	148.992	2.903	1.631	NaN	26.233	8.503	NaN	1.275	0.514	1.878	0.596	NaN
TA-91	7.282	NaN	5.94	6.611	NaN	1.2	1.2	9.33	NaN	12.5	10.915	NaN	1.9	1.9	NaN	NaN	NaN	NaN	NaN	NaN	NaN	NaN		TA-382	107.898	2.397	2.962	1.223	16.224	NaN	NaN	0.688	NaN	1.173	3.672	0.482
TA-92	NaN	NaN	NaN	NaN	NaN	NaN	NaN	NaN	NaN	NaN	NaN	NaN	NaN	NaN	NaN	NaN	NaN	NaN	NaN	NaN	NaN	NaN		TA-399	76.942	2.687	2.373	3.078	NaN	NaN	NaN	2.296	NaN	1.422	1.373	NaN
TA-93	7.483	9.71	11.47	9.554	1.383	1.4	1.392	14.11	18.76	9.6	14.157	2.9	3.3	3.1	2.759	92.872	78.987	174.618	3.007	1.158	4.166	1		TA-403	18.037	3.755	1.134	2.777	23.855	29.394	1.446	21.685	2.91	NaN	NaN	NaN
TA-94	NaN	NaN	6.55	6.55	NaN	1.2	1.2	NaN	NaN	12.3	12.3	NaN	2.7	2.7	NaN	NaN	NaN	NaN	NaN	NaN	NaN	NaN		TA-49	83.028	3.097	1.374	8.512	21.653	8.42	NaN	0.136	NaN	0.825	0.625	NaN
TA-96	4.146	4.577	3.84	4.188	1.132	1.06	1.096	NaN	10.34	10.78	10.56	NaN	3.3	3.3	2.088	61.724	57.225	121.037	2.839	1.887	4.726	1		TA-50	NaN	2.099	1.317	0.231	52.437	NaN	NaN	NaN	0.316	NaN	2.159	NaN
TA-97	5.469	NaN	7.41	6.44	NaN	1	1	16.27	NaN	13.1	14.685	NaN	3.1	3.1	NaN	NaN	NaN	NaN	NaN	NaN	NaN	NaN		TA-51	42.814	1.55	1.56	2.481	12.408	8.32	NaN	0.622	0.403	NaN	NaN	0.328
TA-258	NaN	NaN	6.78	6.78	NaN	1.5	1.5	NaN	NaN	9.3	9.3	NaN	2.1	2.1	NaN	NaN	NaN	NaN	NaN	NaN	NaN	NaN		TA-52	NaN	5.251	3.595	11.475	44.615	22.875	NaN	0.967	NaN	NaN	1.18	NaN
TA-259	4.549	4.631	1.46	3.547	1.159	1.1	1.13	14.53	11.65	12.6	12.927	3.1	3.7	3.4	0	45.682	46.454	92.136	3.499	2.437	5.935	3		TA-53	69.309	2.068	1.767	6.021	13.588	7.627	NaN	NaN	NaN	1.187	0.576	0.515
TA-260	6.79	NaN	4.16	5.475	NaN	1.1	1.1	14.3	NaN	14.2	14.25	NaN	1.2	1.2	NaN	NaN	NaN	NaN	NaN	NaN	NaN	NaN		TA-54	72.778	1.586	1.249	11.83	NaN	2.133	0.457	NaN	NaN	0.909	NaN	0.341
TA-261	0.7	1.848	2.38	1.643	1.275	1.29	1.283	NaN	12.58	15.79	14.185	NaN	NaN	NaN	3.295	51.227	45.064	99.586	2.893	2.177	5.071	1		TA-55	47.761	2.986	1.533	2.106	84.811	53.085	NaN	0.237	0.327	0.945	2.993	1.686
TA-262	4.63	4.104	4.89	4.541	1.15	1.2	1.175	17.8	16.96	17.5	17.42	2.1	1.9	2	8.418	106.074	97.333	211.825	3.132	1.979	5.111	1		TA-56	65.33	4.735	1.202	3.861	NaN	50.043	NaN	NaN	1.049	2.409	NaN	NaN
TA-263	4.322	5.34	5.14	4.934	1.124	1.1	1.112	16	15.16	15.5	15.553	2.3	2.7	2.5	0	75.112	67.616	143.069	3.336	2.447	5.783	1		TA-57	42.616	2.347	1.39	0.65	12.045	13.768	NaN	1.625	0.758	NaN	0.453	NaN
TA-264	4.971	6.171	6.438	5.86	1.142	1.15	1.146	NaN	11.04	11.43	11.235	NaN	2.8	2.8	1.918	46.44	36.505	84.863	3.17	2.046	5.216	1		TA-58	106.73	2.992	1.472	3.561	18.058	4.962	NaN	5.171	1.15	NaN	NaN	NaN
TA-265	6.894	5.61	5.07	5.858	1.144	1.2	1.172	14.044	13.67	13.1	13.605	3.1	3.2	3.15	NaN	NaN	NaN	NaN	NaN	NaN	NaN	NaN		TA-60	86.276	4.393	0.735	14.843	16.155	13.186	0.398	1.81	0.325	4.274	0.729	NaN
TA-266	5.19	4.579	3.67	4.48	1.156	1.3	1.228	12.11	12.1	11.4	11.87	2.8	2.4	2.6	0.961	38.064	39.969	78.993	4.774	0.93	5.705	1		TA-61	173.067	7.49	5.8	41.081	NaN	13.686	13.413	NaN	NaN	13.82	8.826	NaN
TA-267	4.81	5.988	4.83	5.209	1.311	1.36	1.336	14.59	12.54	16.57	14.567	1.9	1.3	1.6	NaN	NaN	NaN	NaN	NaN	NaN	NaN	NaN		TA-65	45.764	2.175	3.431	3.095	NaN	24.32	NaN	6.107	0.442	1.796	3.144	0.911
TA-18	4.592	4.098	4.47	4.387	1.061	1.1	1.081	16.4	14.96	16.2	15.853	2.9	3.5	3.2	NaN	NaN	NaN	NaN	NaN	NaN	NaN	NaN		TA-83	41.531	2.661	2.057	0.875	8.126	6.799	NaN	NaN	0.197	1.197	0.687	0.806
TA-19	5.12	5.327	6.37	5.606	1.162	1.2	1.181	14.1	15.21	14.5	14.603	2.8	3.5	3.15	1.41	76.073	68.588	146.071	3.426	0.623	4.05	3		TA-93	72.916	NaN	1.692	0.595	14.052	NaN	NaN	NaN	NaN	1.037	2.387	NaN
TA-20	5.308	NaN	6.36	5.834	NaN	1.3	1.3	11.2	NaN	10.5	10.85	NaN	3.1	3.1	0.886	76.292	63.584	140.762	3.642	2.364	6.007	1		TA-114	66.553	5.171	12.654	10.228	23.715	25.244	1.996	2.802	0.74	23.274	1.003	NaN
TA-21	7.281	7.15	8.22	7.55	1.048	1.11	1.079	NaN	13.18	14.47	13.825	NaN	3.7	3.7	2.5	63.877	59.988	126.365	3.418	2.562	5.979	1		TA-13	74.256	2.144	1.441	6.403	9.7	5.651	21.863	0.695	0.333	0.922	1.749	0.569
TA-22	3.962	7.483	3.75	5.065	1.07	1.06	1.065	NaN	14.25	13.36	13.805	NaN	2.2	2.2	2.384	47.343	40.456	90.183	3.009	1.339	4.348	1		TA-132	69.48	3.55	1.67	16.769	NaN	53.029	1.42	0.302	0.503	NaN	0.698	NaN
TA-23	9.39	7.701	7.18	8.09	1.057	1.2	1.128	11.1	11.25	9.3	10.55	3.7	2.9	3.3	NaN	NaN	NaN	NaN	NaN	NaN	NaN	NaN		TA-133	NaN	7.222	19.643	26.736	119.599	76.61	17.635	20.975	0.469	NaN	1.714	1.354
TA-24	11.16	10.448	9.87	10.493	1.198	1.3	1.249	12	16.09	13.1	13.73	2.7	3.1	2.9	0	72.68	54.935	128.061	3.245	1.875	5.12	3		TA-140	243.104	1.966	1.447	1.703	NaN	NaN	1.214	2.933	1.22	3.963	0.407	0.396
TA-25	9.842	7.194	5.1	7.379	1.098	1.12	1.109	12.4	10.6	11.04	11.347	2.5	1.56	2.03	0.856	70.034	60.595	131.486	2.121	0.477	2.598	1		TA-141	62.336	2.074	4.155	0.692	NaN	4.594	0.609	2.129	4.114	1.853	1.493	0.724
TA-26	4.23	4.063	4.4	4.231	1.292	1.3	1.296	11.7	13.75	13.8	13.083	0	0	0	2.844	47.033	41.806	91.682	3.608	1.216	4.824	4		TA-154	105.74	2.161	1.714	1.887	NaN	15.801	NaN	NaN	NaN	1.25	1.088	0.786
TA-27	13.968	8.129	10.57	10.889	1.698	1.5	1.599	11.2	10.02	10.7	10.64	1.3	2.2	1.75	4.553	53.559	47.149	105.261	2.587	1.357	3.943	2		TA-155	113.69	3.33	3.744	1.446	NaN	34.285	NaN	1.089	NaN	NaN	1.102	NaN
TA-8	NaN	3.902	5.48	4.691	1.187	1.1	1.144	NaN	15.7	13.5	14.6	0.8	2	1.4	NaN	NaN	NaN	NaN	NaN	NaN	NaN	NaN		TA-156	275.312	5.342	2.565	1.784	NaN	42.065	NaN	NaN	NaN	NaN	3.874	0.786
TA-9	NaN	8.164	5.44	6.082	2.202	2.1	2.151	NaN	10.55	9.5	10.025	2.9	2.4	2.65	0	37.446	31.755	69.677	4.754	2.049	6.803	2		TA-215	173.492	11.71	10.497	12.372	51.782	35.141	3.342	7.411	3.885	5.639	2.668	0.695
TA-10	8.648	NaN	5.8	7.224	NaN	1.4	1.4	15.8	NaN	14.7	15.25	NaN	2.6	2.6	4.176	85.645	70.292	160.113	3.755	1.448	5.203	1		TA-216	218.756	5.542	6.912	NaN	NaN	3.666	NaN	1.695	1.724	32.773	2.087	2.281
TA-11	2.272	2.106	2.13	2.169	1.21	1.28	1.245	13.5	10.23	12.05	11.927	0	0	0	0	63.854	55.637	119.491	4.066	0.489	4.555	1		TA-218	1643.56	11.367	10.5	2.674	NaN	153.195	3.949	NaN	NaN	8.014	2.769	NaN
TA-12	4.127	3.255	2.45	3.277	1.323	1.3	1.312	14.6	14.28	13.39	14.09	NaN	0	0	2.798	88.969	76.315	168.082	3.589	1.498	5.087	1		TA-219	50.075	1.727	2.702	1.121	NaN	60.444	NaN	0.897	NaN	1.325	1.686	0.428
TA-13	3.328	3.824	3.81	3.654	1.094	1.09	1.092	NaN	13.35	14.78	14.065	NaN	3	3	10.791	58.38	60.74	129.911	4.162	1.303	5.465	1		TA-221	107.816	1.68	1.856	0.549	49.303	32.19	NaN	0.447	2.812	1.459	2.539	0.213
TA-14	2.306	2.149	3.03	2.495	1.355	1.37	1.363	14.011	15.82	15.3	15.044	0	0	0	NaN	NaN	NaN	NaN	NaN	NaN	NaN	NaN		TA-222	223.623	2.715	1.761	1.219	NaN	46.443	NaN	0.345	0.753	2.22	2.548	1.082
TA-15	2.846	3.413	3.57	3.276	1.326	1.42	1.373	10.3	10.93	11.29	10.84	0	0	0	1.38	46.502	41.257	89.138	3.609	0.952	4.561	1		TA-224	135.983	4.975	2.755	0.978	NaN	79.353	0.893	2.056	6.676	2.331	1.295	NaN
TA-16	3.014	3.174	3.09	3.093	1.384	1.4	1.392	15.7	16.18	16.7	16.193	0	0	0	NaN	NaN	NaN	NaN	NaN	NaN	NaN	NaN		TA-225	444.961	7.853	5.295	4.427	145.192	9.342	6.255	NaN	NaN	3.108	3.588	1.414
TA-17	4.3	3.574	3.81	3.895	1.265	1.2	1.233	11.16	13.98	16	13.713	0	0	0	3.984	54.222	53.757	111.963	3.445	1.521	4.966	1		TA-227	745.169	25.342	12.075	16.052	NaN	NaN	23.614	16.134	11.225	9.008	7.387	1.311
TA-170	6.444	6.229	4.68	5.784	1.264	1.19	1.227	13.2	13.28	13.21	13.23	3.6	2.4	3	NaN	NaN	NaN	NaN	NaN	NaN	NaN	NaN		TA-228	99.376	4.665	5.486	6.25	7.839	NaN	NaN	10.301	1.05	2.562	2.271	0.914
TA-172	NaN	2.164	7.79	4.977	1.133	1.21	1.172	NaN	14.46	14.74	14.6	0	1.3	0.65	NaN	NaN	NaN	NaN	NaN	NaN	NaN	NaN		TA-232	141.835	2.021	2.535	1.692	3.568	NaN	1.349	NaN	NaN	0.777	1.014	0.629
TA-173	2.131	2.61	3.06	2.6	1.041	1.04	1.041	14.4	12.67	15.01	14.027	NaN	3.3	3.3	NaN	NaN	NaN	NaN	NaN	NaN	NaN	NaN		TA-233	35.811	NaN	3.618	20.925	8.784	NaN	2.376	13.081	NaN	NaN	NaN	0.947
TA-174	8.302	6.146	7.04	7.163	1.217	1.09	1.154	NaN	13.4	14.08	13.74	NaN	4	4	4.319	58.659	54.865	117.843	2.656	2.1	4.756	1		TA-266	85.725	1.698	1.703	0.892	NaN	NaN	NaN	NaN	NaN	1.658	NaN	NaN
TA-175	6.079	6.079	3.6	5.253	1.039	1.2	1.12	16.85	16.85	15.2	16.3	NaN	3.8	3.8	NaN	NaN	NaN	NaN	NaN	NaN	NaN	NaN		TA-303	242.562	29.102	9.844	26.991	NaN	97.486	1.381	60.717	2.828	4.331	8.164	2.898
TA-176	7.858	7.38	7.75	7.663	1.416	1.27	1.343	NaN	10.88	13.75	12.315	NaN	2.8	2.8	0.627	44.147	39.933	84.707	4.193	1.696	5.889	1		TA-370	64.158	2.216	0.859	5.765	NaN	8.799	1.431	1.652	NaN	3.089	0.575	0.259
TA-177	10.489	8.94	6.18	8.536	1.235	1.4	1.318	14.6	14.03	17.44	15.357	NaN	2.8	2.8	NaN	NaN	NaN	NaN	NaN	NaN	NaN	NaN		TA-392	27.181	3.963	1.844	21.296	NaN	NaN	1.19	1.115	0.823	5.268	3.246	0.519
TA-178	8.682	5.818	7.59	7.363	1.306	1.3	1.303	14.1	12.71	15	13.937	2	2.3	2.15	2.28	69.219	60.957	132.456	3.311	2.258	5.569	1		TA-59	126.195	3.856	1.903	11.814	NaN	6.439	0.387	0.946	1.317	3.529	NaN	NaN
TA-179	6.711	6.011	6.44	6.387	1.247	1.28	1.264	13.68	10.74	16.54	13.653	1.4	2.4	1.9	NaN	NaN	NaN	NaN	NaN	NaN	NaN	NaN		TA-79	46.41	3.956	3.135	0.786	17.077	10.579	0.374	1.475	2.498	1.522	0.756	0.645
TA-180	3.296	NaN	NaN	3.296	NaN	NaN	NaN	13.1	NaN	NaN	13.1	NaN	NaN	NaN	2.479	70.496	65.998	138.973	3.505	1.002	4.507	2		TA-142	179.688	14.971	6.011	NaN	91.384	NaN	NaN	NaN	NaN	NaN	NaN	NaN
TA-181	4.005	3.5	1.63	3.045	1.447	1.3	1.374	13.4	12.88	8.9	11.727	NaN	2.7	2.7	1.764	50.113	41.041	92.918	2.784	1.479	4.263	2		TA-213	286.172	6.169	7.312	NaN	NaN	27.273	2.737	4.723	2.667	3.853	5.261	1.462
TA-182	5.896	4.009	NaN	4.953	1.16	NaN	1.16	12.73	10.62	NaN	11.675	3.4	NaN	3.4	3.498	55.042	45.301	103.842	4.454	3.401	7.855	2		TA-309	264.093	4.886	2.152	8.674	NaN	55.582	2.543	0.801	0.689	3.916	5.957	0.307
TA-183	NaN	NaN	1.27	1.27	NaN	1.01	1.01	NaN	NaN	9.99	9.99	NaN	2	2	NaN	NaN	NaN	NaN	NaN	NaN	NaN	NaN		TA-310	381.857	18.539	3.17	5.478	NaN	51.767	2.135	2.188	2.309	4.335	4.788	1.552
TA-184	0.712	0.7	0.82	0.744	0.978	0.99	0.984	11.5	10.51	9.18	10.397	NaN	2	2	0	32.212	32.451	64.852	13.396	4.996	18.392	1		TA-311	NaN	15.137	2.038	7.066	150.377	NaN	1.262	3.55	3.243	NaN	3.589	NaN
TA-185	0.78	1.321	1.66	1.254	1.057	1.1	1.079	18.5	16.85	20	18.45	3	3.6	3.3	0	63.016	60.069	123.085	5.052	0.626	5.678	1		TA-312	119.795	3.175	3.515	2.086	NaN	NaN	18.374	NaN	0.248	1.754	2.035	0.62
TA-186	0.644	0.916	1.09	0.883	1.06	1.04	1.05	NaN	11.69	14.14	12.915	NaN	2.2	2.2	0	52.691	49.388	102.423	10.131	1.675	11.806	1		TA-316	76.167	3.124	1.832	0.786	NaN	NaN	1.27	1.351	2.719	NaN	0.714	NaN
TA-188	NaN	0.914	NaN	0.914	0.947	NaN	0.947	NaN	7.2	NaN	7.2	3.4	NaN	3.4	NaN	NaN	NaN	NaN	NaN	NaN	NaN	NaN		TA-319	468.5	20.335	10.93	9.476	NaN	77.237	37.609	9.979	10.398	24.649	2.592	NaN
TA-189	3.52	NaN	3.83	3.675	NaN	1.1	1.1	13.9	NaN	14.6	14.25	NaN	1.5	1.5	8.473	62.412	63.916	134.801	5.367	1.235	6.602	1		TA-321	NaN	21.919	3.492	20.79	NaN	346.891	11.558	NaN	NaN	NaN	4.011	0.838
TA-190	NaN	NaN	NaN	NaN	NaN	NaN	NaN	NaN	NaN	NaN	NaN	NaN	NaN	NaN	NaN	NaN	NaN	NaN	NaN	NaN	NaN	NaN		TA-322	128.324	4.006	1.902	17.841	101.028	64.002	0.666	0.293	NaN	2.464	5.502	NaN
TA-191	NaN	1.15	0.8	0.975	0.968	0.9	0.934	NaN	13.17	10	11.585	2.6	2.1	2.35	NaN	NaN	NaN	NaN	NaN	NaN	NaN	NaN		TA-323	58.825	2.64	1.605	1.331	NaN	NaN	1.143	1.188	NaN	NaN	1.298	NaN
TA-192	0.703	0.703	NaN	0.703	0.983	NaN	0.983	18.08	18.08	NaN	18.08	NaN	NaN	NaN	NaN	NaN	NaN	NaN	NaN	NaN	NaN	NaN		TA-324	148.046	6.35	2.556	0.882	80.851	23.828	4.941	1.188	0.341	8.667	10.151	NaN
TA-193	0.383	NaN	NaN	0.383	NaN	NaN	NaN	10.8	NaN	NaN	10.8	NaN	NaN	NaN	0	26.835	14.315	41.149	0.097	0	0.097	1		TA-325	NaN	5.354	1.908	9.644	NaN	19.164	1.07	NaN	NaN	1.58	1.746	0.586
TA-194	NaN	NaN	NaN	NaN	NaN	NaN	NaN	NaN	NaN	NaN	NaN	NaN	NaN	NaN	NaN	NaN	NaN	NaN	NaN	NaN	NaN	NaN		TA-38	NaN	4.078	1.826	1.22	48.386	NaN	0.441	NaN	0.232	1.118	1.452	0.373
TA-195	0.423	NaN	0.245	0.334	NaN	0.98	0.98	12.5	NaN	5.65	9.075	NaN	1.5	1.5	NaN	NaN	NaN	NaN	NaN	NaN	NaN	NaN		TA-390	61.163	2.902	2.815	2.785	NaN	55.456	0.892	0.959	0.35	1.632	0.874	0.351
TA-196	NaN	NaN	NaN	NaN	NaN	NaN	NaN	NaN	NaN	NaN	NaN	NaN	NaN	NaN	NaN	NaN	NaN	NaN	NaN	NaN	NaN	NaN		TA-41	83.548	8.32	4.599	1.433	NaN	42.088	6.283	NaN	0.622	3.141	3.08	NaN
TA-197	NaN	NaN	NaN	NaN	NaN	NaN	NaN	NaN	NaN	NaN	NaN	NaN	NaN	NaN	NaN	NaN	NaN	NaN	NaN	NaN	NaN	NaN		TA-43	15.426	2.976	2.196	11.274	NaN	28.723	1.692	1.302	NaN	2.066	1.118	0.117
TA-198	0.63	NaN	NaN	0.63	NaN	NaN	NaN	12.4	NaN	NaN	12.4	NaN	NaN	NaN	0	65.457	33.093	98.55	12.915	6.698	19.613	1		TA-47	161.327	4.142	2.25	1.202	NaN	15.903	1.011	NaN	0.521	NaN	0.837	NaN
TA-63	NaN	NaN	NaN	NaN	NaN	NaN	NaN	NaN	NaN	NaN	NaN	NaN	NaN	NaN	NaN	NaN	NaN	NaN	NaN	NaN	NaN	NaN		TA-69	77.179	5.697	1.778	0.691	NaN	NaN	NaN	1.551	1.558	NaN	1.394	NaN
TA-64	9.379	NaN	7.67	8.524	NaN	1.5	1.5	12.351	NaN	9.9	11.126	NaN	2.7	2.7	NaN	NaN	NaN	NaN	NaN	NaN	NaN	NaN		TA-70	383.496	3.866	2.65	6.501	NaN	85.087	1.674	NaN	0.363	2.849	4.699	NaN
TA-65	9.4	7.921	7.68	8.334	1.226	1.2	1.213	11.7	12.93	12.8	12.477	2.4	3	2.7	1.231	63.217	61.23	125.29	3.261	3.572	6.833	1		TA-72	192.151	4.95	1.997	NaN	NaN	69.276	0.681	NaN	0.885	NaN	1.111	NaN
TA-66	4.757	8.345	6.94	6.681	1.169	1.13	1.15	12.06	12.06	13.32	12.48	NaN	2.9	2.9	NaN	NaN	NaN	NaN	NaN	NaN	NaN	NaN		TA-73	58.167	7.03	2.721	5.461	NaN	31.864	0.963	NaN	0.613	NaN	NaN	0.486
TA-67	10.031	9.403	9.27	9.568	1.323	1.4	1.362	13.4	11.96	12.8	12.72	1.5	2.4	1.95	NaN	NaN	NaN	NaN	NaN	NaN	NaN	NaN		TA-74	NaN	1.29	0.795	NaN	NaN	80.789	24.072	1.438	0.755	2.483	1.961	NaN
TA-68	3.721	4.234	4.074	4.01	1.124	1.05	1.087	13.52	13.52	14.08	13.707	NaN	4.3	4.3	4.537	41.236	45.081	90.854	6.118	0.883	7.001	1		TA-76	72.516	6.075	2.222	4.439	NaN	NaN	0.844	NaN	0.885	NaN	2.35	NaN
TA-59	3.212	3.626	4.03	3.623	1.01	1.03	1.02	17.19	17.19	17.34	17.24	NaN	4	4	2.442	65.626	61.364	129.432	4.626	1.964	6.591	1		TA-134	238.261	7.114	13.76	51.145	NaN	37.28	101.465	3.071	NaN	35.19	0.664	0.25
TA-60	2.265	3.565	2.77	2.867	1.098	1.05	1.074	17.9	17.36	17.39	17.55	1.8	1.3	1.55	3.485	59.162	58.189	120.837	5.734	1.607	7.341	3		TA-144	99.511	3.658	38.955	5.118	NaN	35.941	NaN	8.254	1.219	56.257	1.177	0.962
TA-61	3.975	6.381	8.29	6.215	2.347	1.87	2.109	20.7	10.48	10.78	13.987	2	3.6	2.8	2.257	76.95	70.779	149.987	3.524	0.942	4.466	1		TA-371	94.988	2.726	2.49	1.963	NaN	NaN	NaN	1.188	NaN	NaN	0.846	NaN
TA-62	NaN	NaN	NaN	NaN	NaN	NaN	NaN	NaN	NaN	NaN	NaN	NaN	NaN	NaN	NaN	NaN	NaN	NaN	NaN	NaN	NaN	NaN		TA-378	34.549	1.974	2.145	6.114	NaN	17.096	4.122	1.671	0.413	13.766	1.132	0.585
TA-28	NaN	NaN	9.6	9.6	NaN	1.05	1.05	NaN	NaN	16.5	16.5	NaN	1	1	NaN	NaN	NaN	NaN	NaN	NaN	NaN	NaN		TA-405	22.237	3.523	3.538	8.211	NaN	5.323	9.774	2.338	1.025	1.868	NaN	0.371
TA-29	8.389	3.63	4.8	5.606	1.148	1.23	1.189	NaN	15.27	16.02	15.645	NaN	0	0	8.183	70.44	54.53	133.153	2.42	3.149	5.569	2		TA-90	50.828	NaN	1.289	27.639	NaN	11.854	0.646	NaN	0.874	1.33	0.741	0.589
TA-167	NaN	NaN	NaN	NaN	NaN	NaN	NaN	NaN	NaN	NaN	NaN	NaN	NaN	NaN	NaN	NaN	NaN	NaN	NaN	NaN	NaN	NaN
TA-30	NaN	NaN	0.54375	0.544	NaN	1.4	1.4	NaN	NaN	6.6	6.6	NaN	0.8	0.8	NaN	NaN	NaN	NaN	NaN	NaN	NaN	NaN
TA-31	5.418	4.389	5.18	4.996	1.016	1.05	1.033	14.4	15.08	17.36	15.613	3	4.2	3.6	4.593	67.626	66.63	138.85	2.989	1.521	4.51	1
TA-32	5.583	4.711	4.33	4.875	1.02	1.1	1.06	15.6	16.85	18.27	16.907	3.2	2.5	2.85	2.936	73.017	65.326	141.279	3.151	1.478	4.628	2
TA-33	5.397	8.032	6.46	6.63	1.178	1.19	1.184	14.8	14.62	14.02	14.48	3.1	2.9	3	1.634	91.371	80.574	173.58	3.193	2.318	5.511	2
TA-34	3.86	NaN	NaN	3.86	NaN	NaN	NaN	13.3	NaN	NaN	13.3	NaN	NaN	NaN	NaN	NaN	NaN	NaN	NaN	NaN	NaN	NaN
TA-35	7.444	6.324	NaN	6.884	1.244	NaN	1.244	14.8	11.48	NaN	13.14	2.4	NaN	2.4	1.392	71.089	64.635	137.116	3.549	1.82	5.37	2
TA-36	NaN	4.454	NaN	4.454	1.023	NaN	1.023	NaN	15.47	NaN	15.47	2.1	NaN	2.1	NaN	NaN	NaN	NaN	NaN	NaN	NaN	NaN
TA-37	5.933	NaN	4.733	5.333	NaN	1.11	1.11	18.6	NaN	15.38	16.99	NaN	3	3	2.778	56.343	53.184	112.306	3.995	1.72	5.715	1
TA-56	4.855	5.594	7.11	5.853	0.99	1.08	1.035	13	12.77	9.82	11.863	2.3	3.3	2.8	2.662	80.354	72.139	154.233	2.134	0.63	2.763	2
TA-57	8.356	9.137	8.12857	8.541	1.154	1.22	1.187	11.9	13.27	13	12.723	3.3	3.43	3.365	NaN	NaN	NaN	NaN	NaN	NaN	NaN	NaN
TA-58	4.45	6.211	4.64	5.1	1.153	1.14	1.147	10.8	15.84	12.95	13.197	3.7	2.5	3.1	88.968	81.87	17.023	187.861	4.055	1.304	5.359	1
TA-49	7.194	6.97	6.09	6.751	1.692	1.48	1.586	18.5	17.17	19.44	18.37	NaN	2.1	2.1	4.907	92.408	84.402	181.717	4.63	1.278	5.909	1
TA-50	8.021	7.01	8.85	7.96	1.359	1.46	1.41	16.1	12.96	13.63	14.23	NaN	2.33	2.33	2.473	56.683	56.427	115.583	3.206	0.88	4.086	1
TA-51	6.892	5.19	4.51	5.531	1.608	1.42	1.514	15.4	15.13	12.11	14.213	NaN	1.2	1.2	3.942	66.304	58.11	128.356	3.437	1.761	5.198	1
TA-52	3.842	2.2	3.214	3.085	1.252	1.31	1.281	15.9	12.95	15.78	14.877	NaN	0	0	4.978	81.818	71.63	158.427	4.063	0.42	4.483	2
TA-53	1.94	3.96	2.37	2.757	1.174	1.1	1.137	17.4	15.46	14	15.62	NaN	0	0	1.269	42.109	51.969	95.002	25.358	3.253	1.857	1
TA-54	4.182	NaN	6.76	5.471	NaN	1.68	1.68	15.9	NaN	15.25	15.575	NaN	2.25	2.25	3.665	63.46	57.619	124.744	3.418	0.616	4.034	2
TA-55	8.218	4.22	5.254	5.897	1.124	1.73	1.427	14	12.41	13.91	13.44	NaN	2.1	2.1	2.744	57.934	57.241	117.918	3.385	0.281	3.666	1
TA-199	6.118	5.62	5.0125	5.584	1.571	1.69	1.631	14.6	12.86	12.31	13.257	NaN	2.75	2.75	0.854	60.215	54.567	115.636	4.701	1.226	5.927	3
TA-200	7.826	8.87	7.092	7.929	1.284	1.26	1.272	14.8	13.05	13.89	13.913	NaN	3.2	3.2	5.13	50.089	51.332	106.551	3.164	0.743	3.907	2
TA-201	2.728	3.66	4.05	3.479	1.102	1.14	1.121	15.9	13.9	14.75	14.85	NaN	2.8	2.8	0.584	47.951	49.656	98.192	4.919	0.586	5.505	1
TA-202	NaN	NaN	NaN	NaN	NaN	NaN	NaN	NaN	NaN	NaN	NaN	NaN	NaN	NaN	NaN	NaN	NaN	NaN	NaN	NaN	NaN	NaN
TA-203	NaN	NaN	1.67	1.67	NaN	1.21	1.21	NaN	NaN	11.86	11.86	NaN	3	3	6.01	51.722	43.527	101.26	3.274	2.371	5.645	1
TA-204	3.664	3.664	NaN	3.664	1.016	NaN	1.016	12.14	12.14	NaN	12.14	NaN	NaN	NaN	NaN	NaN	NaN	NaN	NaN	NaN	NaN	NaN
TA-205	5.466	4.452	1.13	3.683	1.099	1.14	1.12	11.73	11.73	15.37	12.943	NaN	0	0	1.719	64.457	56.998	123.174	3.783	1.273	5.056	1
TA-206	7.354	NaN	NaN	7.354	NaN	NaN	NaN	NaN	NaN	NaN	NaN	NaN	NaN	NaN	5.015	71.139	61.847	138.001	2.44	1.15	3.59	1
TA-207	4.505	3.402	4.41	4.106	1.073	1.19	1.132	9.72	9.72	15.29	11.577	NaN	3	3	7.427	65.622	57.688	130.736	3.054	2.19	5.244	1
TA-208	5.893	4.81	4.05	4.918	1.117	1.15	1.134	12.4	12.1	13.93	12.81	NaN	2.83	2.83	5.477	78.072	67.7	151.249	3.276	2.3	5.576	1
TA-209	8.883	6.106	6.87	7.286	1.114	1.02	1.067	12.71	12.71	10.62	12.013	NaN	2.5	2.5	3.095	58.7	49.302	111.097	3.666	1.58	5.245	1
TA-210	NaN	NaN	8.35	8.35	NaN	1.07	1.07	NaN	NaN	10.95	10.95	NaN	2.3	2.3	NaN	NaN	NaN	NaN	NaN	NaN	NaN	NaN
TA-211	NaN	4.853	5.82	5.337	1.019	1.07	1.045	NaN	12.38	14.42	13.4	NaN	2.5	2.5	2.499	70.9	62.627	136.026	4.574	3.186	7.76	1
TA-212	5.643	6.136	5.38	5.72	1.095	1.16	1.128	7.84	7.84	12.25	9.31	NaN	2.3	2.3	NaN	NaN	NaN	NaN	NaN	NaN	NaN	NaN
TA-213	0.62	NaN	0.52	0.57	NaN	1	1	11.2	NaN	11.5	11.35	NaN	1.2	1.2	0	37.424	36.798	74.969	11.989	7.756	19.745	1
TA-214	1.218	2.12	1.39	1.576	1.018	1.02	1.019	13.21	13.21	16.43	14.283	NaN	3.2	3.2	NaN	NaN	NaN	NaN	NaN	NaN	NaN	NaN
TA-215	0.49	NaN	0.36	0.425	NaN	0.9	0.9	16.8	NaN	17.7	17.25	NaN	2.1	2.1	0	41.141	42.286	85.001	7.971	12.938	20.909	1
TA-216	1.597	1.638	1.53	1.588	1.005	1.03	1.018	13.24	13.24	16.46	14.313	NaN	3	3	0	64.477	57.751	122.561	6.952	6.415	13.367	1
TA-217	1.187	2.167	1.7	1.685	0.944	1	0.972	15.1	12.72	13.9	13.907	2	2.2	2.1	NaN	NaN	NaN	NaN	NaN	NaN	NaN	NaN
TA-218	0.445	0.516	0.2	0.387	0.955	1.03	0.993	14.32	14.32	13.5	14.047	NaN	1	1	0	71.57	60.087	131.871	9.234	4.49	13.725	1
TA-219	1.55	1.341	0.83	1.24	0.994	1	0.997	19.7	18.15	10.8	16.217	2	1.3	1.65	2.815	77.57	69.368	149.753	4.271	2.162	6.433	1
TA-220	0.295	0.47	NaN	0.383	0.942	NaN	0.942	15.02	15.02	NaN	15.02	NaN	NaN	NaN	0	94.958	85.627	180.585	10.746	7.491	18.237	3
TA-221	1.816	2.056	2.52	2.131	1.186	1.2	1.193	12.9	12.93	13.6	13.143	2.6	2.6	2.6	0	58.215	61.873	120.858	6.334	4.491	10.825	1
TA-222	1.71	NaN	1.95	1.83	NaN	1.1	1.1	14.6	NaN	12.1	13.35	NaN	2.4	2.4	0.785	65.792	64.056	130.633	5.501	3.462	8.962	1
TA-223	2.224	1.681	1.97	1.958	1.095	1.1	1.098	10.4	12.8	13.6	12.267	1.7	1.9	1.8	137.177	45.359	34.366	216.901	5.419	4.067	9.486	1
TA-224	2.426	NaN	2.48	2.453	NaN	1	1	15.4	NaN	16.7	16.05	NaN	3	3	0	50.721	49.647	100.639	7.44	0.745	8.185	1
TA-225	1.383	NaN	1.37	1.377	NaN	0.99	0.99	25.6	NaN	25.77	25.685	NaN	3.2	3.2	3.903	93.881	88.844	186.628	8.441	1.907	10.349	1
TA-226	NaN	2.702	2.04	2.371	0.963	0.98	0.972	NaN	22.93	24.2	23.565	2.7	2.5	2.6	NaN	NaN	NaN	NaN	NaN	NaN	NaN	NaN
TA-227	3.038	NaN	2.85	2.944	NaN	1.03	1.03	22.1	NaN	21.34	21.72	NaN	3.6	3.6	0.702	95.052	93.475	189.229	8.293	1.478	9.771	1
TA-138	NaN	2.388	1.86	2.124	1.007	1	1.004	NaN	21.86	23.63	22.745	2.3	2.2	2.25	NaN	NaN	NaN	NaN	NaN	NaN	NaN	NaN
TA-139	NaN	NaN	3.93	3.93	NaN	1.1	1.1	NaN	NaN	13	13	NaN	2.9	2.9	NaN	NaN	NaN	NaN	NaN	NaN	NaN	NaN
TA-140	2.487	2.553	2.96	2.667	0.994	1	0.997	22.1	20.55	22.3	21.65	3.2	4.1	3.65	6.497	92.169	86.814	185.48	6.657	0.576	7.233	1
TA-141	2.449	2.274	2.35	2.358	1.044	1	1.022	22	21.56	20.6	21.387	2.6	2.5	2.55	6.868	85.97	76.656	169.494	5.553	0.502	6.055	1
TA-142	0.314	0.373	0.34	0.342	1	1.04	1.02	15.32	15.23	17.2	15.917	NaN	1.5	1.5	0	83.085	81.474	164.799	7.021	4.041	11.062	1
TA-143	NaN	0.61	NaN	0.61	0.948	NaN	0.948	NaN	NaN	NaN	NaN	NaN	NaN	NaN	NaN	NaN	NaN	NaN	NaN	NaN	NaN	NaN
TA-144	4.11	3.992	3.44	3.847	1.045	1.02	1.033	17.2	15.5	15.48	16.06	2.9	2.9	2.9	5.252	57.403	68.54	131.195	6.392	0.271	6.663	1
TA-145	NaN	0.47	NaN	0.47	1.02	NaN	1.02	NaN	14.95	NaN	14.95	NaN	NaN	NaN	NaN	NaN	NaN	NaN	NaN	NaN	NaN	NaN
TA-146	0.795	1.033	NaN	0.914	1.015	NaN	1.015	14.95	15.75	NaN	15.35	NaN	NaN	NaN	1.605	78.051	66.63	146.286	4.563	1.89	6.454	1
TA-151	NaN	NaN	NaN	NaN	NaN	NaN	NaN	NaN	NaN	NaN	NaN	NaN	NaN	NaN	NaN	NaN	NaN	NaN	NaN	NaN	NaN	NaN
TA-152	NaN	NaN	NaN	NaN	NaN	NaN	NaN	NaN	NaN	NaN	NaN	NaN	NaN	NaN	NaN	NaN	NaN	NaN	NaN	NaN	NaN	NaN
TA-153	NaN	NaN	NaN	NaN	NaN	NaN	NaN	NaN	NaN	NaN	NaN	NaN	NaN	NaN	NaN	NaN	NaN	NaN	NaN	NaN	NaN	NaN
TA-154	1.553	NaN	NaN	1.553	NaN	NaN	NaN	10.71	NaN	NaN	10.71	NaN	NaN	NaN	4.882	52.681	48.27	105.832	3.257	0.633	3.89	1
TA-155	2.12	NaN	NaN	2.12	NaN	NaN	NaN	15.1	NaN	NaN	15.1	NaN	NaN	NaN	NaN	NaN	NaN	NaN	NaN	NaN	NaN	NaN
TA-156	1.343	NaN	NaN	1.343	NaN	NaN	NaN	14.44	NaN	NaN	14.44	NaN	NaN	NaN	1.143	39.353	33.458	73.954	4.729	3.86	8.589	1
TA-157	1.127	NaN	NaN	1.127	NaN	NaN	NaN	12.2	NaN	NaN	12.2	NaN	NaN	NaN	NaN	NaN	NaN	NaN	NaN	NaN	NaN	NaN
TA-158	NaN	NaN	NaN	NaN	NaN	NaN	NaN	NaN	NaN	NaN	NaN	NaN	NaN	NaN	NaN	NaN	NaN	NaN	NaN	NaN	NaN	NaN
TA-159	NaN	NaN	NaN	NaN	NaN	NaN	NaN	NaN	NaN	NaN	NaN	NaN	NaN	NaN	NaN	NaN	NaN	NaN	NaN	NaN	NaN	NaN
TA-160	NaN	0.665	0.5	0.583	0.918	0.94	0.929	NaN	16.64	21.1	18.87	4	2.5	3.25	NaN	NaN	NaN	NaN	NaN	NaN	NaN	NaN
TA-161	NaN	0.54	0.51	0.525	0.93	0.97	0.95	NaN	18.11	18.44	18.275	3.2	2.4	2.8	NaN	NaN	NaN	NaN	NaN	NaN	NaN	NaN
TA-163	NaN	NaN	0.88	0.88	NaN	0.96	0.96	NaN	NaN	20.7	20.7	NaN	3.3	3.3	0	60.339	49.397	109.736	6.479	5.922	12.401	1
TA-164	0.311	NaN	0.2833	0.297	NaN	0.9	0.9	20.2	NaN	4.2	12.2	NaN	5	5	1.413	14.653	8.515	24.58	0.099	0	0.099	1
TA-165	NaN	NaN	0.56	0.56	NaN	0.95	0.95	NaN	NaN	18.9	18.9	NaN	2.6	2.6	NaN	NaN	NaN	NaN	NaN	NaN	NaN	NaN
TA-166	NaN	1.373	1.57	1.472	0.996	0.99	0.993	NaN	20.45	22.77	21.61	2.8	3.2	3	NaN	NaN	NaN	NaN	NaN	NaN	NaN	NaN
TA-3	1.738	1.843	0.15	1.244	1.071	0.98	1.026	14.1	14.46	16.34	14.967	3	4	3.5	0	33.82	39.36	73.83	11.116	5.233	16.349	1
TA-4	NaN	NaN	0.47	0.47	NaN	0.96	0.96	NaN	NaN	23.2	23.2	NaN	2.8	2.8	NaN	NaN	NaN	NaN	NaN	NaN	NaN	NaN
TA-2	NaN	2.189	2.15	2.17	0.998	1.04	1.019	NaN	16.68	15.87	16.275	3.2	3.2	3.2	NaN	NaN	NaN	NaN	NaN	NaN	NaN	NaN
TA-7	NaN	1.418	1.24	1.329	0.993	1	0.997	NaN	14.44	16.8	15.62	3.7	2.5	3.1	NaN	NaN	NaN	NaN	NaN	NaN	NaN	NaN
TA-6	NaN	0.364	1.15	0.757	0.944	1.04	0.992	NaN	14.94	20.1	17.52	1.7	3.1	2.4	NaN	NaN	NaN	NaN	NaN	NaN	NaN	NaN
TA-5	NaN	1.621	2.08	1.851	1.04	1	1.02	NaN	16.45	17.7	17.075	2.2	3.4	2.8	NaN	NaN	NaN	NaN	NaN	NaN	NaN	NaN
TA-1	NaN	1.137	NaN	1.137	0.968	NaN	0.968	NaN	12.73	NaN	12.73	3.7	NaN	3.7	NaN	NaN	NaN	NaN	NaN	NaN	NaN	NaN
TA-46	NaN	1.216	1.29	1.253	0.947	0.96	0.954	NaN	20.53	18.6	19.565	3.5	3.9	3.7	NaN	NaN	NaN	NaN	NaN	NaN	NaN	NaN
TA-47	1.096	1.351	1.24	1.229	1.05	1.03	1.04	24.3	22.59	22.41	23.1	2.6	2.6	2.6	1.787	68.884	74.616	145.287	6.431	3.821	10.252	1
TA-48	1.095	1.174	0.74	1.003	1.002	1	1.001	20.5	19.49	23	20.997	2.3	1.6	1.95	NaN	NaN	NaN	NaN	NaN	NaN	NaN	NaN
TA-69	1.208	1.132	1.09	1.143	0.97	1	0.985	25.3	21.54	22.6	23.147	2.2	1.1	1.65	0	59.917	60.566	120.781	9.816	6.729	16.544	1
TA-70	1.04	1.288	NaN	1.164	1.001	NaN	1.001	24.5	19.844	NaN	22.172	2.3	NaN	2.3	39.762	112.132	118.428	257.614	6.969	2.606	9.575	1
TA-71	0.753	NaN	0.4	0.577	NaN	1	1	23.3	NaN	20.4	21.85	NaN	1.1	1.1	NaN	NaN	NaN	NaN	NaN	NaN	NaN	NaN
TA-72	1.041	0.998	0.91	0.983	1.018	1.01	1.014	19.6	17.82	17.93	18.45	2.8	1.9	2.35	3.274	65.177	65.71	134.161	4.999	2.103	7.102	1
TA-73	1.673	1.938	1.46	1.69	1.024	1	1.012	22.1	20.498	21.4	21.333	2.2	1.5	1.85	2.181	70.512	66.593	139.286	6.348	2.291	8.639	1
TA-74	0.927	NaN	NaN	0.927	NaN	NaN	NaN	21.9	NaN	NaN	21.9	NaN	NaN	NaN	3.549	67.661	77.131	148.341	5.74	1.418	7.158	1
TA-75	NaN	NaN	0.625	0.625	NaN	1.01	1.01	NaN	NaN	23.38	23.38	NaN	1.13	1.13	NaN	NaN	NaN	NaN	NaN	NaN	NaN	NaN
TA-76	1.089	NaN	NaN	1.089	NaN	NaN	NaN	23.5	NaN	NaN	23.5	NaN	NaN	NaN	11.27	90.764	86.901	188.935	8.559	2.968	11.526	1
TA-77	NaN	NaN	0.98	0.98	NaN	0.98	0.98	NaN	NaN	16.3	16.3	NaN	2.7	2.7	NaN	NaN	NaN	NaN	NaN	NaN	NaN	NaN
TA-78	0.663	NaN	0.98	0.822	NaN	1	1	15.2	NaN	13.5	14.35	NaN	1.8	1.8	NaN	NaN	NaN	NaN	NaN	NaN	NaN	NaN
TA-38	1.168	1.191	0.85	1.07	0.999	1	1	23.1	19.91	16.3	19.77	2.2	1.6	1.9	3.06	63.577	67.36	133.997	8.839	3.161	12	1
TA-39	1.713	2.573	1.61	1.965	0.987	1	0.994	17.8	17.5	18.4	17.9	2.6	2.9	2.75	NaN	NaN	NaN	NaN	NaN	NaN	NaN	NaN
TA-40	1.16	1.39	1.55	1.367	1.039	1	1.02	20.9	18.91	13.2	17.67	1.7	1.9	1.8	NaN	NaN	NaN	NaN	NaN	NaN	NaN	NaN
TA-41	1.409	1.309	1.02	1.246	0.999	1	1	19.6	15.75	16.9	17.417	3.1	1.8	2.45	3.46	86.998	82.77	173.229	7.711	3.599	11.309	1
TA-42	1.193	1.371	1.32	1.295	0.954	1	0.977	19	16.75	16.8	17.517	2.5	2.6	2.55	NaN	NaN	NaN	NaN	NaN	NaN	NaN	NaN
TA-43	1.524	1.17	1.26	1.318	1.013	1	1.007	22.3	19.11	18.7	20.037	2.8	3.1	2.95	5.908	65.288	60.46	131.656	5.073	1.984	7.056	1
TA-44	1.689	NaN	1.26	1.475	NaN	1	1	15.3	NaN	15.1	15.2	NaN	2	2	1.003	41.85	37.589	80.443	8.568	3.68	12.248	1
TA-45	1.061	NaN	1.24	1.151	NaN	1	1	18.9	NaN	16.9	17.9	NaN	2.3	2.3	0	83.849	81.729	166.127	8.565	6.729	15.294	1
TA-372	9.484	7.756	8.51	8.583	1.09	1.09	1.09	NaN	14.44	14.8	14.62	NaN	1	1	9.971	60.192	51.881	122.044	4.041	2.559	6.6	1
TA-373	0.358	0.536	0.46	0.451	1.086	1.04	1.063	NaN	12.9	18.55	15.725	NaN	1.8	1.8	0.861	65.985	60.525	127.371	8.308	0.849	9.157	1
TA-360	4.714	NaN	NaN	4.714	NaN	NaN	NaN	13.5	NaN	NaN	13.5	NaN	NaN	NaN	3.677	82.648	77.63	163.955	2.951	1.241	4.192	1
TA-361	4.822	4.587	4.308	4.572	1.049	1.03	1.04	15.4	13.48	10.87	13.25	1.7	3	2.35	0.803	75.329	73.287	149.42	3.015	0.829	3.844	1
TA-375	9.884	5.312	10.01	8.402	NaN	1.2	1.2	17.7	NaN	16.4	17.05	NaN	2.5	2.5	NaN	NaN	NaN	NaN	NaN	NaN	NaN	NaN
TA-378	7.04	8.905	8.86	8.268	1.078	1.08	1.079	15.9	15.04	15.38	15.44	2.2	2.8	2.5	2.007	64.179	60.237	126.423	5.074	0.681	5.755	1
TA-365	2.563	2.44	3	2.668	0.997	1	0.999	13.11	15.35	15.33	14.597	1.167	0	0.584	NaN	NaN	NaN	NaN	NaN	NaN	NaN	NaN
TA-362	1.464	1.844	1.89	1.733	1.097	1.1	1.099	15.25	14.17	19.3	16.24	1.9	2.5	2.2	3.711	66.467	64.072	134.251	4.968	1.66	6.629	1
TA-379	2.199	1.998	1.19	1.796	1.067	1.06	1.064	16.6	16.62	15.82	16.347	1.4	1.6	1.5	1.602	57.758	56.585	115.944	4.757	1.34	6.096	1
TA-392	6.818	9.542	10.27	8.877	1.057	1.03	1.044	16.6	14.95	13.19	14.913	1.3	1.11	1.205	8.242	78.139	68.466	154.847	2.953	1.304	4.258	2
TA-394	3.113	1.46	1.44	2.004	1.124	1.09	1.107	12.3	11.34	12.16	11.933	NaN	0	0	1.356	51.575	41.622	94.553	5.955	2.722	8.677	1
TA-396	6.171	7.175	7	6.782	1.242	1.3	1.271	14.3	15.03	11.1	13.477	1.9	2.5	2.2	6.282	68.723	57.81	132.815	3.605	2.028	5.633	2
TA-367	3.684	5.357	4.52	4.52	1.205	1.3	1.253	10.333	11.87	8.3	10.168	2	1.4	1.7	0	35.767	29.209	64.975	3.484	2.669	6.154	2
TA-370	7.146	2.704	11.16	7.003	1.092	1.05	1.071	15.9	13.17	15.03	14.7	2.6	1.5	2.05	11.784	85.547	73.829	171.159	4.229	0.984	5.212	1
TA-371	2.491	2.101	1.61	2.067	0.986	1	0.993	16	13.2	12.4	13.867	2.1	0	1.05	3.419	64.143	64.297	131.859	4.46	0.86	5.32	1
TA-301	1.33	1.349	1.4	1.36	0.991	1	0.996	14.5	16.1	11.8	14.133	2.7	2.6	2.65	5.986	77.514	75.522	159.023	4.962	1.768	6.73	1
TA-397	2.214	NaN	3.7875	3.001	NaN	1.13	1.13	15.8	NaN	13.55	14.675	NaN	1.38	1.38	0	62.653	52.704	116.183	3.788	3	6.788	1
TA-398	1.733	NaN	NaN	1.733	NaN	NaN	NaN	14.5	NaN	NaN	14.5	NaN	NaN	NaN	0.472	71.206	63.232	134.91	5.329	1.335	6.663	1
TA-399	6.727	4.896	8.77	6.798	0.923	1.48	1.202	14.3	15.37	12.81	14.16	3.9	1.7	2.8	0.682	83.978	77.452	163.235	2.997	0.375	3.372	1
TA-369	0.831	1.661	0.93	1.141	1.104	1.2	1.152	14.87	15.5	13.2	14.523	1.4	2	1.7	0.627	37.946	37.882	76.455	5.048	0.912	5.96	1
TA-368	NaN	NaN	5.96	5.96	NaN	1.1	1.1	NaN	NaN	13	13	NaN	1.4	1.4	NaN	NaN	NaN	NaN	NaN	NaN	NaN	NaN
TA-382	4.954	NaN	5.99	5.472	NaN	1.75	1.75	12	NaN	12.02	12.01	NaN	0	0	3.955	53.611	54.055	111.621	3.853	1.279	5.132	2
TA-303	5.574	8.538	5.69	6.601	1.047	1.1	1.074	10.9	11.44	14.5	12.28	3.1	2.4	2.75	0	46.851	39.12	86.155	4.631	2.107	6.738	1
TA-405	4.8	5.664	5.99	5.485	1.059	1.1	1.08	15.9	15.54	14.8	15.413	2.8	3.8	3.3	7.764	64.027	65.717	137.508	4.869	1.027	5.897	1
TA-300	9.853	10.554	11.43	10.612	1.084	1.1	1.092	14.8	17.2	16.2	16.067	1.7	1.5	1.6	NaN	NaN	NaN	NaN	NaN	NaN	NaN	NaN
TA-386	2.808	2.955	2.3	2.688	1.09	1.1	1.095	14.4	14.61	14.96	14.657	3.1	2.5	2.8	4.33	63.662	57.11	125.102	8.775	1.867	10.642	1
TA-305	NaN	NaN	NaN	NaN	NaN	NaN	NaN	NaN	NaN	NaN	NaN	NaN	NaN	NaN	NaN	NaN	NaN	NaN	NaN	NaN	NaN	NaN
TA-364	3.587	4.108	4.28	3.992	1.025	1	1.013	18.39	16.66	17.94	17.663	3.6	3.9	3.75	NaN	NaN	NaN	NaN	NaN	NaN	NaN	NaN
TA-389	3.316	3.245	3.31	3.29	1.012	1.02	1.016	15.6	15.1	14.09	14.93	0.3	0	0.15	NaN	NaN	NaN	NaN	NaN	NaN	NaN	NaN
TA-406	NaN	3.459	NaN	3.459	1.102	NaN	1.102	NaN	14.41	NaN	14.41	0.1	NaN	0.1	NaN	NaN	NaN	NaN	NaN	NaN	NaN	NaN
TA-390	0.886	1.301	NaN	1.094	0.998	NaN	0.998	22	22.6	NaN	22.3	1.9	NaN	1.9	3.816	58.761	67.306	129.884	7.026	2.225	9.251	1
TA-310	1.098	1.597	0.75	1.148	1.005	0.97	0.988	23.3	24.1	16.83	21.41	2.6	2.1	2.35	6.072	98.629	97.654	202.355	8.914	4.645	13.559	1
TA-309	0.997	1.16	0.83	0.996	0.949	1	0.975	24.1	19.02	23	22.04	1.8	1.2	1.5	3.353	76.289	69.741	149.382	6.373	1.528	7.901	1
TA-319	1.579	1.483	1.38	1.481	1.073	1	1.037	21.8	18.16	18.9	19.62	2.8	2.3	2.55	3.467	72.289	87.048	162.803	4.145	2.261	6.406	1
TA-321	0.763	1.218	1.13	1.037	1.035	1	1.018	19.7	24.04	20.1	21.28	2.3	2.6	2.45	6.839	62.777	63.034	132.65	8.446	3.202	11.649	1
TA-320	NaN	NaN	NaN	NaN	NaN	NaN	NaN	NaN	NaN	NaN	NaN	NaN	NaN	NaN	NaN	NaN	NaN	NaN	NaN	NaN	NaN	NaN
TA-311	1.826	NaN	NaN	1.826	NaN	NaN	NaN	24.2	NaN	NaN	24.2	NaN	NaN	NaN	8.535	100.661	89.759	198.955	7.022	2.612	9.634	1
TA-322	1.304	1.524	1.11	1.313	1.012	1	1.006	18.3	19.15	18.2	18.55	2.5	1.9	2.2	2.137	57.025	65.824	124.987	6.03	1.985	8.014	1
TA-323	1.261	1.197	1.0125	1.157	1.046	1	1.023	22.8	24.24	16.7	21.247	2.7	2.5	2.6	2.491	100.574	105.75	208.816	5.752	3.378	9.13	1
TA-312	0.997	1.268	1.14	1.135	1.03	1	1.015	19.8	19.82	18.3	19.307	2.3	2	2.15	2.254	73.042	70.844	145.482	4.771	2.248	7.019	1
TA-324	1.06	1.183	0.98	1.074	0.989	1	0.995	20.8	22.31	19.2	20.77	2.2	1.6	1.9	1.772	52.885	65.736	120.393	10.562	3.915	14.477	1
TA-314	1.672	1.375	NaN	1.524	1.03	NaN	1.03	20.9	19.4	NaN	20.15	1.8	NaN	1.8	19.726	75.473	77.735	172.934	5.547	2.793	8.34	1
TA-325	1.442	NaN	0.567	1.005	NaN	1	1	22.5	NaN	20.9	21.7	NaN	1	1	NaN	NaN	NaN	NaN	NaN	NaN	NaN	NaN
TA-313	0.905	NaN	0.69	0.798	NaN	0.98	0.98	17.9	NaN	17.1	17.5	NaN	2.1	2.1	NaN	NaN	NaN	NaN	NaN	NaN	NaN	NaN
TA-326	1.552	1.281	0.942857	1.259	1.034	1	1.017	19.1	20.12	21	20.073	2.2	2	2.1	3.469	83.282	78.633	165.384	8.733	1.776	10.509	1
TA-327	NaN	1.162	NaN	1.162	1.02	NaN	1.02	NaN	15.24	NaN	15.24	2.1	NaN	2.1	NaN	NaN	NaN	NaN	NaN	NaN	NaN	NaN
TA-316	1.094	0.915	0.96	0.99	0.985	1	0.993	22.7	19.59	20.1	20.797	1.8	2.1	1.95	2.636	59.007	64.453	126.096	9.959	1.844	11.802	1
TA-317	NaN	NaN	NaN	NaN	NaN	NaN	NaN	NaN	NaN	NaN	NaN	NaN	NaN	NaN	NaN	NaN	NaN	NaN	NaN	NaN	NaN	NaN
TA-328	1.632	1.762	1.25	1.548	1.029	1.04	1.035	20.9	19.51	20.65	20.353	2.5	1.83	2.165	NaN	NaN	NaN	NaN	NaN	NaN	NaN	NaN
TA-318	NaN	NaN	NaN	NaN	NaN	NaN	NaN	NaN	NaN	NaN	NaN	NaN	NaN	NaN	NaN	NaN	NaN	NaN	NaN	NaN	NaN	NaN
TA-403	NaN	3.524	NaN	3.524	1.13	NaN	1.13	NaN	10.45	NaN	10.45	2.7	NaN	2.7	4.63	63.453	54.638	122.721	3	0.661	3.66	1
TA-407	NaN	5.065	NaN	5.065	1.406	NaN	1.406	NaN	10.67	NaN	10.67	2.2	NaN	2.2	NaN	NaN	NaN	NaN	NaN	NaN	NaN	NaN
TA-307	NaN	1.854	NaN	1.854	1.144	NaN	1.144	NaN	11.41	NaN	11.41	0	NaN	0	NaN	NaN	NaN	NaN	NaN	NaN	NaN	NaN
TA-5607	NaN	NaN	NaN	NaN	NaN	NaN	NaN	NaN	NaN	NaN	NaN	NaN	NaN	NaN	NaN	NaN	NaN	NaN	NaN	NaN	NaN	NaN
TA-5875	NaN	NaN	NaN	NaN	NaN	NaN	NaN	NaN	NaN	NaN	NaN	NaN	NaN	NaN	NaN	NaN	NaN	NaN	NaN	NaN	NaN	NaN
TA-5879	NaN	NaN	NaN	NaN	NaN	NaN	NaN	NaN	NaN	NaN	NaN	NaN	NaN	NaN	NaN	NaN	NaN	NaN	NaN	NaN	NaN	NaN
TA-5887	NaN	NaN	NaN	NaN	NaN	NaN	NaN	NaN	NaN	NaN	NaN	NaN	NaN	NaN	NaN	NaN	NaN	NaN	NaN	NaN	NaN	NaN
TA-5888	NaN	NaN	NaN	NaN	NaN	NaN	NaN	NaN	NaN	NaN	NaN	NaN	NaN	NaN	NaN	NaN	NaN	NaN	NaN	NaN	NaN	NaN
TA-5895	NaN	NaN	NaN	NaN	NaN	NaN	NaN	NaN	NaN	NaN	NaN	NaN	NaN	NaN	NaN	NaN	NaN	NaN	NaN	NaN	NaN	NaN
TA-5901	NaN	NaN	NaN	NaN	NaN	NaN	NaN	NaN	NaN	NaN	NaN	NaN	NaN	NaN	NaN	NaN	NaN	NaN	NaN	NaN	NaN	NaN
TA-5902	NaN	NaN	NaN	NaN	NaN	NaN	NaN	NaN	NaN	NaN	NaN	NaN	NaN	NaN	NaN	NaN	NaN	NaN	NaN	NaN	NaN	NaN
TA-5905	NaN	NaN	NaN	NaN	NaN	NaN	NaN	NaN	NaN	NaN	NaN	NaN	NaN	NaN	NaN	NaN	NaN	NaN	NaN	NaN	NaN	NaN
TA-5911	NaN	NaN	NaN	NaN	NaN	NaN	NaN	NaN	NaN	NaN	NaN	NaN	NaN	NaN	NaN	NaN	NaN	NaN	NaN	NaN	NaN	NaN
TA-6121	NaN	NaN	NaN	NaN	NaN	NaN	NaN	NaN	NaN	NaN	NaN	NaN	NaN	NaN	NaN	NaN	NaN	NaN	NaN	NaN	NaN	NaN
TA-6123	NaN	NaN	NaN	NaN	NaN	NaN	NaN	NaN	NaN	NaN	NaN	NaN	NaN	NaN	NaN	NaN	NaN	NaN	NaN	NaN	NaN	NaN
TA-6125	NaN	NaN	NaN	NaN	NaN	NaN	NaN	NaN	NaN	NaN	NaN	NaN	NaN	NaN	NaN	NaN	NaN	NaN	NaN	NaN	NaN	NaN
TA-6127	NaN	NaN	NaN	NaN	NaN	NaN	NaN	NaN	NaN	NaN	NaN	NaN	NaN	NaN	NaN	NaN	NaN	NaN	NaN	NaN	NaN	NaN
TA-6128	NaN	NaN	NaN	NaN	NaN	NaN	NaN	NaN	NaN	NaN	NaN	NaN	NaN	NaN	NaN	NaN	NaN	NaN	NaN	NaN	NaN	NaN
TA-6132	NaN	NaN	NaN	NaN	NaN	NaN	NaN	NaN	NaN	NaN	NaN	NaN	NaN	NaN	NaN	NaN	NaN	NaN	NaN	NaN	NaN	NaN
TA-6139	NaN	NaN	NaN	NaN	NaN	NaN	NaN	NaN	NaN	NaN	NaN	NaN	NaN	NaN	NaN	NaN	NaN	NaN	NaN	NaN	NaN	NaN
TA-6140	NaN	NaN	NaN	NaN	NaN	NaN	NaN	NaN	NaN	NaN	NaN	NaN	NaN	NaN	NaN	NaN	NaN	NaN	NaN	NaN	NaN	NaN
TA-6141	NaN	NaN	NaN	NaN	NaN	NaN	NaN	NaN	NaN	NaN	NaN	NaN	NaN	NaN	NaN	NaN	NaN	NaN	NaN	NaN	NaN	NaN
TA-6142	NaN	NaN	NaN	NaN	NaN	NaN	NaN	NaN	NaN	NaN	NaN	NaN	NaN	NaN	NaN	NaN	NaN	NaN	NaN	NaN	NaN	NaN
TA-6143	NaN	NaN	NaN	NaN	NaN	NaN	NaN	NaN	NaN	NaN	NaN	NaN	NaN	NaN	NaN	NaN	NaN	NaN	NaN	NaN	NaN	NaN
TA-6147	NaN	NaN	NaN	NaN	NaN	NaN	NaN	NaN	NaN	NaN	NaN	NaN	NaN	NaN	NaN	NaN	NaN	NaN	NaN	NaN	NaN	NaN
TA-6155	NaN	NaN	NaN	NaN	NaN	NaN	NaN	NaN	NaN	NaN	NaN	NaN	NaN	NaN	NaN	NaN	NaN	NaN	NaN	NaN	NaN	NaN
TA-6158	NaN	NaN	NaN	NaN	NaN	NaN	NaN	NaN	NaN	NaN	NaN	NaN	NaN	NaN	NaN	NaN	NaN	NaN	NaN	NaN	NaN	NaN
TA-6187	NaN	NaN	NaN	NaN	NaN	NaN	NaN	NaN	NaN	NaN	NaN	NaN	NaN	NaN	NaN	NaN	NaN	NaN	NaN	NaN	NaN	NaN
TA-6190	NaN	NaN	NaN	NaN	NaN	NaN	NaN	NaN	NaN	NaN	NaN	NaN	NaN	NaN	NaN	NaN	NaN	NaN	NaN	NaN	NaN	NaN
TA-6194	NaN	NaN	NaN	NaN	NaN	NaN	NaN	NaN	NaN	NaN	NaN	NaN	NaN	NaN	NaN	NaN	NaN	NaN	NaN	NaN	NaN	NaN
TA-6195	NaN	NaN	NaN	NaN	NaN	NaN	NaN	NaN	NaN	NaN	NaN	NaN	NaN	NaN	NaN	NaN	NaN	NaN	NaN	NaN	NaN	NaN
TA-6197	NaN	NaN	NaN	NaN	NaN	NaN	NaN	NaN	NaN	NaN	NaN	NaN	NaN	NaN	NaN	NaN	NaN	NaN	NaN	NaN	NaN	NaN
TA-6198	NaN	NaN	NaN	NaN	NaN	NaN	NaN	NaN	NaN	NaN	NaN	NaN	NaN	NaN	NaN	NaN	NaN	NaN	NaN	NaN	NaN	NaN
TA-6199	NaN	NaN	NaN	NaN	NaN	NaN	NaN	NaN	NaN	NaN	NaN	NaN	NaN	NaN	NaN	NaN	NaN	NaN	NaN	NaN	NaN	NaN
TA-6201	NaN	NaN	NaN	NaN	NaN	NaN	NaN	NaN	NaN	NaN	NaN	NaN	NaN	NaN	NaN	NaN	NaN	NaN	NaN	NaN	NaN	NaN
TA-6204	NaN	NaN	NaN	NaN	NaN	NaN	NaN	NaN	NaN	NaN	NaN	NaN	NaN	NaN	NaN	NaN	NaN	NaN	NaN	NaN	NaN	NaN
TA-6207	NaN	NaN	NaN	NaN	NaN	NaN	NaN	NaN	NaN	NaN	NaN	NaN	NaN	NaN	NaN	NaN	NaN	NaN	NaN	NaN	NaN	NaN
TA-6208	NaN	NaN	NaN	NaN	NaN	NaN	NaN	NaN	NaN	NaN	NaN	NaN	NaN	NaN	NaN	NaN	NaN	NaN	NaN	NaN	NaN	NaN
TA-6209	NaN	NaN	NaN	NaN	NaN	NaN	NaN	NaN	NaN	NaN	NaN	NaN	NaN	NaN	NaN	NaN	NaN	NaN	NaN	NaN	NaN	NaN
TA-6210	NaN	NaN	NaN	NaN	NaN	NaN	NaN	NaN	NaN	NaN	NaN	NaN	NaN	NaN	NaN	NaN	NaN	NaN	NaN	NaN	NaN	NaN
TA-6211	NaN	NaN	NaN	NaN	NaN	NaN	NaN	NaN	NaN	NaN	NaN	NaN	NaN	NaN	NaN	NaN	NaN	NaN	NaN	NaN	NaN	NaN
TA-6212	NaN	NaN	NaN	NaN	NaN	NaN	NaN	NaN	NaN	NaN	NaN	NaN	NaN	NaN	NaN	NaN	NaN	NaN	NaN	NaN	NaN	NaN
TA-6213	NaN	NaN	NaN	NaN	NaN	NaN	NaN	NaN	NaN	NaN	NaN	NaN	NaN	NaN	NaN	NaN	NaN	NaN	NaN	NaN	NaN	NaN
TA-6216	NaN	NaN	NaN	NaN	NaN	NaN	NaN	NaN	NaN	NaN	NaN	NaN	NaN	NaN	NaN	NaN	NaN	NaN	NaN	NaN	NaN	NaN
TA-6219	NaN	NaN	NaN	NaN	NaN	NaN	NaN	NaN	NaN	NaN	NaN	NaN	NaN	NaN	NaN	NaN	NaN	NaN	NaN	NaN	NaN	NaN
TA-6220	NaN	NaN	NaN	NaN	NaN	NaN	NaN	NaN	NaN	NaN	NaN	NaN	NaN	NaN	NaN	NaN	NaN	NaN	NaN	NaN	NaN	NaN
TA-6222	NaN	NaN	NaN	NaN	NaN	NaN	NaN	NaN	NaN	NaN	NaN	NaN	NaN	NaN	NaN	NaN	NaN	NaN	NaN	NaN	NaN	NaN
TA-6223	NaN	NaN	NaN	NaN	NaN	NaN	NaN	NaN	NaN	NaN	NaN	NaN	NaN	NaN	NaN	NaN	NaN	NaN	NaN	NaN	NaN	NaN
TA-6224	NaN	NaN	NaN	NaN	NaN	NaN	NaN	NaN	NaN	NaN	NaN	NaN	NaN	NaN	NaN	NaN	NaN	NaN	NaN	NaN	NaN	NaN
TA-6225	NaN	NaN	NaN	NaN	NaN	NaN	NaN	NaN	NaN	NaN	NaN	NaN	NaN	NaN	NaN	NaN	NaN	NaN	NaN	NaN	NaN	NaN
TA-6228	NaN	NaN	NaN	NaN	NaN	NaN	NaN	NaN	NaN	NaN	NaN	NaN	NaN	NaN	NaN	NaN	NaN	NaN	NaN	NaN	NaN	NaN
TA-6230	NaN	NaN	NaN	NaN	NaN	NaN	NaN	NaN	NaN	NaN	NaN	NaN	NaN	NaN	NaN	NaN	NaN	NaN	NaN	NaN	NaN	NaN
TA-6233	NaN	NaN	NaN	NaN	NaN	NaN	NaN	NaN	NaN	NaN	NaN	NaN	NaN	NaN	NaN	NaN	NaN	NaN	NaN	NaN	NaN	NaN
TA-6234	NaN	NaN	NaN	NaN	NaN	NaN	NaN	NaN	NaN	NaN	NaN	NaN	NaN	NaN	NaN	NaN	NaN	NaN	NaN	NaN	NaN	NaN
TA-6235	NaN	NaN	NaN	NaN	NaN	NaN	NaN	NaN	NaN	NaN	NaN	NaN	NaN	NaN	NaN	NaN	NaN	NaN	NaN	NaN	NaN	NaN
TA-6236	NaN	NaN	NaN	NaN	NaN	NaN	NaN	NaN	NaN	NaN	NaN	NaN	NaN	NaN	NaN	NaN	NaN	NaN	NaN	NaN	NaN	NaN
TA-6237	NaN	NaN	NaN	NaN	NaN	NaN	NaN	NaN	NaN	NaN	NaN	NaN	NaN	NaN	NaN	NaN	NaN	NaN	NaN	NaN	NaN	NaN
TA-6238	NaN	NaN	NaN	NaN	NaN	NaN	NaN	NaN	NaN	NaN	NaN	NaN	NaN	NaN	NaN	NaN	NaN	NaN	NaN	NaN	NaN	NaN
TA-6239	NaN	NaN	NaN	NaN	NaN	NaN	NaN	NaN	NaN	NaN	NaN	NaN	NaN	NaN	NaN	NaN	NaN	NaN	NaN	NaN	NaN	NaN
TA-6242	NaN	NaN	NaN	NaN	NaN	NaN	NaN	NaN	NaN	NaN	NaN	NaN	NaN	NaN	NaN	NaN	NaN	NaN	NaN	NaN	NaN	NaN
TA-6243	NaN	NaN	NaN	NaN	NaN	NaN	NaN	NaN	NaN	NaN	NaN	NaN	NaN	NaN	NaN	NaN	NaN	NaN	NaN	NaN	NaN	NaN
TA-6244	NaN	NaN	NaN	NaN	NaN	NaN	NaN	NaN	NaN	NaN	NaN	NaN	NaN	NaN	NaN	NaN	NaN	NaN	NaN	NaN	NaN	NaN
TA-6245	NaN	NaN	NaN	NaN	NaN	NaN	NaN	NaN	NaN	NaN	NaN	NaN	NaN	NaN	NaN	NaN	NaN	NaN	NaN	NaN	NaN	NaN
TA-6246	NaN	NaN	NaN	NaN	NaN	NaN	NaN	NaN	NaN	NaN	NaN	NaN	NaN	NaN	NaN	NaN	NaN	NaN	NaN	NaN	NaN	NaN
TA-6247	NaN	NaN	NaN	NaN	NaN	NaN	NaN	NaN	NaN	NaN	NaN	NaN	NaN	NaN	NaN	NaN	NaN	NaN	NaN	NaN	NaN	NaN
TA-6248	NaN	NaN	NaN	NaN	NaN	NaN	NaN	NaN	NaN	NaN	NaN	NaN	NaN	NaN	NaN	NaN	NaN	NaN	NaN	NaN	NaN	NaN
TA-6250	NaN	NaN	NaN	NaN	NaN	NaN	NaN	NaN	NaN	NaN	NaN	NaN	NaN	NaN	NaN	NaN	NaN	NaN	NaN	NaN	NaN	NaN
TA-6253	NaN	NaN	NaN	NaN	NaN	NaN	NaN	NaN	NaN	NaN	NaN	NaN	NaN	NaN	NaN	NaN	NaN	NaN	NaN	NaN	NaN	NaN
TA-6254	NaN	NaN	NaN	NaN	NaN	NaN	NaN	NaN	NaN	NaN	NaN	NaN	NaN	NaN	NaN	NaN	NaN	NaN	NaN	NaN	NaN	NaN
TA-6255	NaN	NaN	NaN	NaN	NaN	NaN	NaN	NaN	NaN	NaN	NaN	NaN	NaN	NaN	NaN	NaN	NaN	NaN	NaN	NaN	NaN	NaN
TA-6256	NaN	NaN	NaN	NaN	NaN	NaN	NaN	NaN	NaN	NaN	NaN	NaN	NaN	NaN	NaN	NaN	NaN	NaN	NaN	NaN	NaN	NaN
TA-6257	NaN	NaN	NaN	NaN	NaN	NaN	NaN	NaN	NaN	NaN	NaN	NaN	NaN	NaN	NaN	NaN	NaN	NaN	NaN	NaN	NaN	NaN
TA-6258	NaN	NaN	NaN	NaN	NaN	NaN	NaN	NaN	NaN	NaN	NaN	NaN	NaN	NaN	NaN	NaN	NaN	NaN	NaN	NaN	NaN	NaN
TA-6259	NaN	NaN	NaN	NaN	NaN	NaN	NaN	NaN	NaN	NaN	NaN	NaN	NaN	NaN	NaN	NaN	NaN	NaN	NaN	NaN	NaN	NaN
TA-6260	NaN	NaN	NaN	NaN	NaN	NaN	NaN	NaN	NaN	NaN	NaN	NaN	NaN	NaN	NaN	NaN	NaN	NaN	NaN	NaN	NaN	NaN
TA-6262	NaN	NaN	NaN	NaN	NaN	NaN	NaN	NaN	NaN	NaN	NaN	NaN	NaN	NaN	NaN	NaN	NaN	NaN	NaN	NaN	NaN	NaN
TA-6263	NaN	NaN	NaN	NaN	NaN	NaN	NaN	NaN	NaN	NaN	NaN	NaN	NaN	NaN	NaN	NaN	NaN	NaN	NaN	NaN	NaN	NaN
TA-6264	NaN	NaN	NaN	NaN	NaN	NaN	NaN	NaN	NaN	NaN	NaN	NaN	NaN	NaN	NaN	NaN	NaN	NaN	NaN	NaN	NaN	NaN
TA-6265	NaN	NaN	NaN	NaN	NaN	NaN	NaN	NaN	NaN	NaN	NaN	NaN	NaN	NaN	NaN	NaN	NaN	NaN	NaN	NaN	NaN	NaN
TA-6266	NaN	NaN	NaN	NaN	NaN	NaN	NaN	NaN	NaN	NaN	NaN	NaN	NaN	NaN	NaN	NaN	NaN	NaN	NaN	NaN	NaN	NaN
TA-6267	NaN	NaN	NaN	NaN	NaN	NaN	NaN	NaN	NaN	NaN	NaN	NaN	NaN	NaN	NaN	NaN	NaN	NaN	NaN	NaN	NaN	NaN
TA-6542	NaN	NaN	NaN	NaN	NaN	NaN	NaN	NaN	NaN	NaN	NaN	NaN	NaN	NaN	NaN	NaN	NaN	NaN	NaN	NaN	NaN	NaN
TA-6550	NaN	NaN	NaN	NaN	NaN	NaN	NaN	NaN	NaN	NaN	NaN	NaN	NaN	NaN	NaN	NaN	NaN	NaN	NaN	NaN	NaN	NaN
TA-7415	NaN	NaN	NaN	NaN	NaN	NaN	NaN	NaN	NaN	NaN	NaN	NaN	NaN	NaN	NaN	NaN	NaN	NaN	NaN	NaN	NaN	NaN
TA-7417	NaN	NaN	NaN	NaN	NaN	NaN	NaN	NaN	NaN	NaN	NaN	NaN	NaN	NaN	NaN	NaN	NaN	NaN	NaN	NaN	NaN	NaN
K22	NaN	NaN	NaN	NaN	NaN	NaN	NaN	NaN	NaN	NaN	NaN	NaN	NaN	NaN	NaN	NaN	NaN	NaN	NaN	NaN	NaN	NaN
K2	NaN	NaN	NaN	NaN	NaN	NaN	NaN	NaN	NaN	NaN	NaN	NaN	NaN	NaN	NaN	NaN	NaN	NaN	NaN	NaN	NaN	NaN
K26	NaN	NaN	NaN	NaN	NaN	NaN	NaN	NaN	NaN	NaN	NaN	NaN	NaN	NaN	NaN	NaN	NaN	NaN	NaN	NaN	NaN	NaN
K27	NaN	NaN	NaN	NaN	NaN	NaN	NaN	NaN	NaN	NaN	NaN	NaN	NaN	NaN	NaN	NaN	NaN	NaN	NaN	NaN	NaN	NaN
KE06	NaN	NaN	NaN	NaN	NaN	NaN	NaN	NaN	NaN	NaN	NaN	NaN	NaN	NaN	NaN	NaN	NaN	NaN	NaN	NaN	NaN	NaN
KE23	NaN	NaN	NaN	NaN	NaN	NaN	NaN	NaN	NaN	NaN	NaN	NaN	NaN	NaN	NaN	NaN	NaN	NaN	NaN	NaN	NaN	NaN
RM02	NaN	NaN	NaN	NaN	NaN	NaN	NaN	NaN	NaN	NaN	NaN	NaN	NaN	NaN	NaN	NaN	NaN	NaN	NaN	NaN	NaN	NaN
TA-411	NaN	NaN	NaN	NaN	NaN	NaN	NaN	NaN	NaN	NaN	NaN	NaN	NaN	NaN	NaN	NaN	NaN	NaN	NaN	NaN	NaN	NaN
TA-412	NaN	NaN	NaN	NaN	NaN	NaN	NaN	NaN	NaN	NaN	NaN	NaN	NaN	NaN	NaN	NaN	NaN	NaN	NaN	NaN	NaN	NaN
TA-414	NaN	NaN	NaN	NaN	NaN	NaN	NaN	NaN	NaN	NaN	NaN	NaN	NaN	NaN	NaN	NaN	NaN	NaN	NaN	NaN	NaN	NaN
TA-424	2.8	NaN	NaN	2.8	NaN	NaN	NaN	16.1	NaN	NaN	16.1	NaN	NaN	NaN	NaN	NaN	NaN	NaN	NaN	NaN	NaN	NaN
TA-339	5.2	NaN	NaN	5.2	NaN	NaN	NaN	19.5	NaN	NaN	19.5	NaN	NaN	NaN	NaN	NaN	NaN	NaN	NaN	NaN	NaN	NaN
TA-340	NaN	NaN	NaN	NaN	NaN	NaN	NaN	NaN	NaN	NaN	NaN	NaN	NaN	NaN	NaN	NaN	NaN	NaN	NaN	NaN	NaN	NaN
TA-342	4.6	NaN	NaN	4.6	NaN	NaN	NaN	15.3	NaN	NaN	15.3	NaN	NaN	NaN	NaN	NaN	NaN	NaN	NaN	NaN	NaN	NaN
TA-343	2.65	NaN	NaN	2.65	NaN	NaN	NaN	18.5	NaN	NaN	18.5	NaN	NaN	NaN	NaN	NaN	NaN	NaN	NaN	NaN	NaN	NaN
TA-345	5.34	NaN	NaN	5.34	NaN	NaN	NaN	15.5	NaN	NaN	15.5	NaN	NaN	NaN	NaN	NaN	NaN	NaN	NaN	NaN	NaN	NaN
TA-346	1.2	NaN	NaN	1.2	NaN	NaN	NaN	NaN	NaN	NaN	NaN	NaN	NaN	NaN	NaN	NaN	NaN	NaN	NaN	NaN	NaN	NaN
TA-347	6.41	NaN	NaN	6.41	NaN	NaN	NaN	16.5	NaN	NaN	16.5	NaN	NaN	NaN	NaN	NaN	NaN	NaN	NaN	NaN	NaN	NaN
TA-416	4.4	NaN	NaN	4.4	NaN	NaN	NaN	18.6	NaN	NaN	18.6	NaN	NaN	NaN	NaN	NaN	NaN	NaN	NaN	NaN	NaN	NaN
TA-334	2.3	NaN	NaN	2.3	NaN	NaN	NaN	17.88	NaN	NaN	17.88	NaN	NaN	NaN	NaN	NaN	NaN	NaN	NaN	NaN	NaN	NaN
TA-335	6.12	NaN	NaN	6.12	NaN	NaN	NaN	16.02	NaN	NaN	16.02	NaN	NaN	NaN	NaN	NaN	NaN	NaN	NaN	NaN	NaN	NaN
TA-333	6	NaN	NaN	6	NaN	NaN	NaN	15.5	NaN	NaN	15.5	NaN	NaN	NaN	NaN	NaN	NaN	NaN	NaN	NaN	NaN	NaN
TA-330	4.12	NaN	NaN	4.12	NaN	NaN	NaN	13	NaN	NaN	13	NaN	NaN	NaN	NaN	NaN	NaN	NaN	NaN	NaN	NaN	NaN
TA-329	2.4	NaN	NaN	2.4	NaN	NaN	NaN	18.9	NaN	NaN	18.9	NaN	NaN	NaN	NaN	NaN	NaN	NaN	NaN	NaN	NaN	NaN
TA-337	6.6	NaN	NaN	6.6	NaN	NaN	NaN	15.3	NaN	NaN	15.3	NaN	NaN	NaN	NaN	NaN	NaN	NaN	NaN	NaN	NaN	NaN
TA-331	NaN	NaN	NaN	NaN	NaN	NaN	NaN	NaN	NaN	NaN	NaN	NaN	NaN	NaN	NaN	NaN	NaN	NaN	NaN	NaN	NaN	NaN
TA-417	1.4	NaN	NaN	1.4	NaN	NaN	NaN	18.34	NaN	NaN	18.34	NaN	NaN	NaN	NaN	NaN	NaN	NaN	NaN	NaN	NaN	NaN
TA-332	2.7	NaN	NaN	2.7	NaN	NaN	NaN	17.62	NaN	NaN	17.62	NaN	NaN	NaN	NaN	NaN	NaN	NaN	NaN	NaN	NaN	NaN
TA-349	3.06	NaN	NaN	3.06	NaN	NaN	NaN	15.52	NaN	NaN	15.52	NaN	NaN	NaN	NaN	NaN	NaN	NaN	NaN	NaN	NaN	NaN
TA-351	0.72	NaN	NaN	0.72	NaN	NaN	NaN	15.6	NaN	NaN	15.6	NaN	NaN	NaN	NaN	NaN	NaN	NaN	NaN	NaN	NaN	NaN
TA-418	0.84	NaN	NaN	0.84	NaN	NaN	NaN	12	NaN	NaN	12	NaN	NaN	NaN	NaN	NaN	NaN	NaN	NaN	NaN	NaN	NaN
TA-419	NaN	NaN	NaN	NaN	NaN	NaN	NaN	NaN	NaN	NaN	NaN	NaN	NaN	NaN	NaN	NaN	NaN	NaN	NaN	NaN	NaN	NaN
TA-420	NaN	NaN	NaN	NaN	NaN	NaN	NaN	NaN	NaN	NaN	NaN	NaN	NaN	NaN	NaN	NaN	NaN	NaN	NaN	NaN	NaN	NaN
TA-421	4.47	NaN	NaN	4.47	NaN	NaN	NaN	14.8	NaN	NaN	14.8	NaN	NaN	NaN	NaN	NaN	NaN	NaN	NaN	NaN	NaN	NaN
TA-422	NaN	NaN	NaN	NaN	NaN	NaN	NaN	NaN	NaN	NaN	NaN	NaN	NaN	NaN	NaN	NaN	NaN	NaN	NaN	NaN	NaN	NaN
TA-423	6.06	NaN	NaN	6.06	NaN	NaN	NaN	16.4	NaN	NaN	16.4	NaN	NaN	NaN	NaN	NaN	NaN	NaN	NaN	NaN	NaN	NaN
Z13	NaN	NaN	NaN	NaN	NaN	NaN	NaN	NaN	NaN	NaN	NaN	NaN	NaN	NaN	NaN	NaN	NaN	NaN	NaN	NaN	NaN	NaN
Z135	NaN	NaN	NaN	NaN	NaN	NaN	NaN	NaN	NaN	NaN	NaN	NaN	NaN	NaN	NaN	NaN	NaN	NaN	NaN	NaN	NaN	NaN
Z139	NaN	NaN	NaN	NaN	NaN	NaN	NaN	NaN	NaN	NaN	NaN	NaN	NaN	NaN	NaN	NaN	NaN	NaN	NaN	NaN	NaN	NaN
Z140	NaN	NaN	NaN	NaN	NaN	NaN	NaN	NaN	NaN	NaN	NaN	NaN	NaN	NaN	NaN	NaN	NaN	NaN	NaN	NaN	NaN	NaN
Z146	NaN	NaN	NaN	NaN	NaN	NaN	NaN	NaN	NaN	NaN	NaN	NaN	NaN	NaN	NaN	NaN	NaN	NaN	NaN	NaN	NaN	NaN
Z154	NaN	NaN	NaN	NaN	NaN	NaN	NaN	NaN	NaN	NaN	NaN	NaN	NaN	NaN	NaN	NaN	NaN	NaN	NaN	NaN	NaN	NaN
Z156	NaN	NaN	NaN	NaN	NaN	NaN	NaN	NaN	NaN	NaN	NaN	NaN	NaN	NaN	NaN	NaN	NaN	NaN	NaN	NaN	NaN	NaN
Z178	NaN	NaN	NaN	NaN	NaN	NaN	NaN	NaN	NaN	NaN	NaN	NaN	NaN	NaN	NaN	NaN	NaN	NaN	NaN	NaN	NaN	NaN
Z180	NaN	NaN	NaN	NaN	NaN	NaN	NaN	NaN	NaN	NaN	NaN	NaN	NaN	NaN	NaN	NaN	NaN	NaN	NaN	NaN	NaN	NaN
Z191	NaN	NaN	NaN	NaN	NaN	NaN	NaN	NaN	NaN	NaN	NaN	NaN	NaN	NaN	NaN	NaN	NaN	NaN	NaN	NaN	NaN	NaN
Z195	NaN	NaN	NaN	NaN	NaN	NaN	NaN	NaN	NaN	NaN	NaN	NaN	NaN	NaN	NaN	NaN	NaN	NaN	NaN	NaN	NaN	NaN
Z29	NaN	NaN	NaN	NaN	NaN	NaN	NaN	NaN	NaN	NaN	NaN	NaN	NaN	NaN	NaN	NaN	NaN	NaN	NaN	NaN	NaN	NaN
Z3	NaN	NaN	NaN	NaN	NaN	NaN	NaN	NaN	NaN	NaN	NaN	NaN	NaN	NaN	NaN	NaN	NaN	NaN	NaN	NaN	NaN	NaN
Z6	NaN	NaN	NaN	NaN	NaN	NaN	NaN	NaN	NaN	NaN	NaN	NaN	NaN	NaN	NaN	NaN	NaN	NaN	NaN	NaN	NaN	NaN
TA-338	NaN	NaN	NaN	NaN	NaN	NaN	NaN	NaN	NaN	NaN	NaN	NaN	NaN	NaN	NaN	NaN	NaN	NaN	NaN	NaN	NaN	NaN
TA-357	NaN	NaN	NaN	NaN	NaN	NaN	NaN	NaN	NaN	NaN	NaN	NaN	NaN	NaN	NaN	NaN	NaN	NaN	NaN	NaN	NaN	NaN
TA-147	NaN	NaN	NaN	NaN	NaN	NaN	NaN	NaN	NaN	NaN	NaN	NaN	NaN	NaN	NaN	NaN	NaN	NaN	NaN	NaN	NaN	NaN
TA-352	NaN	NaN	NaN	NaN	NaN	NaN	NaN	NaN	NaN	NaN	NaN	NaN	NaN	NaN	NaN	NaN	NaN	NaN	NaN	NaN	NaN	NaN
TA-95	NaN	NaN	NaN	NaN	NaN	NaN	NaN	NaN	NaN	NaN	NaN	NaN	NaN	NaN	NaN	NaN	NaN	NaN	NaN	NaN	NaN	NaN
TA-98	NaN	NaN	NaN	NaN	NaN	NaN	NaN	NaN	NaN	NaN	NaN	NaN	NaN	NaN	NaN	NaN	NaN	NaN	NaN	NaN	NaN	NaN
