# Supplementary material for: Whole-genome resequencing of 472 Vitis accessions for grapevine diversity and demographic history analyses
Source: Nat Commun. 2019 Mar 13;10:1190. doi: 10.1038/s41467-019-09135-8 (PMC6416300; doi:10.1038/s41467-019-09135-8)
Supplement: Supplementary file 9 — Supplementary Data 6 [file 41467_2019_9135_MOESM9_ESM.xlsx]

## Sheet: Suppl. Data 6
Trait	SNP	Chromosome	Position	P.value	Location	Gene	KEGG Hit	KEGG Annotation	InterProScan Annotation
MAL	11.745	11	7450057	5.6979e-10	intronic	VIT_11s0206g00110	vvi:100853380	lysosomal Pro-X carboxypeptidase; K01285 lysosomal Pro-X carboxypeptidase [EC:3.4.16.2]	IPR008758; Peptidase S28	IPR029058; Alpha/Beta hydrolase fold
TAR	5.74634	5	7463408	5.57054e-11	exonic	VIT_05s0049g00420	ag:AAB97311	D4H; deacetoxyvindoline 4-hydroxylase (EC:1.14.11.20); K12697 deacetoxyvindoline 4-hydroxylase [EC:1.14.11.20]	IPR005123; Oxoglutarate/iron-dependent dioxygenase	IPR026992; Non-haem dioxygenase N-terminal domain	IPR027443; Isopenicillin N synthase-like
TAR	5.77796	5	7779561	2.64854e-09	downstream	VIT_05s0049g00740	bac:BamMC406_3019	type VI secretion system Vgr family protein; K11904 type VI secretion system secreted protein VgrG
TAR	5.77796	5	7779578	8.32663e-10	downstream	VIT_05s0049g00740	bac:BamMC406_3019	type VI secretion system Vgr family protein; K11904 type VI secretion system secreted protein VgrG
TAR	13.1993	13	19934448	2.80374e-10	intronic	VIT_13s0084g00740
TAR	13.218	13	21802576	2.37628e-10	exonic	VIT_13s0064g00270	boe:106311455	cinnamoyl-CoA reductase 1-like; K09753 cinnamoyl-CoA reductase [EC:1.2.1.44]	IPR001509; NAD-dependent epimerase/dehydratase, N-terminal domain	IPR016040; NAD(P)-binding domain
TAR	15.5349	15	5348513	5.12512e-11	intronic	VIT_15s0045g00500	vvi:100854779	MLH1; DNA mismatch repair protein MLH1; K08734 DNA mismatch repair protein MLH1	IPR002099; DNA mismatch repair protein family	IPR003594; Histidine kinase-like ATPase, C-terminal domain	IPR013507; DNA mismatch repair protein, C-terminal	IPR014721; Ribosomal protein S5 domain 2-type fold, subgroup	IPR014762; DNA mismatch repair, conserved site	IPR020568; Ribosomal protein S5 domain 2-type fold
TA	1.49349	1	4934906	3.4907e-09	intronic	VIT_01s0011g05330	adu:107482030	putative clathrin assembly protein At2g01600; K20043 clathrin coat assembly protein AP180	IPR008942; ENTH/VHS	IPR011417; AP180 N-terminal homology (ANTH) domain	IPR013809; ENTH domain	IPR014712; Phosphoinositide-binding clathrin adaptor, domain 2
SUC	1.82684	1	8268363	1.00338e-09	intergenic	VIT_01s0127g00870	smo:SELMODRAFT_440226	hypothetical protein; K06699 proteasome activator subunit 4	IPR004873; BURP domain
SUC	1.82684	1	8268363	1.00338e-09	intergenic	VIT_01s0127g00880	vvi:100255963	protein ROOT INITIATION DEFECTIVE 3; K14829 pre-rRNA-processing protein IPI3
SUC	1.82684	1	8268372	9.69962e-10	intergenic	VIT_01s0127g00870	smo:SELMODRAFT_440226	hypothetical protein; K06699 proteasome activator subunit 4	IPR004873; BURP domain
SUC	1.82684	1	8268372	9.69962e-10	intergenic	VIT_01s0127g00880	vvi:100255963	protein ROOT INITIATION DEFECTIVE 3; K14829 pre-rRNA-processing protein IPI3
SUC	5.18583	5	18583031	4.06307e-10	intergenic	VIT_05s0062g00430	vvi:100243600	crocetin glucosyltransferase, chloroplastic-like; K21371 crocetin glucosyltransferase [EC:2.4.1.271]	IPR002213; UDP-glucuronosyl/UDP-glucosyltransferase
SUC	5.18583	5	18583031	4.06307e-10	intergenic	VIT_05s0062g00450
SUC	10.1995	10	1995086	4.82105e-10	exonic	VIT_10s0003g00760	vvi:100266584	glutamate receptor 2.7; K05387 glutamate receptor, ionotropic, plant	IPR001320; Ionotropic glutamate receptor	IPR001638; Solute-binding protein family 3/N-terminal domain of MltF	IPR001828; Receptor, ligand binding region	IPR017103; Ionotropic glutamate receptor, plant	IPR028082; Periplasmic binding protein-like I
SUC	10.6635	10	6634833	3.88453e-09	intronic	VIT_10s0003g03870	vvi:100233101	ornithine aminotransferase; K00819 ornithine--oxo-acid transaminase [EC:2.6.1.13]	IPR005814; Aminotransferase class-III	IPR010164; Ornithine aminotransferase	IPR015421; Pyridoxal phosphate-dependent transferase, major region, subdomain 1	IPR015422; Pyridoxal phosphate-dependent transferase, major region, subdomain 2	IPR015424; Pyridoxal phosphate-dependent transferase
SUC	10.6984	10	6983837	5.20845e-09	intergenic	VIT_10s0003g04100	vvi:100254074	auxin response factor 5; K14486 auxin response factor	IPR000270; PB1 domain	IPR003311; AUX/IAA protein	IPR003340; B3 DNA binding domain	IPR010525; Auxin response factor	IPR015300; DNA-binding pseudobarrel domain
SUC	10.6984	10	6983837	5.20845e-09	intergenic	VIT_10s0003g04120	vvi:100263522	hydroxyproline O-galactosyltransferase GALT2; K20843 hydroxyproline O-galactosyltransferase 2/3/4/5/6 [EC:2.4.1.-]	IPR001079; Galectin, carbohydrate recognition domain	IPR002659; Glycosyl transferase, family 31	IPR013320; Concanavalin A-like lectin/glucanase domain
SUC	10.1361	10	13607942	1.73114e-09	intergenic	VIT_10s0042g00590	vvi:100261564	probable leucine-rich repeat receptor-like protein kinase At1g35710; K04733 interleukin-1 receptor-associated kinase 4 [EC:2.7.11.1]	IPR000719; Protein kinase domain	IPR002290; Serine/threonine/dual specificity protein kinase, catalytic domain	IPR008266; Tyrosine-protein kinase, active site	IPR011009; Protein kinase-like domain
SUC	10.1361	10	13607942	1.73114e-09	intergenic	VIT_10s0042g00600	vvi:100261564	probable leucine-rich repeat receptor-like protein kinase At1g35710; K04733 interleukin-1 receptor-associated kinase 4 [EC:2.7.11.1]	IPR000719; Protein kinase domain	IPR001611; Leucine-rich repeat	IPR003591; Leucine-rich repeat, typical subtype	IPR008266; Tyrosine-protein kinase, active site	IPR011009; Protein kinase-like domain	IPR017441; Protein kinase, ATP binding site	IPR032675; Leucine-rich repeat domain, L domain-like
SUC	13.1564	13	15641804	6.60896e-10	intergenic	VIT_13s0047g00200	nsy:104224633	uncharacterized protein LOC104224633; K15333 tRNA guanosine-2'-O-methyltransferase [EC:2.1.1.34]	IPR000209; Peptidase S8/S53 domain	IPR010259; Peptidase S8 propeptide/proteinase inhibitor I9	IPR015500; Peptidase S8, subtilisin-related	IPR023828; Peptidase S8, subtilisin, Ser-active site
SUC	13.1564	13	15641804	6.60896e-10	intergenic	VIT_13s0047g00210	sita:101760942	2'-deoxymugineic-acid 2'-dioxygenase; K18054 2'-deoxymugineic-acid 2'-dioxygenase / mugineic-acid 3-dioxygenase [EC:1.14.11.24 1.14.11.25]	IPR005123; Oxoglutarate/iron-dependent dioxygenase	IPR026992; Non-haem dioxygenase N-terminal domain	IPR027443; Isopenicillin N synthase-like
SUC	14.8425	14	8425220	1.33839e-09	intronic	VIT_14s0081g00460	cnb:CNBM0780	hypothetical protein; K21797 phosphatidylinositol 4-phosphatase [EC:3.1.3.-]	IPR002013; SAC domain
SUC	14.1577	14	15771151	1.18813e-10	intronic	VIT_14s0006g00860	vvi:100253666	valine--tRNA ligase, chloroplastic/mitochondrial 2; K01873 valyl-tRNA synthetase [EC:6.1.1.9]	IPR001412; Aminoacyl-tRNA synthetase, class I, conserved site	IPR002300; Aminoacyl-tRNA synthetase, class Ia	IPR002303; Valine-tRNA ligase	IPR009008; Valyl/Leucyl/Isoleucyl-tRNA synthetase, editing domain	IPR014729; Rossmann-like alpha/beta/alpha sandwich fold
SUC	14.1584	14	15840269	2.34548e-10	intergenic	VIT_14s0006g00890	cit:102626655	uncharacterized protein LOC102626655 isoform X8; K08592 sentrin-specific protease 1 [EC:3.4.22.68]	IPR003653; Ulp1 protease family, C-terminal catalytic domain
SUC	14.1584	14	15840269	2.34548e-10	intergenic	VIT_14s0006g00910			IPR011989; Armadillo-like helical
SUC	14.2456	14	24562103	1.34419e-10	intergenic	VIT_14s0068g00780	vvi:100244618	uncharacterized LOC100244618; K22733 magnesium transporter	IPR008521; Magnesium transporter NIPA
SUC	14.2456	14	24562103	1.34419e-10	intergenic	VIT_14s0068g00790			IPR006904; Protein of unknown function DUF716 (TMEM45)
SUC	14.2546	14	25462491	2.32014e-10	downstream	VIT_14s0068g01760	kphy:AOZ06_18800	hypothetical protein; K00046 gluconate 5-dehydrogenase [EC:1.1.1.69]	IPR002347; Glucose/ribitol dehydrogenase	IPR016040; NAD(P)-binding domain
SUC	14.2971	14	29713494	9.09863e-10	intergenic	VIT_14s0108g01070	cpep:111802683	ferric reduction oxidase 7, chloroplastic-like; K00521 ferric-chelate reductase [EC:1.16.1.7]	IPR003441; NAC domain
SUC	14.2971	14	29713494	9.09863e-10	intergenic	VIT_14s0108g01080	vvi:100245564	transcription factor MYB80; K09422 transcription factor MYB, plant	IPR001005; SANT/Myb domain	IPR009057; Homeodomain-like	IPR017930; Myb domain
SUC	18.1399	18	139901	3.12886e-09	UTR5	VIT_18s0122g00110	lma:LMJF_34_0690	hypothetical protein; K20478 golgin subfamily B member 1
SUC	18.2278	18	227782	9.23446e-12	exonic	VIT_18s0122g00180	vvi:100247858	putative calcium-binding protein CML19; K13448 calcium-binding protein CML	IPR002048; EF-hand domain	IPR011992; EF-hand domain pair	IPR018247; EF-Hand 1, calcium-binding site
SUC	18.2483	18	248256	2.14301e-10	intergenic	VIT_18s0122g00210
SUC	18.2483	18	248256	2.14301e-10	intergenic	VIT_18s0122g00220	vvi:100249580	uncharacterized LOC100249580; K01113 alkaline phosphatase D [EC:3.1.3.1]	IPR018946; Alkaline phosphatase D-related	IPR029052; Metallo-dependent phosphatase-like
SUC	18.3062	18	306154	7.60783e-12	intergenic	VIT_18s0122g00280	acan:ACA1_174360	DENN (AEX3) domain containing protein; K20164 DENN domain-containing protein 5	IPR006869; Domain of unknown function DUF547	IPR025757; Ternary complex factor MIP1, leucine-zipper
SUC	18.3062	18	306154	7.60783e-12	intergenic	VIT_18s0122g00290			IPR006460; Protein of unknown function DUF617, plant
SUC	18.1206	18	1205864	7.07034e-12	intronic	VIT_18s0001g00180	vvi:100245381	probable serine/threonine-protein kinase At4g35230; K14500 BR-signaling kinase [EC:2.7.11.1]	IPR000719; Protein kinase domain	IPR001245; Serine-threonine/tyrosine-protein kinase catalytic domain	IPR011009; Protein kinase-like domain	IPR011990; Tetratricopeptide-like helical domain
SUC	18.1531	18	1530523	3.10572e-12	exonic	VIT_18s0001g00750	vvi:100243759	uncharacterized LOC100243759; K17808 mitochondrial protein import protein ZIM17	IPR007853; Zinc finger, DNL-type	IPR024158; Mitochondrial import protein TIM15
SUC	18.2188	18	2188041	3.58761e-09	intronic	VIT_18s0001g01600	rcu:8288925	uncharacterized protein LOC8288925; K15449 tRNA wybutosine-synthesizing protein 1 [EC:4.1.3.44]	IPR004159; Putative S-adenosyl-L-methionine-dependent methyltransferase	IPR029063; S-adenosyl-L-methionine-dependent methyltransferase
SUC	18.2234	18	2233803	1.81473e-11	intronic	VIT_18s0001g01670	hmg:100206476	uncharacterized LOC100206476; K06093 partitioning defective protein 6	IPR000571; Zinc finger, CCCH-type
SUC	18.2322	18	2322078	2.70408e-10	intronic	VIT_18s0001g01780	atr:18436888	ubinuclein-1; K17492 ubinuclein	IPR014840; Hpc2-related domain
SUC	18.2491	18	2490807	1.39478e-09	intergenic	VIT_18s0001g02080	vvi:100255774	cyclin-A1-4; K06627 cyclin-A	IPR004367; Cyclin, C-terminal domain	IPR006671; Cyclin, N-terminal	IPR013763; Cyclin-like
SUC	18.2491	18	2490807	1.39478e-09	intergenic	VIT_18s0001g02090	vvi:100245502	replication factor C subunit 4; K10755 replication factor C subunit 2/4	IPR003593; AAA+ ATPase domain	IPR003959; ATPase, AAA-type, core	IPR008921; DNA polymerase III, clamp loader complex, gamma/delta/delta subunit, C-terminal	IPR013748; Replication factor C, C-terminal	IPR027417; P-loop containing nucleoside triphosphate hydrolase
SUC	18.3117	18	3117020	8.91653e-11	intronic	VIT_18s0001g03100	vvi:100253978	RNA polymerase II transcription factor B subunit 4; K03143 transcription initiation factor TFIIH subunit 3	IPR004600; TFIIH subunit Tfb4/p34
SUC	18.3158	18	3157606	1.09084e-11	intronic	VIT_18s0001g03130	apla:101791394	EIF5B; eukaryotic translation initiation factor 5B; K03243 translation initiation factor 5B	IPR009057; Homeodomain-like	IPR019098; Histone chaperone domain CHZ
SUC	18.3169	18	3168662	2.09925e-11	intronic	VIT_18s0001g03130	apla:101791394	EIF5B; eukaryotic translation initiation factor 5B; K03243 translation initiation factor 5B	IPR009057; Homeodomain-like	IPR019098; Histone chaperone domain CHZ
SUC	18.3653	18	3653094	4.0356e-09	intronic	VIT_18s0001g04010			IPR007919; Uncharacterised protein family UPF0220
SUC	18.3682	18	3681912	3.04452e-11	intronic	VIT_18s0001g04040	cpap:110825475	uncharacterized protein LOC110825475; K11380 NuA3 HAT complex component NTO1	IPR001965; Zinc finger, PHD-type	IPR011011; Zinc finger, FYVE/PHD-type	IPR013083; Zinc finger, RING/FYVE/PHD-type	IPR019786; Zinc finger, PHD-type, conserved site	IPR019787; Zinc finger, PHD-finger
SUC	18.3718	18	3717675	2.95705e-10	intronic	VIT_18s0001g04100	vvi:100247177	histone acetyltransferase of the MYST family 2; K11308 histone acetyltransferase MYST1 [EC:2.3.1.48]	IPR000953; Chromo/chromo shadow domain	IPR002717; Histone acetyltransferase domain, MYST-type	IPR016181; Acyl-CoA N-acyltransferase	IPR016197; Chromo domain-like	IPR025995; RNA binding activity-knot of a chromodomain
SUC	18.3824	18	3824158	1.17171e-11	exonic	VIT_18s0001g04340	vvi:100267713	serine hydroxymethyltransferase 7; K00600 glycine hydroxymethyltransferase [EC:2.1.2.1]	IPR001085; Serine hydroxymethyltransferase	IPR015421; Pyridoxal phosphate-dependent transferase, major region, subdomain 1	IPR015422; Pyridoxal phosphate-dependent transferase, major region, subdomain 2	IPR015424; Pyridoxal phosphate-dependent transferase
SUC	18.3887	18	3886861	7.87858e-12	intronic	VIT_18s0001g04540			IPR018791; UV radiation resistance protein/autophagy-related protein 14
SUC	18.3927	18	3927304	1.58257e-09	exonic	VIT_18s0001g04630	vvi:100267796	aminotransferase ALD1; K10206 LL-diaminopimelate aminotransferase [EC:2.6.1.83]	IPR004839; Aminotransferase, class I/classII	IPR015421; Pyridoxal phosphate-dependent transferase, major region, subdomain 1	IPR015422; Pyridoxal phosphate-dependent transferase, major region, subdomain 2	IPR015424; Pyridoxal phosphate-dependent transferase	IPR019942; LL-diaminopimelate aminotransferase
SUC	18.3946	18	3945626	1.84162e-11	intronic	VIT_18s0001g04680	nnu:104605900	golgin subfamily B member 1-like; K20478 golgin subfamily B member 1	IPR019448; EEIG1/EHBP1 N-terminal domain
SUC	18.4115	18	4114777	4.88332e-10	upstream	VIT_18s0001g04980	vvi:100247288	acetyl-CoA carboxylase 1; K11262 acetyl-CoA carboxylase / biotin carboxylase 1 [EC:6.4.1.2 6.3.4.14 2.1.3.15]	IPR000022; Carboxyl transferase	IPR000089; Biotin/lipoyl attachment	IPR001882; Biotin-binding site	IPR005479; Carbamoyl-phosphate synthetase large subunit-like, ATP-binding domain	IPR005481; Biotin carboxylase-like, N-terminal domain	IPR005482; Biotin carboxylase, C-terminal	IPR011053; Single hybrid motif	IPR011054; Rudiment single hybrid motif	IPR011761; ATP-grasp fold	IPR011762; Acetyl-coenzyme A carboxyltransferase, N-terminal	IPR011763; Acetyl-coenzyme A carboxyltransferase, C-terminal	IPR011764; Biotin carboxylation domain	IPR013537; Acetyl-CoA carboxylase, central domain	IPR013815; ATP-grasp fold, subdomain 1	IPR013816; ATP-grasp fold, subdomain 2	IPR016185; Pre-ATP-grasp domain	IPR029045; ClpP/crotonase-like domain
SUC	18.413	18	4129805	9.45186e-11	downstream	VIT_18s0001g05030	ini:109180163	probable glucan 1,3-beta-glucosidase A; K01210 glucan 1,3-beta-glucosidase [EC:3.2.1.58]	IPR001547; Glycoside hydrolase, family 5	IPR008999; Actin cross-linking	IPR010431; Fascin	IPR013781; Glycoside hydrolase, catalytic domain	IPR017853; Glycoside hydrolase superfamily
SUC	18.4464	18	4464321	1.84771e-10	intergenic	VIT_18s0001g05730	sgh:107584650	protein disulfide-isomerase TMX3-like isoform X1; K09585 thioredoxin domain-containing protein 10 [EC:5.3.4.1]	IPR012336; Thioredoxin-like fold	IPR013766; Thioredoxin domain
SUC	18.4464	18	4464321	1.84771e-10	intergenic	VIT_18s0001g05740			IPR007087; Zinc finger, C2H2	IPR015880; Zinc finger, C2H2-like	IPR016177; DNA-binding domain
SUC	18.5109	18	5108725	2.21259e-11	intergenic	VIT_18s0001g06850	vvi:100257440	cationic peroxidase 1; K00430 peroxidase [EC:1.11.1.7]	IPR000823; Plant peroxidase	IPR002016; Haem peroxidase, plant/fungal/bacterial	IPR010255; Haem peroxidase	IPR019793; Peroxidases heam-ligand binding site	IPR019794; Peroxidase, active site
SUC	18.5109	18	5108725	2.21259e-11	intergenic	VIT_18s0001g06890	vvi:100267701	cationic peroxidase 1; K00430 peroxidase [EC:1.11.1.7]	IPR000823; Plant peroxidase	IPR002016; Haem peroxidase, plant/fungal/bacterial	IPR010255; Haem peroxidase	IPR019793; Peroxidases heam-ligand binding site	IPR019794; Peroxidase, active site
SUC	18.5271	18	5271112	1.22448e-10	exonic	VIT_18s0001g07070	dosa:Os03t0788500-01	Os03g0788500, CDPK10, CALCIUM-DEPENDENT_PROTEIN_KINASE_10; Similar to Calcium-dependent protein kinase 2.; K13412 calcium-dependent protein kinase [EC:2.7.11.1]	IPR000719; Protein kinase domain	IPR002290; Serine/threonine/dual specificity protein kinase, catalytic domain	IPR008271; Serine/threonine-protein kinase, active site	IPR011009; Protein kinase-like domain	IPR017441; Protein kinase, ATP binding site
SUC	18.5452	18	5451835	6.74545e-11	intergenic	VIT_18s0001g07210
SUC	18.5452	18	5451835	6.74545e-11	intergenic	VIT_18s0001g07220	vvi:100247298	cyclin-D4-2; K18810 cyclin D1/2/4, plant	IPR004367; Cyclin, C-terminal domain	IPR006671; Cyclin, N-terminal	IPR013763; Cyclin-like
SUC	18.551	18	5509592	2.48347e-11	intronic	VIT_18s0001g07280	vvi:100262681	glucose-6-phosphate isomerase 1, chloroplastic; K01810 glucose-6-phosphate isomerase [EC:5.3.1.9]	IPR001672; Phosphoglucose isomerase (PGI)	IPR018189; Phosphoglucose isomerase, conserved site
SUC	18.5532	18	5532057	5.40968e-09	intronic	VIT_18s0001g07290
SUC	18.5621	18	5621066	2.6396e-09	UTR3	VIT_18s0001g07350
SUC	18.5741	18	5740945	1.95924e-09	intronic	VIT_18s0001g07480	vvi:104882498	probable ubiquitin-like-specific protease 2B; K08596 sentrin-specific protease 7 [EC:3.4.22.68]	IPR003653; Ulp1 protease family, C-terminal catalytic domain
SUC	18.6969	18	6969118	7.6892e-10	downstream	VIT_18s0001g08530	cic:CICLE_v10029910mg	hypothetical protein; K01188 beta-glucosidase [EC:3.2.1.21]	IPR029063; S-adenosyl-L-methionine-dependent methyltransferase
SUC	18.7213	18	7213121	3.90606e-11	intronic	VIT_18s0001g08720	pvu:PHAVU_009G0723001	hypothetical protein; K05853 Ca2+ transporting ATPase, sarcoplasmic/endoplasmic reticulum [EC:3.6.3.8]	IPR019141; Protein of unknown function DUF2045
SUC	18.7214	18	7213655	4.31227e-09	intronic	VIT_18s0001g08720	pvu:PHAVU_009G0723001	hypothetical protein; K05853 Ca2+ transporting ATPase, sarcoplasmic/endoplasmic reticulum [EC:3.6.3.8]	IPR019141; Protein of unknown function DUF2045
SUC	18.7364	18	7363559	9.86802e-11	intronic	VIT_18s0001g08850	vvi:100266003	calcium-transporting ATPase 3, endoplasmic reticulum-type; K05853 Ca2+ transporting ATPase, sarcoplasmic/endoplasmic reticulum [EC:3.6.3.8]	IPR001757; P-type ATPase	IPR005782; P-type ATPase, subfamily IIA, SERCA-type	IPR006068; Cation-transporting P-type ATPase, C-terminal	IPR008250; P-type ATPase, A domain	IPR018303; P-type ATPase, phosphorylation site	IPR023214; HAD-like domain	IPR023298; P-type ATPase, transmembrane domain	IPR023299; P-type ATPase, cytoplasmic domain N
SUC	18.7369	18	7369128	2.35891e-10	intronic	VIT_18s0001g08850	vvi:100266003	calcium-transporting ATPase 3, endoplasmic reticulum-type; K05853 Ca2+ transporting ATPase, sarcoplasmic/endoplasmic reticulum [EC:3.6.3.8]	IPR001757; P-type ATPase	IPR005782; P-type ATPase, subfamily IIA, SERCA-type	IPR006068; Cation-transporting P-type ATPase, C-terminal	IPR008250; P-type ATPase, A domain	IPR018303; P-type ATPase, phosphorylation site	IPR023214; HAD-like domain	IPR023298; P-type ATPase, transmembrane domain	IPR023299; P-type ATPase, cytoplasmic domain N
SUC	18.7387	18	7387312	2.74899e-09	intronic	VIT_18s0001g08850	vvi:100266003	calcium-transporting ATPase 3, endoplasmic reticulum-type; K05853 Ca2+ transporting ATPase, sarcoplasmic/endoplasmic reticulum [EC:3.6.3.8]	IPR001757; P-type ATPase	IPR005782; P-type ATPase, subfamily IIA, SERCA-type	IPR006068; Cation-transporting P-type ATPase, C-terminal	IPR008250; P-type ATPase, A domain	IPR018303; P-type ATPase, phosphorylation site	IPR023214; HAD-like domain	IPR023298; P-type ATPase, transmembrane domain	IPR023299; P-type ATPase, cytoplasmic domain N
SUC	18.9341	18	9340696	2.62486e-11	exonic	VIT_18s0001g11030	pfy:PFICI_12288	hypothetical protein; K07827 GTPase KRas	IPR011989; Armadillo-like helical	IPR016024; Armadillo-type fold	IPR029058; Alpha/Beta hydrolase fold
SUC	18.1605	18	16047261	4.35847e-11	intronic	VIT_18s0076g00280	cmos:111439047	protein-tyrosine-phosphatase PTP1; K18038 tyrosine-protein phosphatase non-receptor type 9 [EC:3.1.3.48]	IPR000242; PTP type protein phosphatase	IPR000387; Tyrosine specific protein phosphatases domain	IPR003595; Protein-tyrosine phosphatase, catalytic	IPR016130; Protein-tyrosine phosphatase, active site	IPR029021; Protein-tyrosine phosphatase-like
SUC	18.1732	18	17323818	4.82281e-12	intergenic	VIT_18s0086g00180	vvi:100264851	protein DETOXIFICATION 54; K03327 multidrug resistance protein, MATE family	IPR002528; Multi antimicrobial extrusion protein
SUC	18.1732	18	17323818	4.82281e-12	intergenic	VIT_18s0086g00190	vvi:100254444	probable magnesium transporter NIPA6; K22733 magnesium transporter	IPR008521; Magnesium transporter NIPA
SUC	18.1732	18	17324289	5.11922e-09	intergenic	VIT_18s0086g00180	vvi:100264851	protein DETOXIFICATION 54; K03327 multidrug resistance protein, MATE family	IPR002528; Multi antimicrobial extrusion protein
SUC	18.1732	18	17324289	5.11922e-09	intergenic	VIT_18s0086g00190	vvi:100254444	probable magnesium transporter NIPA6; K22733 magnesium transporter	IPR008521; Magnesium transporter NIPA
SUC	18.1734	18	17341363	2.15463e-10	intergenic	VIT_18s0086g00180	vvi:100264851	protein DETOXIFICATION 54; K03327 multidrug resistance protein, MATE family	IPR002528; Multi antimicrobial extrusion protein
SUC	18.1734	18	17341363	2.15463e-10	intergenic	VIT_18s0086g00190	vvi:100254444	probable magnesium transporter NIPA6; K22733 magnesium transporter	IPR008521; Magnesium transporter NIPA
SUC	18.21	18	20996019	2.65346e-09	intergenic	VIT_18s0072g01240	ghi:107951743	cytosolic sulfotransferase 16-like; K22312 hydroxyjasmonate sulfotransferase [EC:2.8.2.39]	IPR000863; Sulfotransferase domain	IPR027417; P-loop containing nucleoside triphosphate hydrolase
SUC	18.21	18	20996019	2.65346e-09	intergenic	VIT_18s0072g01250	ghi:107888121	flavonol sulfotransferase-like; K22312 hydroxyjasmonate sulfotransferase [EC:2.8.2.39]	IPR000863; Sulfotransferase domain	IPR027417; P-loop containing nucleoside triphosphate hydrolase
SUC	18.2205	18	22049372	1.49872e-11	intergenic	VIT_18s0075g00530	vvi:100261103	laccase-14-like; K05909 laccase [EC:1.10.3.2]	IPR001117; Multicopper oxidase, type 1	IPR002355; Multicopper oxidase, copper-binding site	IPR008972; Cupredoxin	IPR011706; Multicopper oxidase, type 2	IPR011707; Multicopper oxidase, type 3	IPR017761; Laccase	IPR033138; Multicopper oxidases, conserved site
SUC	18.2205	18	22049372	1.49872e-11	intergenic	VIT_18s0075g00540	vvi:100261086	laccase-14; K05909 laccase [EC:1.10.3.2]	IPR001117; Multicopper oxidase, type 1	IPR002355; Multicopper oxidase, copper-binding site	IPR008972; Cupredoxin	IPR011706; Multicopper oxidase, type 2	IPR011707; Multicopper oxidase, type 3	IPR017761; Laccase	IPR033138; Multicopper oxidases, conserved site
SUC	18.221	18	22099168	1.3918e-09	UTR3	VIT_18s0075g00570
SUC	18.2233	18	22328834	3.97539e-11	intergenic	VIT_18s0075g00670	vvi:100256018	laccase-14; K05909 laccase [EC:1.10.3.2]	IPR001117; Multicopper oxidase, type 1	IPR002355; Multicopper oxidase, copper-binding site	IPR008972; Cupredoxin	IPR011706; Multicopper oxidase, type 2	IPR011707; Multicopper oxidase, type 3	IPR017761; Laccase	IPR033138; Multicopper oxidases, conserved site
SUC	18.2233	18	22328834	3.97539e-11	intergenic	VIT_18s0075g00690	aly:ARALYDRAFT_334507	flavin-containing monooxygenase family protein; K22324 aliphatic glucosinolate S-oxygenase [EC:1.14.13.237]	IPR020946; Flavin monooxygenase-like	IPR023753; FAD/NAD(P)-binding domain
SUC	18.2301	18	23010475	5.10958e-09	intergenic	VIT_18s0075g01080
SUC	18.2301	18	23010475	5.10958e-09	intergenic	VIT_18s0075g01090	vvi:100268050	laccase-15-like; K05909 laccase [EC:1.10.3.2]	IPR001117; Multicopper oxidase, type 1	IPR008972; Cupredoxin	IPR011706; Multicopper oxidase, type 2
SUC	18.2369	18	23685592	5.84106e-10	exonic	VIT_18s0117g00360	cic:CICLE_v100041741m	hypothetical protein; K19613 leucine-rich repeat protein SHOC2	IPR000157; Toll/interleukin-1 receptor homology (TIR) domain	IPR002182; NB-ARC	IPR003591; Leucine-rich repeat, typical subtype	IPR003593; AAA+ ATPase domain	IPR027417; P-loop containing nucleoside triphosphate hydrolase	IPR032675; Leucine-rich repeat domain, L domain-like
SUC	21.3603	3_random	360272	3.89283e-09	intronic	VIT_03s0038g00370	vvi:100247107	fructose-1,6-bisphosphatase, chloroplastic; K03841 fructose-1,6-bisphosphatase I [EC:3.1.3.11]	IPR000146; Fructose-1,6-bisphosphatase class 1/Sedoheputulose-1,7-bisphosphatase	IPR028343; Fructose-1,6-bisphosphatase
SUC	33.3592	Un	35916795	1.15514e-09	upstream	VIT_00s0835g00010
Panicle Type	13.2149	13	21493492	2.67415e-09	intronic	VIT_13s0064g00050	vvi:100249999	GFPT2; glutamine--fructose-6-phosphate aminotransferase [isomerizing] 2; K00820 glucosamine---fructose-6-phosphate aminotransferase (isomerizing) [EC:2.6.1.16]	IPR001347; Sugar isomerase (SIS)	IPR005855; Glucosamine-fructose-6-phosphate aminotransferase, isomerising	IPR017932; Glutamine amidotransferase type 2 domain	IPR029055; Nucleophile aminohydrolases, N-terminal
Seed 2017	2.94067	2	9406695	1.08373e-09	downstream	VIT_02s0012g02460	vvi:100249166	NADP-dependent malic enzyme; K00029 malate dehydrogenase (oxaloacetate-decarboxylating)(NADP+) [EC:1.1.1.40]	IPR001891; Malic oxidoreductase	IPR012301; Malic enzyme, N-terminal domain	IPR012302; Malic enzyme, NAD-binding	IPR016040; NAD(P)-binding domain
Seed 2017	2.14368	2	14368366	2.65887e-10	intergenic	VIT_02s0033g00460	vvi:100244722	transcription factor MYB75; K09422 transcription factor MYB, plant	IPR001005; SANT/Myb domain	IPR009057; Homeodomain-like	IPR017877; Myb-like domain	IPR017930; Myb domain
Seed 2017	2.14368	2	14368366	2.65887e-10	intergenic	VIT_02s0033g00480
Seed 2017	2.14368	2	14368437	2.86544e-09	intergenic	VIT_02s0033g00460	vvi:100244722	transcription factor MYB75; K09422 transcription factor MYB, plant	IPR001005; SANT/Myb domain	IPR009057; Homeodomain-like	IPR017877; Myb-like domain	IPR017930; Myb domain
Seed 2017	2.14368	2	14368437	2.86544e-09	intergenic	VIT_02s0033g00480
Seed 2017	2.14369	2	14368586	1.14651e-11	intergenic	VIT_02s0033g00460	vvi:100244722	transcription factor MYB75; K09422 transcription factor MYB, plant	IPR001005; SANT/Myb domain	IPR009057; Homeodomain-like	IPR017877; Myb-like domain	IPR017930; Myb domain
Seed 2017	2.14369	2	14368586	1.14651e-11	intergenic	VIT_02s0033g00480
Seed 2017	2.16355	2	16354700	1.42332e-11	intergenic	VIT_02s0033g01110	vvi:104882706	cyclin-dependent kinase F-4; K08829 male germ cell-associated kinase [EC:2.7.11.22]	IPR000719; Protein kinase domain	IPR002290; Serine/threonine/dual specificity protein kinase, catalytic domain	IPR008271; Serine/threonine-protein kinase, active site	IPR011009; Protein kinase-like domain	IPR017441; Protein kinase, ATP binding site
Seed 2017	2.16355	2	16354700	1.42332e-11	intergenic	VIT_02s0033g01120	rcu:8288925	uncharacterized protein LOC8288925; K15449 tRNA wybutosine-synthesizing protein 1 [EC:4.1.3.44]	IPR004159; Putative S-adenosyl-L-methionine-dependent methyltransferase	IPR029063; S-adenosyl-L-methionine-dependent methyltransferase
Seed 2017	3.82406	3	8240601	2.30143e-11	exonic	VIT_03s0088g00220	vvi:100255412	replication protein A 70 kDa DNA-binding subunit B; K07466 replication factor A1	IPR012340; Nucleic acid-binding, OB-fold	IPR013955; Replication factor A, C-terminal
Seed 2017	7.63435	7	6343504	1.68416e-13	intergenic	VIT_07s0005g03450	vvi:100263447	structural maintenance of chromosomes protein 1; K06636 structural maintenance of chromosome 1	IPR010935; SMCs flexible hinge
Seed 2017	7.63435	7	6343504	1.68416e-13	intergenic	VIT_07s0005g03470	vvi:100263447	structural maintenance of chromosomes protein 1; K06636 structural maintenance of chromosome 1	IPR003395; RecF/RecN/SMC, N-terminal	IPR027417; P-loop containing nucleoside triphosphate hydrolase
Seed 2017	7.63435	7	6343509	7.10715e-10	intergenic	VIT_07s0005g03450	vvi:100263447	structural maintenance of chromosomes protein 1; K06636 structural maintenance of chromosome 1	IPR010935; SMCs flexible hinge
Seed 2017	7.63435	7	6343509	7.10715e-10	intergenic	VIT_07s0005g03470	vvi:100263447	structural maintenance of chromosomes protein 1; K06636 structural maintenance of chromosome 1	IPR003395; RecF/RecN/SMC, N-terminal	IPR027417; P-loop containing nucleoside triphosphate hydrolase
Seed 2017	11.1399	11	13989535	5.65864e-10	exonic	VIT_11s0065g00310	tcc:18588238	auxin response factor 19; K14486 auxin response factor	IPR000270; PB1 domain	IPR003311; AUX/IAA protein	IPR003340; B3 DNA binding domain	IPR010525; Auxin response factor	IPR015300; DNA-binding pseudobarrel domain
Seed 2017	11.1399	11	13989634	1.79825e-12	exonic	VIT_11s0065g00310	tcc:18588238	auxin response factor 19; K14486 auxin response factor	IPR000270; PB1 domain	IPR003311; AUX/IAA protein	IPR003340; B3 DNA binding domain	IPR010525; Auxin response factor	IPR015300; DNA-binding pseudobarrel domain
Seed 2017	11.1562	11	15624772	4.7337e-09	intronic	VIT_11s0103g00120	vvi:100265994	phenylalanine--tRNA ligase, chloroplastic/mitochondrial; K01889 phenylalanyl-tRNA synthetase alpha chain [EC:6.1.1.20]	IPR002319; Phenylalanyl-tRNA synthetase	IPR004530; Phenylalanyl-tRNA synthetase, class IIc, mitochondrial	IPR005121; Phenylalanine-tRNA ligase, beta subunit, ferrodoxin-fold anticodon-binding	IPR006195; Aminoacyl-tRNA synthetase, class II
Seed 2017	11.1562	11	15624774	3.79591e-09	intronic	VIT_11s0103g00120	vvi:100265994	phenylalanine--tRNA ligase, chloroplastic/mitochondrial; K01889 phenylalanyl-tRNA synthetase alpha chain [EC:6.1.1.20]	IPR002319; Phenylalanyl-tRNA synthetase	IPR004530; Phenylalanyl-tRNA synthetase, class IIc, mitochondrial	IPR005121; Phenylalanine-tRNA ligase, beta subunit, ferrodoxin-fold anticodon-binding	IPR006195; Aminoacyl-tRNA synthetase, class II
Seed 2017	13.1356	13	13564104	1.63131e-09	intergenic	VIT_13s0073g00180
Seed 2017	13.1356	13	13564104	1.63131e-09	intergenic	VIT_13s0073g00200	csat:104771736	disease resistance protein RPS4; K16226 disease resistance protein RPS4
Seed 2017	14.3572	14	3572415	1.49336e-10	intergenic	VIT_14s0128g01040			IPR001929; Germin	IPR006045; Cupin 1	IPR011051; RmlC-like cupin domain	IPR014710; RmlC-like jelly roll fold	IPR019780; Germin, manganese binding site
Seed 2017	14.3572	14	3572415	1.49336e-10	intergenic	VIT_14s0030g00010	vvi:100244147	39S ribosomal protein L45, mitochondrial; K17426 large subunit ribosomal protein L45	IPR007379; Tim44-like domain	IPR032710; NTF2-like domain
Seed 2017	15.21	15	2099817	4.19364e-09	upstream;downstream	VIT_15s0024g01030	vvi:100246868	glutamate synthase 1 [NADH], chloroplastic; K00264 glutamate synthase (NADPH/NADH) [EC:1.4.1.13 1.4.1.14]	IPR017932; Glutamine amidotransferase type 2 domain	IPR029055; Nucleophile aminohydrolases, N-terminal
Seed 2017	15.21	15	2099817	4.19364e-09	upstream;downstream	VIT_15s0024g01040	mus:103996282	serine/threonine-protein kinase D6PK-like; K08286 protein-serine/threonine kinase [EC:2.7.11.-]
Seed 2017	17.9137	17	9137482	5.42236e-10	intergenic	VIT_17s0000g08120
Seed 2017	17.9137	17	9137482	5.42236e-10	intergenic	VIT_17s0000g08130	vvi:100248462	bidirectional sugar transporter SWEET5; K15382 solute carrier family 50 (sugar transporter)	IPR004316; SWEET sugar transporter
Seed 2017	18.2689	18	26889437	2.24408e-10	exonic	VIT_18s0041g01880	vvi:100232870	MADS5; MADS-box protein 5; K09264 MADS-box transcription factor, plant	IPR002100; Transcription factor, MADS-box	IPR002487; Transcription factor, K-box
Seed Mean	2.94063	2	9406344	1.56214e-09	downstream	VIT_02s0012g02460	vvi:100249166	NADP-dependent malic enzyme; K00029 malate dehydrogenase (oxaloacetate-decarboxylating)(NADP+) [EC:1.1.1.40]	IPR001891; Malic oxidoreductase	IPR012301; Malic enzyme, N-terminal domain	IPR012302; Malic enzyme, NAD-binding	IPR016040; NAD(P)-binding domain
Seed Mean	2.94067	2	9406695	1.21447e-11	downstream	VIT_02s0012g02460	vvi:100249166	NADP-dependent malic enzyme; K00029 malate dehydrogenase (oxaloacetate-decarboxylating)(NADP+) [EC:1.1.1.40]	IPR001891; Malic oxidoreductase	IPR012301; Malic enzyme, N-terminal domain	IPR012302; Malic enzyme, NAD-binding	IPR016040; NAD(P)-binding domain
Seed Mean	2.94069	2	9406870	5.04725e-09	downstream	VIT_02s0012g02460	vvi:100249166	NADP-dependent malic enzyme; K00029 malate dehydrogenase (oxaloacetate-decarboxylating)(NADP+) [EC:1.1.1.40]	IPR001891; Malic oxidoreductase	IPR012301; Malic enzyme, N-terminal domain	IPR012302; Malic enzyme, NAD-binding	IPR016040; NAD(P)-binding domain
Seed Mean	2.14368	2	14368366	1.23462e-10	intergenic	VIT_02s0033g00460	vvi:100244722	transcription factor MYB75; K09422 transcription factor MYB, plant	IPR001005; SANT/Myb domain	IPR009057; Homeodomain-like	IPR017877; Myb-like domain	IPR017930; Myb domain
Seed Mean	2.14368	2	14368366	1.23462e-10	intergenic	VIT_02s0033g00480
Seed Mean	2.14368	2	14368437	8.60351e-10	intergenic	VIT_02s0033g00460	vvi:100244722	transcription factor MYB75; K09422 transcription factor MYB, plant	IPR001005; SANT/Myb domain	IPR009057; Homeodomain-like	IPR017877; Myb-like domain	IPR017930; Myb domain
Seed Mean	2.14368	2	14368437	8.60351e-10	intergenic	VIT_02s0033g00480
Seed Mean	2.14369	2	14368586	1.72315e-12	intergenic	VIT_02s0033g00460	vvi:100244722	transcription factor MYB75; K09422 transcription factor MYB, plant	IPR001005; SANT/Myb domain	IPR009057; Homeodomain-like	IPR017877; Myb-like domain	IPR017930; Myb domain
Seed Mean	2.14369	2	14368586	1.72315e-12	intergenic	VIT_02s0033g00480
Seed Mean	2.16355	2	16354700	1.20901e-10	intergenic	VIT_02s0033g01110	vvi:104882706	cyclin-dependent kinase F-4; K08829 male germ cell-associated kinase [EC:2.7.11.22]	IPR000719; Protein kinase domain	IPR002290; Serine/threonine/dual specificity protein kinase, catalytic domain	IPR008271; Serine/threonine-protein kinase, active site	IPR011009; Protein kinase-like domain	IPR017441; Protein kinase, ATP binding site
Seed Mean	2.16355	2	16354700	1.20901e-10	intergenic	VIT_02s0033g01120	rcu:8288925	uncharacterized protein LOC8288925; K15449 tRNA wybutosine-synthesizing protein 1 [EC:4.1.3.44]	IPR004159; Putative S-adenosyl-L-methionine-dependent methyltransferase	IPR029063; S-adenosyl-L-methionine-dependent methyltransferase
Seed Mean	3.82406	3	8240601	2.05182e-10	exonic	VIT_03s0088g00220	vvi:100255412	replication protein A 70 kDa DNA-binding subunit B; K07466 replication factor A1	IPR012340; Nucleic acid-binding, OB-fold	IPR013955; Replication factor A, C-terminal
Seed Mean	7.63435	7	6343504	7.14807e-13	intergenic	VIT_07s0005g03450	vvi:100263447	structural maintenance of chromosomes protein 1; K06636 structural maintenance of chromosome 1	IPR010935; SMCs flexible hinge
Seed Mean	7.63435	7	6343504	7.14807e-13	intergenic	VIT_07s0005g03470	vvi:100263447	structural maintenance of chromosomes protein 1; K06636 structural maintenance of chromosome 1	IPR003395; RecF/RecN/SMC, N-terminal	IPR027417; P-loop containing nucleoside triphosphate hydrolase
Seed Mean	7.63435	7	6343509	2.06297e-09	intergenic	VIT_07s0005g03450	vvi:100263447	structural maintenance of chromosomes protein 1; K06636 structural maintenance of chromosome 1	IPR010935; SMCs flexible hinge
Seed Mean	7.63435	7	6343509	2.06297e-09	intergenic	VIT_07s0005g03470	vvi:100263447	structural maintenance of chromosomes protein 1; K06636 structural maintenance of chromosome 1	IPR003395; RecF/RecN/SMC, N-terminal	IPR027417; P-loop containing nucleoside triphosphate hydrolase
Seed Mean	11.9256	11	9256396	4.25517e-10	intergenic	VIT_11s0037g00750	vvi:100246771	uncharacterized LOC100246771; K10842 CDK-activating kinase assembly factor MAT1	IPR004575; Cdk-activating kinase assembly factor MAT1/Tfb3	IPR015877; Cdk-activating kinase assembly factor MAT1, centre
Seed Mean	11.9256	11	9256396	4.25517e-10	intergenic	VIT_11s0037g00770	hbr:110641258	MDIS1-interacting receptor like kinase 2-like; K04733 interleukin-1 receptor-associated kinase 4 [EC:2.7.11.1]	IPR011009; Protein kinase-like domain	IPR017441; Protein kinase, ATP binding site	IPR032675; Leucine-rich repeat domain, L domain-like
Seed Mean	11.1399	11	13989535	6.10527e-10	exonic	VIT_11s0065g00310	tcc:18588238	auxin response factor 19; K14486 auxin response factor	IPR000270; PB1 domain	IPR003311; AUX/IAA protein	IPR003340; B3 DNA binding domain	IPR010525; Auxin response factor	IPR015300; DNA-binding pseudobarrel domain
Seed Mean	11.1399	11	13989634	1.67321e-13	exonic	VIT_11s0065g00310	tcc:18588238	auxin response factor 19; K14486 auxin response factor	IPR000270; PB1 domain	IPR003311; AUX/IAA protein	IPR003340; B3 DNA binding domain	IPR010525; Auxin response factor	IPR015300; DNA-binding pseudobarrel domain
Seed Mean	11.1562	11	15624772	4.02009e-09	intronic	VIT_11s0103g00120	vvi:100265994	phenylalanine--tRNA ligase, chloroplastic/mitochondrial; K01889 phenylalanyl-tRNA synthetase alpha chain [EC:6.1.1.20]	IPR002319; Phenylalanyl-tRNA synthetase	IPR004530; Phenylalanyl-tRNA synthetase, class IIc, mitochondrial	IPR005121; Phenylalanine-tRNA ligase, beta subunit, ferrodoxin-fold anticodon-binding	IPR006195; Aminoacyl-tRNA synthetase, class II
Seed Mean	11.1562	11	15624774	2.73414e-09	intronic	VIT_11s0103g00120	vvi:100265994	phenylalanine--tRNA ligase, chloroplastic/mitochondrial; K01889 phenylalanyl-tRNA synthetase alpha chain [EC:6.1.1.20]	IPR002319; Phenylalanyl-tRNA synthetase	IPR004530; Phenylalanyl-tRNA synthetase, class IIc, mitochondrial	IPR005121; Phenylalanine-tRNA ligase, beta subunit, ferrodoxin-fold anticodon-binding	IPR006195; Aminoacyl-tRNA synthetase, class II
Seed Mean	13.1356	13	13559791	1.84655e-10	intergenic	VIT_13s0073g00180
Seed Mean	13.1356	13	13559791	1.84655e-10	intergenic	VIT_13s0073g00200	csat:104771736	disease resistance protein RPS4; K16226 disease resistance protein RPS4
Seed Mean	13.1356	13	13562589	3.09141e-09	intergenic	VIT_13s0073g00180
Seed Mean	13.1356	13	13562589	3.09141e-09	intergenic	VIT_13s0073g00200	csat:104771736	disease resistance protein RPS4; K16226 disease resistance protein RPS4
Seed Mean	13.1356	13	13562604	1.86289e-09	intergenic	VIT_13s0073g00180
Seed Mean	13.1356	13	13562604	1.86289e-09	intergenic	VIT_13s0073g00200	csat:104771736	disease resistance protein RPS4; K16226 disease resistance protein RPS4
Seed Mean	13.1356	13	13564104	6.22815e-11	intergenic	VIT_13s0073g00180
Seed Mean	13.1356	13	13564104	6.22815e-11	intergenic	VIT_13s0073g00200	csat:104771736	disease resistance protein RPS4; K16226 disease resistance protein RPS4
Seed Mean	13.1359	13	13590873	6.58732e-10	intergenic	VIT_13s0073g00220	vvi:100253824	probable alpha,alpha-trehalose-phosphate synthase [UDP-forming] 7; K16055 trehalose 6-phosphate synthase/phosphatase [EC:2.4.1.15 3.1.3.12]
Seed Mean	13.1359	13	13590873	6.58732e-10	intergenic	VIT_13s0073g00240	dia:Dtpsy_0562	glycosyl transferase family 2; K07011 uncharacterized protein	IPR001296; Glycosyl transferase, family 1
Seed Mean	13.1359	13	13590879	2.96498e-09	intergenic	VIT_13s0073g00220	vvi:100253824	probable alpha,alpha-trehalose-phosphate synthase [UDP-forming] 7; K16055 trehalose 6-phosphate synthase/phosphatase [EC:2.4.1.15 3.1.3.12]
Seed Mean	13.1359	13	13590879	2.96498e-09	intergenic	VIT_13s0073g00240	dia:Dtpsy_0562	glycosyl transferase family 2; K07011 uncharacterized protein	IPR001296; Glycosyl transferase, family 1
Seed Mean	13.1443	13	14430183	6.48308e-10	intergenic	VIT_13s0073g00550	vvi:100267983	beta-glucosidase BoGH3B; K05349 beta-glucosidase [EC:3.2.1.21]	IPR001764; Glycoside hydrolase, family 3, N-terminal	IPR002772; Glycoside hydrolase family 3 C-terminal domain	IPR017853; Glycoside hydrolase superfamily	IPR026892; Glycoside hydrolase family 3
Seed Mean	13.1443	13	14430183	6.48308e-10	intergenic	VIT_13s0073g00560	vvi:100233131	dnaJ protein homolog; K09503 DnaJ homolog subfamily A member 2	IPR001305; Heat shock protein DnaJ, cysteine-rich domain	IPR001623; DnaJ domain	IPR002939; Chaperone DnaJ, C-terminal	IPR008971; HSP40/DnaJ peptide-binding	IPR012724; Chaperone DnaJ	IPR018253; DnaJ domain, conserved site
Seed Mean	14.3572	14	3572415	2.75175e-11	intergenic	VIT_14s0128g01040			IPR001929; Germin	IPR006045; Cupin 1	IPR011051; RmlC-like cupin domain	IPR014710; RmlC-like jelly roll fold	IPR019780; Germin, manganese binding site
Seed Mean	14.3572	14	3572415	2.75175e-11	intergenic	VIT_14s0030g00010	vvi:100244147	39S ribosomal protein L45, mitochondrial; K17426 large subunit ribosomal protein L45	IPR007379; Tim44-like domain	IPR032710; NTF2-like domain
Seed Mean	15.21	15	2099817	3.38112e-09	upstream;downstream	VIT_15s0024g01030	vvi:100246868	glutamate synthase 1 [NADH], chloroplastic; K00264 glutamate synthase (NADPH/NADH) [EC:1.4.1.13 1.4.1.14]	IPR017932; Glutamine amidotransferase type 2 domain	IPR029055; Nucleophile aminohydrolases, N-terminal
Seed Mean	15.21	15	2099817	3.38112e-09	upstream;downstream	VIT_15s0024g01040	mus:103996282	serine/threonine-protein kinase D6PK-like; K08286 protein-serine/threonine kinase [EC:2.7.11.-]
Seed Mean	15.5305	15	5305250	4.13712e-09	intronic	VIT_15s0045g00440	jre:109018219	TMV resistance protein N-like; K19613 leucine-rich repeat protein SHOC2	IPR000157; Toll/interleukin-1 receptor homology (TIR) domain	IPR001611; Leucine-rich repeat	IPR003591; Leucine-rich repeat, typical subtype	IPR011713; Leucine-rich repeat 3	IPR032675; Leucine-rich repeat domain, L domain-like
Seed Mean	17.9137	17	9137482	1.21321e-09	intergenic	VIT_17s0000g08120
Seed Mean	17.9137	17	9137482	1.21321e-09	intergenic	VIT_17s0000g08130	vvi:100248462	bidirectional sugar transporter SWEET5; K15382 solute carrier family 50 (sugar transporter)	IPR004316; SWEET sugar transporter
Seed Mean	18.2609	18	26090759	3.71012e-09	intergenic	VIT_18s0041g01360	apro:F751_6784	hypothetical protein; K06691 26S proteasome regulatory subunit N13	IPR006636; Heat shock chaperonin-binding
Seed Mean	18.2609	18	26090759	3.71012e-09	intergenic	VIT_18s0041g01370	ghi:107918178	TMV resistance protein N-like; K19613 leucine-rich repeat protein SHOC2	IPR001611; Leucine-rich repeat	IPR003591; Leucine-rich repeat, typical subtype	IPR032675; Leucine-rich repeat domain, L domain-like
Seed Mean	18.2689	18	26889437	3.98786e-10	exonic	VIT_18s0041g01880	vvi:100232870	MADS5; MADS-box protein 5; K09264 MADS-box transcription factor, plant	IPR002100; Transcription factor, MADS-box	IPR002487; Transcription factor, K-box
Shape-2016	1.19954	1	19954317	2.47325e-09	exonic	VIT_01s0010g02910	egr:104422119	receptor protein kinase-like protein ZAR1; K04733 interleukin-1 receptor-associated kinase 4 [EC:2.7.11.1]	IPR000719; Protein kinase domain	IPR002290; Serine/threonine/dual specificity protein kinase, catalytic domain	IPR008271; Serine/threonine-protein kinase, active site	IPR011009; Protein kinase-like domain	IPR013210; Leucine-rich repeat-containing N-terminal, plant-type	IPR032675; Leucine-rich repeat domain, L domain-like
Shape-2016	1.19958	1	19958470	3.64578e-11	downstream	VIT_01s0010g02910	egr:104422119	receptor protein kinase-like protein ZAR1; K04733 interleukin-1 receptor-associated kinase 4 [EC:2.7.11.1]	IPR000719; Protein kinase domain	IPR002290; Serine/threonine/dual specificity protein kinase, catalytic domain	IPR008271; Serine/threonine-protein kinase, active site	IPR011009; Protein kinase-like domain	IPR013210; Leucine-rich repeat-containing N-terminal, plant-type	IPR032675; Leucine-rich repeat domain, L domain-like
Shape-2016	1.19963	1	19962837	1.99981e-09	intergenic	VIT_01s0010g02910	egr:104422119	receptor protein kinase-like protein ZAR1; K04733 interleukin-1 receptor-associated kinase 4 [EC:2.7.11.1]	IPR000719; Protein kinase domain	IPR002290; Serine/threonine/dual specificity protein kinase, catalytic domain	IPR008271; Serine/threonine-protein kinase, active site	IPR011009; Protein kinase-like domain	IPR013210; Leucine-rich repeat-containing N-terminal, plant-type	IPR032675; Leucine-rich repeat domain, L domain-like
Shape-2016	1.19963	1	19962837	1.99981e-09	intergenic	VIT_01s0010g02920	vvi:100261447	pre-mRNA-splicing factor ATP-dependent RNA helicase DEAH7; K12815 pre-mRNA-splicing factor ATP-dependent RNA helicase DHX38/PRP16 [EC:3.6.4.13]	IPR001650; Helicase, C-terminal	IPR007502; Helicase-associated domain	IPR011545; DEAD/DEAH box helicase domain	IPR011709; Domain of unknown function DUF1605	IPR014001; Helicase superfamily 1/2, ATP-binding domain	IPR027417; P-loop containing nucleoside triphosphate hydrolase
Shape-2016	1.19978	1	19978173	4.44931e-09	intronic	VIT_01s0010g02920	vvi:100261447	pre-mRNA-splicing factor ATP-dependent RNA helicase DEAH7; K12815 pre-mRNA-splicing factor ATP-dependent RNA helicase DHX38/PRP16 [EC:3.6.4.13]	IPR001650; Helicase, C-terminal	IPR007502; Helicase-associated domain	IPR011545; DEAD/DEAH box helicase domain	IPR011709; Domain of unknown function DUF1605	IPR014001; Helicase superfamily 1/2, ATP-binding domain	IPR027417; P-loop containing nucleoside triphosphate hydrolase
Shape-2016	1.20686	1	20686245	2.83687e-09	intergenic	VIT_01s0010g03340	dzi:111307309	probable pectate lyase 1; K01728 pectate lyase [EC:4.2.2.2]	IPR011050; Pectin lyase fold/virulence factor	IPR012334; Pectin lyase fold
Shape-2016	1.20686	1	20686245	2.83687e-09	intergenic	VIT_01s0010g03350	vvi:100247229	putative ribosome biogenesis GTPase RsgA; K06949 ribosome biogenesis GTPase / thiamine phosphate phosphatase [EC:3.6.1.- 3.1.3.100]	IPR004881; Ribosome biogenesis GTPase RsgA, putative	IPR010914; RsgA type GTPase domain	IPR012340; Nucleic acid-binding, OB-fold	IPR027417; P-loop containing nucleoside triphosphate hydrolase	IPR030378; Circularly permuted (CP)-type guanine nucleotide-binding (G) domain
Shape-2016	2.63827	2	6382697	6.99322e-10	intronic	VIT_02s0012g00530	vvi:100260851	ribose-phosphate pyrophosphokinase 1; K00948 ribose-phosphate pyrophosphokinase [EC:2.7.6.1]	IPR000842; Phosphoribosyl pyrophosphate synthetase, conserved site	IPR005946; Ribose-phosphate diphosphokinase	IPR029057; Phosphoribosyltransferase-like	IPR029099; Ribose-phosphate pyrophosphokinase, N-terminal domain
Shape-2016	2.63827	2	6382744	6.73737e-10	intronic	VIT_02s0012g00530	vvi:100260851	ribose-phosphate pyrophosphokinase 1; K00948 ribose-phosphate pyrophosphokinase [EC:2.7.6.1]	IPR000842; Phosphoribosyl pyrophosphate synthetase, conserved site	IPR005946; Ribose-phosphate diphosphokinase	IPR029057; Phosphoribosyltransferase-like	IPR029099; Ribose-phosphate pyrophosphokinase, N-terminal domain
Shape-2016	3.67826	3	6782578	1.54996e-09	intergenic	VIT_03s0091g00410	eus:EUTSA_v10012901mg	hypothetical protein; K11426 SET and MYND domain-containing protein	IPR006873; Protein of unknown function DUF620
Shape-2016	3.67826	3	6782578	1.54996e-09	intergenic	VIT_03s0091g00420	fab:101816860	WASF2; WAS protein family member 2; K05748 WAS protein family, member 2
Shape-2016	7.20085	7	20085154	3.44369e-09	exonic	VIT_07s0031g03210	vvi:100249013	serine/threonine-protein kinase SRK2A; K14498 serine/threonine-protein kinase SRK2 [EC:2.7.11.1]	IPR000719; Protein kinase domain	IPR002290; Serine/threonine/dual specificity protein kinase, catalytic domain	IPR008271; Serine/threonine-protein kinase, active site	IPR011009; Protein kinase-like domain	IPR017441; Protein kinase, ATP binding site
Shape-2016	8.15816	8	15815806	3.58588e-09	intergenic	VIT_08s0007g01740	cvr:CHLNCDRAFT_142358	hypothetical protein; K18342 OTU domain-containing protein 6 [EC:3.4.19.12]	IPR003323; OTU domain
Shape-2016	8.15816	8	15815806	3.58588e-09	intergenic	VIT_08s0007g01750	vvi:100266499	acetyl-coenzyme A carboxylase carboxyl transferase subunit alpha, chloroplastic; K01962 acetyl-CoA carboxylase carboxyl transferase subunit alpha [EC:6.4.1.2 2.1.3.15]	IPR001095; Acetyl-CoA carboxylase, alpha subunit	IPR011763; Acetyl-coenzyme A carboxyltransferase, C-terminal	IPR029045; ClpP/crotonase-like domain
Shape-2016	10.1978	10	1978291	3.44772e-10	intergenic	VIT_10s0003g00720
Shape-2016	10.1978	10	1978291	3.44772e-10	intergenic	VIT_10s0003g00750			IPR008383; Apoptosis inhibitory 5
Shape-2016	10.1987	10	1986511	3.85542e-09	intergenic	VIT_10s0003g00720
Shape-2016	10.1987	10	1986511	3.85542e-09	intergenic	VIT_10s0003g00750			IPR008383; Apoptosis inhibitory 5
Shape-2016	12.1795	12	17953581	3.13126e-09	intergenic	VIT_12s0034g01780	vvi:100267001	arginine and glutamate-rich protein 1-like; K13173 arginine and glutamate-rich protein 1
Shape-2016	12.1795	12	17953581	3.13126e-09	intergenic	VIT_12s0034g01790	vvi:100258261	phosphatidylinositol 4-phosphate 5-kinase 8; K00889 1-phosphatidylinositol-4-phosphate 5-kinase [EC:2.7.1.68]	IPR002498; Phosphatidylinositol-4-phosphate 5-kinase, core	IPR003409; MORN motif	IPR016034; Phosphatidylinositol-4-phosphate 5-kinase, core, subgroup	IPR017163; Phosphatidylinositol-4-phosphate 5-kinase, plant	IPR023610; Phosphatidylinositol-4-phosphate 5-kinase	IPR027483; Phosphatidylinositol-4-phosphate 5-kinase, C-terminal	IPR027484; Phosphatidylinositol-4-phosphate 5-kinase, N-terminal domain
Shape-2016	15.1566	15	15655531	2.93181e-11	intergenic	VIT_15s0048g01500	vvi:100252376	geraniol 8-hydroxylase-like; K20556 cytochrome P450 family 76 subfamily C	IPR001128; Cytochrome P450	IPR002401; Cytochrome P450, E-class, group I	IPR017972; Cytochrome P450, conserved site
Shape-2016	15.1566	15	15655531	2.93181e-11	intergenic	VIT_15s0048g01530	vvi:100252376	geraniol 8-hydroxylase-like; K20556 cytochrome P450 family 76 subfamily C	IPR001128; Cytochrome P450	IPR002401; Cytochrome P450, E-class, group I	IPR017972; Cytochrome P450, conserved site
Shape-2016	18.1128	18	11276358	1.92036e-09	exonic	VIT_18s0001g13220	sind:105165964	pentatricopeptide repeat-containing protein At1g20230 isoform X1; K06180 23S rRNA pseudouridine1911/1915/1917 synthase [EC:5.4.99.23]	IPR002885; Pentatricopeptide repeat	IPR011990; Tetratricopeptide-like helical domain	IPR032867; DYW domain
Shape-2016	33.1489	Un	1489436	4.52778e-09	intergenic	VIT_00s0125g00150	mdm:103438143	probable LRR receptor-like serine/threonine-protein kinase At1g56130; K22698 protein SEY1 [EC:3.6.5.-]	IPR001611; Leucine-rich repeat	IPR032675; Leucine-rich repeat domain, L domain-like
Shape-2016	33.1489	Un	1489436	4.52778e-09	intergenic	VIT_00s0125g00160	pavi:110761472	probable LRR receptor-like serine/threonine-protein kinase At1g56130; K04733 interleukin-1 receptor-associated kinase 4 [EC:2.7.11.1]
Shape-2016	33.1512	Un	1511930	5.3129e-10	intergenic	VIT_00s0125g00160	pavi:110761472	probable LRR receptor-like serine/threonine-protein kinase At1g56130; K04733 interleukin-1 receptor-associated kinase 4 [EC:2.7.11.1]
Shape-2016	33.1512	Un	1511930	5.3129e-10	intergenic	VIT_00s0125g00170	vvi:100259773	peroxisome biogenesis protein 1; K13338 peroxin-1	IPR003593; AAA+ ATPase domain	IPR003959; ATPase, AAA-type, core	IPR003960; ATPase, AAA-type, conserved site	IPR009010; Aspartate decarboxylase-like domain	IPR015342; Peroxisome biogenesis factor 1, N-terminal, psi beta-barrel fold	IPR025653; Peroxisome biogenesis factor 1	IPR027417; P-loop containing nucleoside triphosphate hydrolase	IPR029067; CDC48 domain 2-like
Shape-2016	33.1482	Un	14818389	1.2088e-09	intergenic	VIT_00s0226g00050	nnu:104603307	disease resistance protein RPP8-like; K13457 disease resistance protein RPM1	IPR002182; NB-ARC	IPR027417; P-loop containing nucleoside triphosphate hydrolase	IPR032675; Leucine-rich repeat domain, L domain-like
Shape-2016	33.1482	Un	14818389	1.2088e-09	intergenic	VIT_00s0226g00060	sre:PTSG_12754	hypothetical protein; K06972 presequence protease [EC:3.4.24.-]	IPR007374; ASCH domain	IPR015947; PUA-like domain
Shape-2016	33.1484	Un	14840098	2.98785e-09	intronic	VIT_00s0226g00060	sre:PTSG_12754	hypothetical protein; K06972 presequence protease [EC:3.4.24.-]	IPR007374; ASCH domain	IPR015947; PUA-like domain
Shape-2016	33.3413	Un	34129481	3.36883e-09	intronic	VIT_00s0682g00030
Shape-2017	1.28874	1	2887422	1.92072e-11	intronic	VIT_01s0011g03190	vvi:100242343	ATP-dependent Clp protease adapter protein ClpS-like; K06891 ATP-dependent Clp protease adaptor protein ClpS	IPR003769; Adaptor protein ClpS, core	IPR014719; Ribosomal protein L7/L12, C-terminal/adaptor protein ClpS-like
Shape-2017	3.22609	3	2260858	6.23819e-10	intergenic	VIT_03s0038g03140	vvi:100248647	probable flavin-containing monooxygenase 1; K00485 dimethylaniline monooxygenase (N-oxide forming) [EC:1.14.13.8]	IPR012143; Dimethylaniline monooxygenase, N-oxide-forming	IPR020946; Flavin monooxygenase-like	IPR023753; FAD/NAD(P)-binding domain
Shape-2017	3.22609	3	2260858	6.23819e-10	intergenic	VIT_03s0038g03150	vvi:100243508	probable flavin-containing monooxygenase 1; K00485 dimethylaniline monooxygenase (N-oxide forming) [EC:1.14.13.8]	IPR012143; Dimethylaniline monooxygenase, N-oxide-forming	IPR020946; Flavin monooxygenase-like	IPR023753; FAD/NAD(P)-binding domain
Shape-2017	4.17975	4	179750	1.07363e-09	exonic	VIT_04s0008g00250	adu:107473221	probable amino acid permease 7; K14209 solute carrier family 36 (proton-coupled amino acid transporter)	IPR013057; Amino acid transporter, transmembrane domain
Shape-2017	6.58514	6	5851355	3.14548e-09	intergenic	VIT_06s0004g04870	sind:105170420	uncharacterized protein LOC105170420; K20100 YTH domain-containing protein 1	IPR013989; Development/cell death domain
Shape-2017	6.58514	6	5851355	3.14548e-09	intergenic	VIT_06s0004g04890	csr:Cspa_c46070	gluP2; rhomboid protease GluP; K19225 rhomboid protease GluP [EC:3.4.21.105]	IPR002610; Peptidase S54, rhomboid	IPR022764; Peptidase S54, rhomboid domain
Shape-2017	7.20079	7	20079140	9.66773e-10	intergenic	VIT_07s0031g03200	vvi:100254236	ferrochelatase-2, chloroplastic; K01772 protoporphyrin/coproporphyrin ferrochelatase [EC:4.99.1.1 4.99.1.9]	IPR001015; Ferrochelatase	IPR019772; Ferrochelatase, active site	IPR023329; Chlorophyll a/b binding protein domain
Shape-2017	7.20079	7	20079140	9.66773e-10	intergenic	VIT_07s0031g03210	vvi:100249013	serine/threonine-protein kinase SRK2A; K14498 serine/threonine-protein kinase SRK2 [EC:2.7.11.1]	IPR000719; Protein kinase domain	IPR002290; Serine/threonine/dual specificity protein kinase, catalytic domain	IPR008271; Serine/threonine-protein kinase, active site	IPR011009; Protein kinase-like domain	IPR017441; Protein kinase, ATP binding site
Shape-2017	8.1454	8	14540423	5.42282e-09	intronic	VIT_08s0007g00160	vvi:100251133	beta-glucuronosyltransferase GlcAT14C; K20891 beta-glucuronosyltransferase [EC:2.4.1.-]	IPR003406; Glycosyl transferase, family 14
Shape-2017	8.15015	8	15015209	2.74271e-09	exonic	VIT_08s0007g00850	bna:106407525	LRR receptor-like serine/threonine-protein kinase EFR; K13428 LRR receptor-like serine/threonine-protein kinase EFR [EC:2.7.11.1]	IPR000719; Protein kinase domain	IPR001245; Serine-threonine/tyrosine-protein kinase catalytic domain	IPR001611; Leucine-rich repeat	IPR002290; Serine/threonine/dual specificity protein kinase, catalytic domain	IPR003591; Leucine-rich repeat, typical subtype	IPR008271; Serine/threonine-protein kinase, active site	IPR011009; Protein kinase-like domain	IPR013210; Leucine-rich repeat-containing N-terminal, plant-type	IPR013320; Concanavalin A-like lectin/glucanase domain	IPR017441; Protein kinase, ATP binding site	IPR032675; Leucine-rich repeat domain, L domain-like
Shape-2017	8.15366	8	15365676	3.57864e-09	upstream	VIT_08s0007g01270	vvi:100249501	dynein light chain LC6, flagellar outer arm-like; K10418 dynein light chain LC8-type	IPR001372; Dynein light chain, type 1/2
Shape-2017	8.15376	8	15375885	3.13019e-09	intronic	VIT_08s0007g01280	pxb:103967318	mitochondrial substrate carrier family protein B-like; K14684 solute carrier family 25 (mitochondrial phosphate transporter), member 23/24/25/41	IPR002067; Mitochondrial carrier protein	IPR018108; Mitochondrial substrate/solute carrier	IPR023395; Mitochondrial carrier domain
Shape-2017	8.15816	8	15816468	1.29835e-09	intergenic	VIT_08s0007g01740	cvr:CHLNCDRAFT_142358	hypothetical protein; K18342 OTU domain-containing protein 6 [EC:3.4.19.12]	IPR003323; OTU domain
Shape-2017	8.15816	8	15816468	1.29835e-09	intergenic	VIT_08s0007g01750	vvi:100266499	acetyl-coenzyme A carboxylase carboxyl transferase subunit alpha, chloroplastic; K01962 acetyl-CoA carboxylase carboxyl transferase subunit alpha [EC:6.4.1.2 2.1.3.15]	IPR001095; Acetyl-CoA carboxylase, alpha subunit	IPR011763; Acetyl-coenzyme A carboxyltransferase, C-terminal	IPR029045; ClpP/crotonase-like domain
Shape-2017	8.15817	8	15816845	8.16188e-10	intergenic	VIT_08s0007g01740	cvr:CHLNCDRAFT_142358	hypothetical protein; K18342 OTU domain-containing protein 6 [EC:3.4.19.12]	IPR003323; OTU domain
Shape-2017	8.15817	8	15816845	8.16188e-10	intergenic	VIT_08s0007g01750	vvi:100266499	acetyl-coenzyme A carboxylase carboxyl transferase subunit alpha, chloroplastic; K01962 acetyl-CoA carboxylase carboxyl transferase subunit alpha [EC:6.4.1.2 2.1.3.15]	IPR001095; Acetyl-CoA carboxylase, alpha subunit	IPR011763; Acetyl-coenzyme A carboxyltransferase, C-terminal	IPR029045; ClpP/crotonase-like domain
Shape-2017	9.30316	9	3031594	1.08179e-10	exonic	VIT_09s0002g03350	dfa:DFA_05603	pectin lyase-like family protein; K17478 FK506-binding protein 15
Shape-2017	9.30333	9	3033265	2.90127e-10	intronic	VIT_09s0002g03350	dfa:DFA_05603	pectin lyase-like family protein; K17478 FK506-binding protein 15
Shape-2017	9.30367	9	3036651	3.78664e-09	intergenic	VIT_09s0002g03350	dfa:DFA_05603	pectin lyase-like family protein; K17478 FK506-binding protein 15
Shape-2017	9.30367	9	3036651	3.78664e-09	intergenic	VIT_09s0002g03360	csv:101220676	protein gar2; K14411 RNA-binding protein Musashi	IPR000048; IQ motif, EF-hand binding site	IPR025064; Domain of unknown function DUF4005
Shape-2017	10.1963	10	1962630	4.09885e-10	intergenic	VIT_10s0003g00710	nnu:104586563	protein transport protein Sec61 subunit alpha; K10956 protein transport protein SEC61 subunit alpha	IPR002208; SecY/SEC61-alpha family	IPR023201; SecY subunit domain
Shape-2017	10.1963	10	1962630	4.09885e-10	intergenic	VIT_10s0003g00720
Shape-2017	10.1963	10	1962631	4.09885e-10	intergenic	VIT_10s0003g00710	nnu:104586563	protein transport protein Sec61 subunit alpha; K10956 protein transport protein SEC61 subunit alpha	IPR002208; SecY/SEC61-alpha family	IPR023201; SecY subunit domain
Shape-2017	10.1963	10	1962631	4.09885e-10	intergenic	VIT_10s0003g00720
Shape-2017	10.1978	10	1978291	2.33711e-10	intergenic	VIT_10s0003g00720
Shape-2017	10.1978	10	1978291	2.33711e-10	intergenic	VIT_10s0003g00750			IPR008383; Apoptosis inhibitory 5
Shape-2017	10.1983	10	1982667	1.68421e-10	intergenic	VIT_10s0003g00720
Shape-2017	10.1983	10	1982667	1.68421e-10	intergenic	VIT_10s0003g00750			IPR008383; Apoptosis inhibitory 5
Shape-2017	10.1987	10	1986511	8.26611e-10	intergenic	VIT_10s0003g00720
Shape-2017	10.1987	10	1986511	8.26611e-10	intergenic	VIT_10s0003g00750			IPR008383; Apoptosis inhibitory 5
Shape-2017	10.1988	10	1988031	9.45092e-10	intergenic	VIT_10s0003g00720
Shape-2017	10.1988	10	1988031	9.45092e-10	intergenic	VIT_10s0003g00750			IPR008383; Apoptosis inhibitory 5
Shape-2017	10.1756	10	17558582	3.42213e-11	intronic	VIT_10s0071g00940	vvi:100852965	protease 2; K01354 oligopeptidase B [EC:3.4.21.83]	IPR001375; Peptidase S9, prolyl oligopeptidase, catalytic domain	IPR002470; Peptidase S9A, prolyl oligopeptidase	IPR011042; Six-bladed beta-propeller, TolB-like	IPR023302; Peptidase S9A, N-terminal domain	IPR029058; Alpha/Beta hydrolase fold
Shape-2017	11.6671	11	6671350	2.40994e-09	intronic	VIT_11s0118g00820	vvi:100260114	uncharacterized LOC100260114; K17569 G patch domain-containing protein 2
Shape-2017	15.9361	15	9360635	1.54674e-09	intergenic	VIT_15s0021g00090	vvi:100243575	sister chromatid cohesion protein DCC1; K11271 sister chromatid cohesion protein DCC1	IPR019128; Sister chromatid cohesion protein Dcc1
Shape-2017	15.9361	15	9360635	1.54674e-09	intergenic	VIT_15s0021g00110
Shape-2017	15.1566	15	15655531	2.34826e-09	intergenic	VIT_15s0048g01500	vvi:100252376	geraniol 8-hydroxylase-like; K20556 cytochrome P450 family 76 subfamily C	IPR001128; Cytochrome P450	IPR002401; Cytochrome P450, E-class, group I	IPR017972; Cytochrome P450, conserved site
Shape-2017	15.1566	15	15655531	2.34826e-09	intergenic	VIT_15s0048g01530	vvi:100252376	geraniol 8-hydroxylase-like; K20556 cytochrome P450 family 76 subfamily C	IPR001128; Cytochrome P450	IPR002401; Cytochrome P450, E-class, group I	IPR017972; Cytochrome P450, conserved site
Shape-2017	19.6405	19	6405132	2.58708e-09	exonic	VIT_19s0090g00270	vvi:100264016	uncharacterized LOC100264016; K14861 nucleolar pre-ribosomal-associated protein 1	IPR021714; Nucleolar pre-ribosomal-associated protein 1, N-terminal	IPR032436; Nucleolar pre-ribosomal-associated protein 1, C-terminal domain
Shape-2017	19.6658	19	6657745	1.3106e-09	exonic	VIT_19s0090g00530	vvi:100257234	heterodimeric geranylgeranyl pyrophosphate synthase small subunit, chloroplastic; K13789 geranylgeranyl diphosphate synthase, type II [EC:2.5.1.1 2.5.1.10 2.5.1.29]	IPR000092; Polyprenyl synthetase	IPR008949; Isoprenoid synthase domain	IPR017446; Polyprenyl synthetase-related
Shape-2017	24.4328	7_random	432805	3.06551e-09	intergenic	VIT_07s0141g00750			IPR027417; P-loop containing nucleoside triphosphate hydrolase
Shape-2017	24.4328	7_random	432805	3.06551e-09	intergenic	VIT_07s0141g00770	vvi:100254995	ras-related protein RABA5e; K07904 Ras-related protein Rab-11A	IPR001806; Small GTPase superfamily	IPR002041; Ran GTPase	IPR003578; Small GTPase superfamily, Rho type	IPR003579; Small GTPase superfamily, Rab type	IPR005225; Small GTP-binding protein domain	IPR020849; Small GTPase superfamily, Ras type	IPR027417; P-loop containing nucleoside triphosphate hydrolase
Shape-2017	33.1512	Un	1511930	9.89828e-10	intergenic	VIT_00s0125g00160	pavi:110761472	probable LRR receptor-like serine/threonine-protein kinase At1g56130; K04733 interleukin-1 receptor-associated kinase 4 [EC:2.7.11.1]
Shape-2017	33.1512	Un	1511930	9.89828e-10	intergenic	VIT_00s0125g00170	vvi:100259773	peroxisome biogenesis protein 1; K13338 peroxin-1	IPR003593; AAA+ ATPase domain	IPR003959; ATPase, AAA-type, core	IPR003960; ATPase, AAA-type, conserved site	IPR009010; Aspartate decarboxylase-like domain	IPR015342; Peroxisome biogenesis factor 1, N-terminal, psi beta-barrel fold	IPR025653; Peroxisome biogenesis factor 1	IPR027417; P-loop containing nucleoside triphosphate hydrolase	IPR029067; CDC48 domain 2-like
Shape Mean	1.28874	1	2887422	2.07656e-10	intronic	VIT_01s0011g03190	vvi:100242343	ATP-dependent Clp protease adapter protein ClpS-like; K06891 ATP-dependent Clp protease adaptor protein ClpS	IPR003769; Adaptor protein ClpS, core	IPR014719; Ribosomal protein L7/L12, C-terminal/adaptor protein ClpS-like
Shape Mean	1.29914	1	2991424	1.94558e-09	intronic	VIT_01s0011g03290	egr:104416563	chaperone protein ClpB1-like; K03695 ATP-dependent Clp protease ATP-binding subunit ClpB	IPR020966; Aluminum-activated malate transporter
Shape Mean	1.19958	1	19958470	7.92452e-10	downstream	VIT_01s0010g02910	egr:104422119	receptor protein kinase-like protein ZAR1; K04733 interleukin-1 receptor-associated kinase 4 [EC:2.7.11.1]	IPR000719; Protein kinase domain	IPR002290; Serine/threonine/dual specificity protein kinase, catalytic domain	IPR008271; Serine/threonine-protein kinase, active site	IPR011009; Protein kinase-like domain	IPR013210; Leucine-rich repeat-containing N-terminal, plant-type	IPR032675; Leucine-rich repeat domain, L domain-like
Shape Mean	4.17975	4	179750	1.63936e-09	exonic	VIT_04s0008g00250	adu:107473221	probable amino acid permease 7; K14209 solute carrier family 36 (proton-coupled amino acid transporter)	IPR013057; Amino acid transporter, transmembrane domain
Shape Mean	7.18397	7	18396556	4.74829e-09	intergenic	VIT_07s0031g02270	cmos:111434303	probable inositol transporter 2; K08150 MFS transporter, SP family, solute carrier family 2 (myo-inositol transporter), member 13	IPR003663; Sugar/inositol transporter	IPR005828; Major facilitator, sugar transporter-like	IPR005829; Sugar transporter, conserved site	IPR020846; Major facilitator superfamily domain
Shape Mean	7.18397	7	18396556	4.74829e-09	intergenic	VIT_07s0031g02280	cre:CHLREDRAFT_165812	predicted protein; K08869 aarF domain-containing kinase	IPR001005; SANT/Myb domain	IPR006447; Myb domain, plants	IPR009057; Homeodomain-like	IPR017930; Myb domain
Shape Mean	7.18398	7	18398045	4.18499e-09	intergenic	VIT_07s0031g02270	cmos:111434303	probable inositol transporter 2; K08150 MFS transporter, SP family, solute carrier family 2 (myo-inositol transporter), member 13	IPR003663; Sugar/inositol transporter	IPR005828; Major facilitator, sugar transporter-like	IPR005829; Sugar transporter, conserved site	IPR020846; Major facilitator superfamily domain
Shape Mean	7.18398	7	18398045	4.18499e-09	intergenic	VIT_07s0031g02280	cre:CHLREDRAFT_165812	predicted protein; K08869 aarF domain-containing kinase	IPR001005; SANT/Myb domain	IPR006447; Myb domain, plants	IPR009057; Homeodomain-like	IPR017930; Myb domain
Shape Mean	7.18409	7	18408775	8.9604e-11	exonic	VIT_07s0031g02290	vvi:100249301	mitochondrial phosphate carrier protein 1, mitochondrial; K15102 solute carrier family 25 (mitochondrial phosphate transporter), member 3	IPR018108; Mitochondrial substrate/solute carrier	IPR023395; Mitochondrial carrier domain
Shape Mean	7.20079	7	20079140	7.52161e-10	intergenic	VIT_07s0031g03200	vvi:100254236	ferrochelatase-2, chloroplastic; K01772 protoporphyrin/coproporphyrin ferrochelatase [EC:4.99.1.1 4.99.1.9]	IPR001015; Ferrochelatase	IPR019772; Ferrochelatase, active site	IPR023329; Chlorophyll a/b binding protein domain
Shape Mean	7.20079	7	20079140	7.52161e-10	intergenic	VIT_07s0031g03210	vvi:100249013	serine/threonine-protein kinase SRK2A; K14498 serine/threonine-protein kinase SRK2 [EC:2.7.11.1]	IPR000719; Protein kinase domain	IPR002290; Serine/threonine/dual specificity protein kinase, catalytic domain	IPR008271; Serine/threonine-protein kinase, active site	IPR011009; Protein kinase-like domain	IPR017441; Protein kinase, ATP binding site
Shape Mean	7.20085	7	20084736	7.19473e-12	downstream	VIT_07s0031g03210	vvi:100249013	serine/threonine-protein kinase SRK2A; K14498 serine/threonine-protein kinase SRK2 [EC:2.7.11.1]	IPR000719; Protein kinase domain	IPR002290; Serine/threonine/dual specificity protein kinase, catalytic domain	IPR008271; Serine/threonine-protein kinase, active site	IPR011009; Protein kinase-like domain	IPR017441; Protein kinase, ATP binding site
Shape Mean	7.20085	7	20085154	2.97737e-13	exonic	VIT_07s0031g03210	vvi:100249013	serine/threonine-protein kinase SRK2A; K14498 serine/threonine-protein kinase SRK2 [EC:2.7.11.1]	IPR000719; Protein kinase domain	IPR002290; Serine/threonine/dual specificity protein kinase, catalytic domain	IPR008271; Serine/threonine-protein kinase, active site	IPR011009; Protein kinase-like domain	IPR017441; Protein kinase, ATP binding site
Shape Mean	7.20224	7	20224075	4.93589e-09	intergenic	VIT_07s0130g00060			IPR011009; Protein kinase-like domain
Shape Mean	7.20224	7	20224075	4.93589e-09	intergenic	VIT_07s0130g00070	vvi:100257916	probable manganese-transporting ATPase PDR2; K14950 manganese-transporting P-type ATPase [EC:3.6.3.-]	IPR001757; P-type ATPase	IPR006544; P-type ATPase, subfamily V	IPR008250; P-type ATPase, A domain	IPR018303; P-type ATPase, phosphorylation site	IPR023214; HAD-like domain	IPR023299; P-type ATPase, cytoplasmic domain N
Shape Mean	8.15015	8	15015209	3.09701e-09	exonic	VIT_08s0007g00850	bna:106407525	LRR receptor-like serine/threonine-protein kinase EFR; K13428 LRR receptor-like serine/threonine-protein kinase EFR [EC:2.7.11.1]	IPR000719; Protein kinase domain	IPR001245; Serine-threonine/tyrosine-protein kinase catalytic domain	IPR001611; Leucine-rich repeat	IPR002290; Serine/threonine/dual specificity protein kinase, catalytic domain	IPR003591; Leucine-rich repeat, typical subtype	IPR008271; Serine/threonine-protein kinase, active site	IPR011009; Protein kinase-like domain	IPR013210; Leucine-rich repeat-containing N-terminal, plant-type	IPR013320; Concanavalin A-like lectin/glucanase domain	IPR017441; Protein kinase, ATP binding site	IPR032675; Leucine-rich repeat domain, L domain-like
Shape Mean	8.15366	8	15365676	5.25336e-09	upstream	VIT_08s0007g01270	vvi:100249501	dynein light chain LC6, flagellar outer arm-like; K10418 dynein light chain LC8-type	IPR001372; Dynein light chain, type 1/2
Shape Mean	8.15376	8	15375885	9.52502e-10	intronic	VIT_08s0007g01280	pxb:103967318	mitochondrial substrate carrier family protein B-like; K14684 solute carrier family 25 (mitochondrial phosphate transporter), member 23/24/25/41	IPR002067; Mitochondrial carrier protein	IPR018108; Mitochondrial substrate/solute carrier	IPR023395; Mitochondrial carrier domain
Shape Mean	8.15816	8	15816468	5.06001e-09	intergenic	VIT_08s0007g01740	cvr:CHLNCDRAFT_142358	hypothetical protein; K18342 OTU domain-containing protein 6 [EC:3.4.19.12]	IPR003323; OTU domain
Shape Mean	8.15816	8	15816468	5.06001e-09	intergenic	VIT_08s0007g01750	vvi:100266499	acetyl-coenzyme A carboxylase carboxyl transferase subunit alpha, chloroplastic; K01962 acetyl-CoA carboxylase carboxyl transferase subunit alpha [EC:6.4.1.2 2.1.3.15]	IPR001095; Acetyl-CoA carboxylase, alpha subunit	IPR011763; Acetyl-coenzyme A carboxyltransferase, C-terminal	IPR029045; ClpP/crotonase-like domain
Shape Mean	8.15817	8	15816845	3.92902e-09	intergenic	VIT_08s0007g01740	cvr:CHLNCDRAFT_142358	hypothetical protein; K18342 OTU domain-containing protein 6 [EC:3.4.19.12]	IPR003323; OTU domain
Shape Mean	8.15817	8	15816845	3.92902e-09	intergenic	VIT_08s0007g01750	vvi:100266499	acetyl-coenzyme A carboxylase carboxyl transferase subunit alpha, chloroplastic; K01962 acetyl-CoA carboxylase carboxyl transferase subunit alpha [EC:6.4.1.2 2.1.3.15]	IPR001095; Acetyl-CoA carboxylase, alpha subunit	IPR011763; Acetyl-coenzyme A carboxyltransferase, C-terminal	IPR029045; ClpP/crotonase-like domain
Shape Mean	8.16505	8	16504752	3.47082e-09	downstream	VIT_08s0007g02420
Shape Mean	8.16618	8	16618025	7.45692e-10	intronic	VIT_08s0007g02500	vvi:100254596	transcription termination factor MTEF1, chloroplastic; K15032 mTERF domain-containing protein, mitochondrial	IPR003690; Mitochodrial transcription termination factor
Shape Mean	9.19852	9	1985244	2.07569e-10	upstream	VIT_09s0002g02160
Shape Mean	9.21066	9	2106560	2.7524e-09	intergenic	VIT_09s0002g02290	vvi:100251499	beta-galactosidase 17; K12309 beta-galactosidase [EC:3.2.1.23]	IPR001944; Glycoside hydrolase, family 35	IPR008979; Galactose-binding domain-like	IPR013781; Glycoside hydrolase, catalytic domain	IPR017853; Glycoside hydrolase superfamily	IPR019801; Glycoside hydrolase, family 35, conserved site	IPR026283; Beta-galactosidase 1-like	IPR031330; Glycoside hydrolase 35, catalytic domain
Shape Mean	9.21066	9	2106560	2.7524e-09	intergenic	VIT_09s0002g02300	lja:Lj3g3v0323160.2	Lj3g3v0323160.2; -; K12309 beta-galactosidase [EC:3.2.1.23]	IPR007087; Zinc finger, C2H2	IPR013087; Zinc finger C2H2-type/integrase DNA-binding domain	IPR015880; Zinc finger, C2H2-like	IPR022755; Zinc finger, double-stranded RNA binding
Shape Mean	9.21139	9	2113853	5.98954e-10	intergenic	VIT_09s0002g02300	lja:Lj3g3v0323160.2	Lj3g3v0323160.2; -; K12309 beta-galactosidase [EC:3.2.1.23]	IPR007087; Zinc finger, C2H2	IPR013087; Zinc finger C2H2-type/integrase DNA-binding domain	IPR015880; Zinc finger, C2H2-like	IPR022755; Zinc finger, double-stranded RNA binding
Shape Mean	9.21139	9	2113853	5.98954e-10	intergenic	VIT_09s0002g02310	crb:17882131	putative hydrolase C777.06c; K06167 phosphoribosyl 1,2-cyclic phosphate phosphodiesterase [EC:3.1.4.55]	IPR001279; Metallo-beta-lactamase
Shape Mean	9.21294	9	2129370	7.74007e-10	intergenic	VIT_09s0002g02310	crb:17882131	putative hydrolase C777.06c; K06167 phosphoribosyl 1,2-cyclic phosphate phosphodiesterase [EC:3.1.4.55]	IPR001279; Metallo-beta-lactamase
Shape Mean	9.21294	9	2129370	7.74007e-10	intergenic	VIT_09s0002g02320	vvi:100232951	CWINV; cell wall apoplastic invertase; K01193 beta-fructofuranosidase [EC:3.2.1.26]	IPR001362; Glycoside hydrolase, family 32	IPR013148; Glycosyl hydrolase family 32, N-terminal	IPR013189; Glycosyl hydrolase family 32, C-terminal	IPR013320; Concanavalin A-like lectin/glucanase domain	IPR023296; Glycosyl hydrolase, five-bladed beta-propellor domain
Shape Mean	9.21525	9	2152465	3.47204e-10	exonic	VIT_09s0002g02350	vvi:100266965	heterogeneous nuclear ribonucleoprotein 1; K12741 heterogeneous nuclear ribonucleoprotein A1/A3	IPR000504; RNA recognition motif domain	IPR012677; Nucleotide-binding alpha-beta plait domain
Shape Mean	9.23317	9	2331682	4.87833e-09	intronic	VIT_09s0002g02530	vvi:100244689	NADP-specific glutamate dehydrogenase; K00262 glutamate dehydrogenase (NADP+) [EC:1.4.1.4]	IPR006095; Glutamate/phenylalanine/leucine/valine dehydrogenase	IPR006096; Glutamate/phenylalanine/leucine/valine dehydrogenase, C-terminal	IPR006097; Glutamate/phenylalanine/leucine/valine dehydrogenase, dimerisation domain	IPR016040; NAD(P)-binding domain
Shape Mean	9.23318	9	2331846	1.81727e-09	intronic	VIT_09s0002g02530	vvi:100244689	NADP-specific glutamate dehydrogenase; K00262 glutamate dehydrogenase (NADP+) [EC:1.4.1.4]	IPR006095; Glutamate/phenylalanine/leucine/valine dehydrogenase	IPR006096; Glutamate/phenylalanine/leucine/valine dehydrogenase, C-terminal	IPR006097; Glutamate/phenylalanine/leucine/valine dehydrogenase, dimerisation domain	IPR016040; NAD(P)-binding domain
Shape Mean	9.26995	9	2699500	2.53544e-09	intronic	VIT_09s0002g02990	pop:18110288	putative leucine-rich repeat receptor-like serine/threonine-protein kinase At2g19230; K04733 interleukin-1 receptor-associated kinase 4 [EC:2.7.11.1]	IPR000719; Protein kinase domain	IPR001245; Serine-threonine/tyrosine-protein kinase catalytic domain	IPR001611; Leucine-rich repeat	IPR002290; Serine/threonine/dual specificity protein kinase, catalytic domain	IPR008271; Serine/threonine-protein kinase, active site	IPR011009; Protein kinase-like domain	IPR013320; Concanavalin A-like lectin/glucanase domain	IPR017441; Protein kinase, ATP binding site	IPR024788; Malectin-like carbohydrate-binding domain	IPR032675; Leucine-rich repeat domain, L domain-like
Shape Mean	9.27061	9	2706101	1.4978e-09	intergenic	VIT_09s0002g02990	pop:18110288	putative leucine-rich repeat receptor-like serine/threonine-protein kinase At2g19230; K04733 interleukin-1 receptor-associated kinase 4 [EC:2.7.11.1]	IPR000719; Protein kinase domain	IPR001245; Serine-threonine/tyrosine-protein kinase catalytic domain	IPR001611; Leucine-rich repeat	IPR002290; Serine/threonine/dual specificity protein kinase, catalytic domain	IPR008271; Serine/threonine-protein kinase, active site	IPR011009; Protein kinase-like domain	IPR013320; Concanavalin A-like lectin/glucanase domain	IPR017441; Protein kinase, ATP binding site	IPR024788; Malectin-like carbohydrate-binding domain	IPR032675; Leucine-rich repeat domain, L domain-like
Shape Mean	9.27061	9	2706101	1.4978e-09	intergenic	VIT_09s0002g03000
Shape Mean	9.29627	9	2962750	2.19887e-09	intergenic	VIT_09s0002g03210	atr:110006570	pentatricopeptide repeat-containing protein At1g63330-like; K17964 leucine-rich PPR motif-containing protein, mitochondrial	IPR002885; Pentatricopeptide repeat	IPR011990; Tetratricopeptide-like helical domain
Shape Mean	9.29627	9	2962750	2.19887e-09	intergenic	VIT_09s0002g03220	thj:104814965	vegetative storage protein 2-like; K20728 vegetative storage protein 2	IPR005519; Acid phosphatase, class B-like	IPR010028; Acid phosphatase, plant	IPR014403; Vegetative storage protein/acid phosphatase	IPR023214; HAD-like domain
Shape Mean	9.30316	9	3031594	3.31518e-11	exonic	VIT_09s0002g03350	dfa:DFA_05603	pectin lyase-like family protein; K17478 FK506-binding protein 15
Shape Mean	9.30323	9	3032318	6.67126e-10	exonic	VIT_09s0002g03350	dfa:DFA_05603	pectin lyase-like family protein; K17478 FK506-binding protein 15
Shape Mean	9.30331	9	3033068	4.53392e-09	intronic	VIT_09s0002g03350	dfa:DFA_05603	pectin lyase-like family protein; K17478 FK506-binding protein 15
Shape Mean	9.30333	9	3033265	3.61151e-11	intronic	VIT_09s0002g03350	dfa:DFA_05603	pectin lyase-like family protein; K17478 FK506-binding protein 15
Shape Mean	9.30367	9	3036651	2.82112e-10	intergenic	VIT_09s0002g03350	dfa:DFA_05603	pectin lyase-like family protein; K17478 FK506-binding protein 15
Shape Mean	9.30367	9	3036651	2.82112e-10	intergenic	VIT_09s0002g03360	csv:101220676	protein gar2; K14411 RNA-binding protein Musashi	IPR000048; IQ motif, EF-hand binding site	IPR025064; Domain of unknown function DUF4005
Shape Mean	9.3135	9	3135038	3.74377e-10	intronic	VIT_09s0002g03480	cpap:110818346	LOW QUALITY PROTEIN: MMS19 nucleotide excision repair protein homolog; K15075 DNA repair/transcription protein MET18/MMS19
Shape Mean	9.3145	9	3144951	3.29908e-09	intronic	VIT_09s0002g03490	jre:108988262	MMS19 nucleotide excision repair protein homolog isoform X1; K15075 DNA repair/transcription protein MET18/MMS19	IPR011989; Armadillo-like helical	IPR016024; Armadillo-type fold	IPR024687; MMS19, C-terminal
Shape Mean	10.1963	10	1962630	2.49617e-09	intergenic	VIT_10s0003g00710	nnu:104586563	protein transport protein Sec61 subunit alpha; K10956 protein transport protein SEC61 subunit alpha	IPR002208; SecY/SEC61-alpha family	IPR023201; SecY subunit domain
Shape Mean	10.1963	10	1962630	2.49617e-09	intergenic	VIT_10s0003g00720
Shape Mean	10.1963	10	1962631	2.49617e-09	intergenic	VIT_10s0003g00710	nnu:104586563	protein transport protein Sec61 subunit alpha; K10956 protein transport protein SEC61 subunit alpha	IPR002208; SecY/SEC61-alpha family	IPR023201; SecY subunit domain
Shape Mean	10.1963	10	1962631	2.49617e-09	intergenic	VIT_10s0003g00720
Shape Mean	10.1978	10	1978291	1.61262e-10	intergenic	VIT_10s0003g00720
Shape Mean	10.1978	10	1978291	1.61262e-10	intergenic	VIT_10s0003g00750			IPR008383; Apoptosis inhibitory 5
Shape Mean	10.1983	10	1982667	4.79289e-10	intergenic	VIT_10s0003g00720
Shape Mean	10.1983	10	1982667	4.79289e-10	intergenic	VIT_10s0003g00750			IPR008383; Apoptosis inhibitory 5
Shape Mean	10.1987	10	1986511	2.78592e-10	intergenic	VIT_10s0003g00720
Shape Mean	10.1987	10	1986511	2.78592e-10	intergenic	VIT_10s0003g00750			IPR008383; Apoptosis inhibitory 5
Shape Mean	10.1988	10	1988031	1.23361e-09	intergenic	VIT_10s0003g00720
Shape Mean	10.1988	10	1988031	1.23361e-09	intergenic	VIT_10s0003g00750			IPR008383; Apoptosis inhibitory 5
Shape Mean	10.7139	10	7138586	4.83301e-09	exonic	VIT_10s0003g04200	cmo:103483103	phospholipase A(1) DAD1, chloroplastic; K16818 phospholipase A1 [EC:3.1.1.32]	IPR002921; Fungal lipase-like domain	IPR029058; Alpha/Beta hydrolase fold
Shape Mean	10.1756	10	17558582	1.59725e-11	intronic	VIT_10s0071g00940	vvi:100852965	protease 2; K01354 oligopeptidase B [EC:3.4.21.83]	IPR001375; Peptidase S9, prolyl oligopeptidase, catalytic domain	IPR002470; Peptidase S9A, prolyl oligopeptidase	IPR011042; Six-bladed beta-propeller, TolB-like	IPR023302; Peptidase S9A, N-terminal domain	IPR029058; Alpha/Beta hydrolase fold
Shape Mean	14.2609	14	26092991	8.44325e-10	intronic	VIT_14s0171g00250	vvi:100252470	50S ribosomal protein L13; K02871 large subunit ribosomal protein L13	IPR005822; Ribosomal protein L13	IPR005823; Ribosomal protein L13, bacterial-type	IPR023564; Ribosomal protein L13 domain
Shape Mean	14.271	14	27096829	4.83388e-09	exonic	VIT_14s0066g00610	phu:Phum_PHUM362250	Microtubule-associated protein futsch, putative; K16610 tubulin monoglycylase TTLL15
Shape Mean	15.9361	15	9360635	2.24146e-09	intergenic	VIT_15s0021g00090	vvi:100243575	sister chromatid cohesion protein DCC1; K11271 sister chromatid cohesion protein DCC1	IPR019128; Sister chromatid cohesion protein Dcc1
Shape Mean	15.9361	15	9360635	2.24146e-09	intergenic	VIT_15s0021g00110
Shape Mean	15.1566	15	15655531	2.9118e-10	intergenic	VIT_15s0048g01500	vvi:100252376	geraniol 8-hydroxylase-like; K20556 cytochrome P450 family 76 subfamily C	IPR001128; Cytochrome P450	IPR002401; Cytochrome P450, E-class, group I	IPR017972; Cytochrome P450, conserved site
Shape Mean	15.1566	15	15655531	2.9118e-10	intergenic	VIT_15s0048g01530	vvi:100252376	geraniol 8-hydroxylase-like; K20556 cytochrome P450 family 76 subfamily C	IPR001128; Cytochrome P450	IPR002401; Cytochrome P450, E-class, group I	IPR017972; Cytochrome P450, conserved site
Shape Mean	18.1128	18	11276358	5.15285e-09	exonic	VIT_18s0001g13220	sind:105165964	pentatricopeptide repeat-containing protein At1g20230 isoform X1; K06180 23S rRNA pseudouridine1911/1915/1917 synthase [EC:5.4.99.23]	IPR002885; Pentatricopeptide repeat	IPR011990; Tetratricopeptide-like helical domain	IPR032867; DYW domain
Shape Mean	18.2829	18	28292872	4.79443e-09	intergenic	VIT_18s0089g00500	bna:106392211	LOW QUALITY PROTEIN: disease resistance protein RPS4-like; K16226 disease resistance protein RPS4	IPR032675; Leucine-rich repeat domain, L domain-like
Shape Mean	18.2829	18	28292872	4.79443e-09	intergenic	VIT_18s0089g00510
Shape Mean	19.6405	19	6405132	5.01882e-10	exonic	VIT_19s0090g00270	vvi:100264016	uncharacterized LOC100264016; K14861 nucleolar pre-ribosomal-associated protein 1	IPR021714; Nucleolar pre-ribosomal-associated protein 1, N-terminal	IPR032436; Nucleolar pre-ribosomal-associated protein 1, C-terminal domain
Shape Mean	19.6658	19	6657745	5.83593e-10	exonic	VIT_19s0090g00530	vvi:100257234	heterodimeric geranylgeranyl pyrophosphate synthase small subunit, chloroplastic; K13789 geranylgeranyl diphosphate synthase, type II [EC:2.5.1.1 2.5.1.10 2.5.1.29]	IPR000092; Polyprenyl synthetase	IPR008949; Isoprenoid synthase domain	IPR017446; Polyprenyl synthetase-related
Shape Mean	33.1512	Un	1511930	1.31612e-10	intergenic	VIT_00s0125g00160	pavi:110761472	probable LRR receptor-like serine/threonine-protein kinase At1g56130; K04733 interleukin-1 receptor-associated kinase 4 [EC:2.7.11.1]
Shape Mean	33.1512	Un	1511930	1.31612e-10	intergenic	VIT_00s0125g00170	vvi:100259773	peroxisome biogenesis protein 1; K13338 peroxin-1	IPR003593; AAA+ ATPase domain	IPR003959; ATPase, AAA-type, core	IPR003960; ATPase, AAA-type, conserved site	IPR009010; Aspartate decarboxylase-like domain	IPR015342; Peroxisome biogenesis factor 1, N-terminal, psi beta-barrel fold	IPR025653; Peroxisome biogenesis factor 1	IPR027417; P-loop containing nucleoside triphosphate hydrolase	IPR029067; CDC48 domain 2-like
Weight-2015	31.436	17_random	436028	3.98946e-09	intergenic	VIT_17s0000g00600	vvi:100257550	N-alpha-acetyltransferase 40; K20794 N-alpha-acetyltransferase 40 [EC:2.3.1.257]	IPR000182; GNAT domain	IPR016181; Acyl-CoA N-acyltransferase
Weight-2015	31.436	17_random	436028	3.98946e-09	intergenic	VIT_17s0000g00760	vvi:100242366	probable galacturonosyltransferase 14; K20867 galacturonosyltransferase 12/13/14/15 [EC:2.4.1.-]	IPR029993; Plant galacturonosyltransferase GAUT
Hexanal	1.63726	1	6372629	4.56672e-10	intronic	VIT_01s0011g06550	aplc:110978524	sodium/hydrogen exchanger 10-like; K14726 solute carrier family 9 (sodium/hydrogen exchanger), member 10/11	IPR000595; Cyclic nucleotide-binding domain	IPR006153; Cation/H+ exchanger	IPR014710; RmlC-like jelly roll fold	IPR018422; Cation/H+ exchanger, CPA1 family	IPR018490; Cyclic nucleotide-binding-like
Hexanal	1.72275	1	7227537	2.10149e-09	intronic	VIT_01s0137g00690	bpg:Bathy06g03390	hypothetical protein; K14674 TAG lipase / steryl ester hydrolase / phospholipase A2 / LPA acyltransferase [EC:3.1.1.3 3.1.1.13 3.1.1.4 2.3.1.51]	IPR010433; Plant specific eukaryotic initiation factor 4B
Hexanal	1.81974	1	8197445	3.39233e-09	intronic	VIT_01s0127g00840	vvi:100265381	uncharacterized protein At4g28440; K07466 replication factor A1	IPR012340; Nucleic acid-binding, OB-fold
Hexanal	1.88101	1	8810149	5.13717e-09	exonic	VIT_01s0026g00170	vvi:100250206	equilibrative nucleotide transporter 1; K15014 solute carrier family 29 (equilibrative nucleoside transporter), member 1/2/3	IPR002259; Equilibrative nucleoside transporter
Hexanal	1.94347	1	9434701	2.84741e-10	intronic	VIT_01s0026g00650	vvi:100248348	DNA polymerase lambda; K03512 DNA polymerase lambda [EC:2.7.7.7 4.2.99.-]	IPR001357; BRCT domain	IPR002008; DNA polymerase family X, beta-like	IPR002054; DNA-directed DNA polymerase X	IPR010996; DNA polymerase beta-like, N-terminal domain	IPR018944; DNA polymerase lambda, fingers domain	IPR019843; DNA polymerase family X, binding site	IPR022312; DNA polymerase family X	IPR027421; DNA polymerase family X lyase domain	IPR028207; DNA polymerase beta, palm domain	IPR029398; DNA polymerase beta, thumb domain
Hexanal	1.10918	1	10917686	5.21719e-10	intergenic	VIT_01s0026g01710	atr:18431957	zinc finger protein 93; K09228 KRAB domain-containing zinc finger protein	IPR001878; Zinc finger, CCHC-type
Hexanal	1.10918	1	10917686	5.21719e-10	intergenic	VIT_01s0026g01720	cvr:CHLNCDRAFT_134820	hypothetical protein; K14573 nucleolar protein 4	IPR009044; ssDNA-binding transcriptional regulator	IPR013742; Plant transcription factor
Hexanal	1.1829	1	18290201	3.69524e-09	intergenic	VIT_01s0010g01780	vvi:100241074	putative pentatricopeptide repeat-containing protein At2g02150; K17710 pentatricopeptide repeat domain-containing protein 1	IPR002885; Pentatricopeptide repeat	IPR011990; Tetratricopeptide-like helical domain
Hexanal	1.1829	1	18290201	3.69524e-09	intergenic	VIT_01s0010g01800	cit:102607615	putative pentatricopeptide repeat-containing protein At2g02150; K17710 pentatricopeptide repeat domain-containing protein 1	IPR026319; Zinc finger C2HC domain-containing protein
Hexanal	1.18659	1	18659335	7.38527e-10	upstream	VIT_01s0010g02010	vvi:100263220	lignin-forming anionic peroxidase; K00430 peroxidase [EC:1.11.1.7]	IPR000823; Plant peroxidase	IPR002016; Haem peroxidase, plant/fungal/bacterial	IPR010255; Haem peroxidase	IPR019793; Peroxidases heam-ligand binding site	IPR019794; Peroxidase, active site
Hexanal	1.19127	1	19126939	4.4728e-09	intronic	VIT_01s0010g02140	crb:17894105	phosphatidylinositol 4-phosphate 5-kinase 8; K00889 1-phosphatidylinositol-4-phosphate 5-kinase [EC:2.7.1.68]	IPR003008; Tubulin/FtsZ, GTPase domain	IPR003409; MORN motif
Hexanal	1.22233	1	22233154	5.21272e-09	intergenic	VIT_01s0146g00370	ppp:112294796	ARM REPEAT PROTEIN INTERACTING WITH ABF2-like; K08332 vacuolar protein 8	IPR000225; Armadillo	IPR011989; Armadillo-like helical	IPR016024; Armadillo-type fold
Hexanal	1.22233	1	22233154	5.21272e-09	intergenic	VIT_01s0146g00380	vvi:100242123	uncharacterized LOC100242123; K19363 lipopolysaccharide-induced tumor necrosis factor-alpha factor	IPR006629; LPS-induced tumour necrosis factor alpha factor
Hexanal	1.22493	1	22493446	3.51578e-09	exonic	VIT_01s0150g00080
Hexanal	2.62849	2	6284878	1.24086e-09	intergenic	VIT_02s0012g00460	adf:107332625	uncharacterized LOC107332625; K02599 Notch 1
Hexanal	2.62849	2	6284878	1.24086e-09	intergenic	VIT_02s0012g00470	vvi:104882453	protein N-lysine methyltransferase METTL21A; K21804 protein N-lysine methyltransferase METTL21A [EC:2.1.1.-]	IPR019410; Lysine methyltransferase	IPR029063; S-adenosyl-L-methionine-dependent methyltransferase
Hexanal	2.12991	2	12990705	1.90618e-10	intergenic	VIT_02s0109g00350			IPR004314; Domain of unknown function DUF239
Hexanal	2.12991	2	12990705	1.90618e-10	intergenic	VIT_02s0109g00360	xma:106699931	uncharacterized protein LOC106699931; K15261 poly [ADP-ribose] polymerase 10/14/15 [EC:2.4.2.30]	IPR005688; Chloroplast protein import component Toc34	IPR006703; AIG1-type guanine nucleotide-binding (G) domain	IPR027417; P-loop containing nucleoside triphosphate hydrolase
Hexanal	3.6997	3	6997016	2.4442e-09	intronic	VIT_03s0091g00560	ini:109167188	BRASSINOSTEROID INSENSITIVE 1-associated receptor kinase 1-like; K13416 brassinosteroid insensitive 1-associated receptor kinase 1 [EC:2.7.10.1 2.7.11.1]	IPR001611; Leucine-rich repeat	IPR013210; Leucine-rich repeat-containing N-terminal, plant-type	IPR031048; Somatic embryogenesis receptor-like kinase	IPR032675; Leucine-rich repeat domain, L domain-like
Hexanal	3.73697	3	7369692	3.67889e-09	intergenic	VIT_03s0091g00870	vvi:100249733	adenylyl-sulfate kinase 3; K00860 adenylylsulfate kinase [EC:2.7.1.25]	IPR002891; Adenylyl-sulfate kinase	IPR027417; P-loop containing nucleoside triphosphate hydrolase
Hexanal	3.73697	3	7369692	3.67889e-09	intergenic	VIT_03s0091g00880	cann:107879483	endo-1,4-beta-xylanase-like; K01181 endo-1,4-beta-xylanase [EC:3.2.1.8]	IPR001000; Glycoside hydrolase family 10 domain	IPR003305; Carbohydrate-binding, CenC-like	IPR008979; Galactose-binding domain-like	IPR013781; Glycoside hydrolase, catalytic domain	IPR017853; Glycoside hydrolase superfamily
Hexanal	3.15265	3	15265003	6.95318e-10	intronic	VIT_03s0017g00610	gmx:102666933	disease resistance RPP13-like protein 4; K22038 volume-regulated anion channel	IPR032675; Leucine-rich repeat domain, L domain-like
Hexanal	4.26006	4	2600636	4.39116e-09	exonic	VIT_04s0008g03130	vvi:100256073	protein starmaker; K13172 serine/arginine repetitive matrix protein 2	IPR013170; mRNA splicing factor Cwf21 domain
Hexanal	4.10742	4	10742462	4.01355e-10	intergenic	VIT_04s0079g00300
Hexanal	4.10742	4	10742462	4.01355e-10	intergenic	VIT_04s0079g00310
Hexanal	4.12092	4	12092207	1.29518e-09	intronic	VIT_04s0159g00020	aip:107620332	LOW QUALITY PROTEIN: serine/arginine-rich splicing factor 11-like; K13165 splicing factor, arginine/serine-rich 12	IPR000504; RNA recognition motif domain	IPR000571; Zinc finger, CCCH-type	IPR012677; Nucleotide-binding alpha-beta plait domain
Hexanal	4.15138	4	15138307	6.43161e-10	intergenic	VIT_04s0043g00820	vvi:100246772	syntaxin-112; K08486 syntaxin 1B/2/3	IPR000727; Target SNARE coiled-coil homology domain	IPR006011; Syntaxin, N-terminal domain	IPR010989; t-SNARE
Hexanal	4.15138	4	15138307	6.43161e-10	intergenic	VIT_04s0043g00830	vvi:100263926	U11/U12 small nuclear ribonucleoprotein 48 kDa protein; K13156 U11/U12 small nuclear ribonucleoprotein 48 kDa protein	IPR032845; U11/U12 small nuclear ribonucleoprotein 48 kDa protein
Hexanal	4.17875	4	17875225	9.07063e-10	intronic	VIT_04s0023g01370	vvi:104879140	HVA22-like protein k; K17279 receptor expression-enhancing protein 5/6	IPR004345; TB2/DP1/HVA22-related protein
Hexanal	5.83526	5	835255	4.87742e-09	downstream	VIT_05s0077g01070	bna:106428977	probable fructokinase-1 isoform X1; K00847 fructokinase [EC:2.7.1.4]	IPR006015; Universal stress protein A	IPR006016; UspA	IPR014729; Rossmann-like alpha/beta/alpha sandwich fold
Hexanal	5.14551	5	14550976	1.56537e-09	intergenic	VIT_05s0029g00210	vvi:100255551	ubiquitin carboxyl-terminal hydrolase 2; K11844 ubiquitin carboxyl-terminal hydrolase 16/45 [EC:3.4.19.12]	IPR001394; Peptidase C19, ubiquitin carboxyl-terminal hydrolase	IPR028889; Ubiquitin specific protease domain
Hexanal	5.14551	5	14550976	1.56537e-09	intergenic	VIT_05s0029g00220	oeu:111380956	purple acid phosphatase 15 isoform X1; K22390 acid phosphatase type 7	IPR007513; Uncharacterised protein family SERF
Hexanal	5.15579	5	15578955	4.29099e-10	intergenic	VIT_05s0029g00610	vvi:100252159	putative ER lumen protein-retaining receptor C28H8.4; K10949 ER lumen protein retaining receptor	IPR000133; ER lumen protein retaining receptor
Hexanal	5.15579	5	15578955	4.29099e-10	intergenic	VIT_05s0029g00620	vvi:100262398	probable magnesium transporter NIPA2; K22733 magnesium transporter	IPR008521; Magnesium transporter NIPA
Hexanal	5.16801	5	16801259	2.64488e-09	intergenic	VIT_05s0029g01000	mtr:MTR_8g023445	DNA-directed RNA polymerase; K03021 DNA-directed RNA polymerase III subunit RPC2 [EC:2.7.7.6]	IPR032675; Leucine-rich repeat domain, L domain-like
Hexanal	5.16801	5	16801259	2.64488e-09	intergenic	VIT_05s0029g01030	soe:110797171	bifunctional aspartate aminotransferase and glutamate/aspartate-prephenate aminotransferase; K15849 bifunctional aspartate aminotransferase and glutamate/aspartate-prephenate aminotransferase [EC:2.6.1.1 2.6.1.78 2.6.1.79]	IPR013781; Glycoside hydrolase, catalytic domain	IPR015421; Pyridoxal phosphate-dependent transferase, major region, subdomain 1	IPR015424; Pyridoxal phosphate-dependent transferase
Hexanal	5.18501	5	18500602	6.12574e-10	intergenic	VIT_05s0062g00370
Hexanal	5.18501	5	18500602	6.12574e-10	intergenic	VIT_05s0062g00400	vvi:100252126	crocetin glucosyltransferase, chloroplastic-like; K21371 crocetin glucosyltransferase [EC:2.4.1.271]	IPR002213; UDP-glucuronosyl/UDP-glucosyltransferase
Hexanal	5.19779	5	19778908	7.54919e-10	intergenic	VIT_05s0062g01110	vvi:100258367	15-cis-zeta-carotene isomerase, chloroplastic; K15744 zeta-carotene isomerase [EC:5.2.1.12]	IPR009915; NnrU domain
Hexanal	5.19779	5	19778908	7.54919e-10	intergenic	VIT_05s0062g01120	vvi:100253234	auxin efflux carrier component 3; K13947 auxin efflux carrier family	IPR004776; Auxin efflux carrier	IPR014024; Auxin efflux carrier, plant type
Hexanal	6.11747	6	1174717	1.78352e-09	intronic	VIT_06s0004g01080	vvi:100258788	DNA (cytosine-5)-methyltransferase CMT3; K00558 DNA (cytosine-5)-methyltransferase 1 [EC:2.1.1.37]	IPR000953; Chromo/chromo shadow domain	IPR001025; Bromo adjacent homology (BAH) domain	IPR001525; C-5 cytosine methyltransferase	IPR016197; Chromo domain-like	IPR018117; DNA methylase, C-5 cytosine-specific, active site	IPR023779; Chromo domain, conserved site	IPR023780; Chromo domain	IPR029063; S-adenosyl-L-methionine-dependent methyltransferase
Hexanal	6.11747	6	1174718	1.78352e-09	intronic	VIT_06s0004g01080	vvi:100258788	DNA (cytosine-5)-methyltransferase CMT3; K00558 DNA (cytosine-5)-methyltransferase 1 [EC:2.1.1.37]	IPR000953; Chromo/chromo shadow domain	IPR001025; Bromo adjacent homology (BAH) domain	IPR001525; C-5 cytosine methyltransferase	IPR016197; Chromo domain-like	IPR018117; DNA methylase, C-5 cytosine-specific, active site	IPR023779; Chromo domain, conserved site	IPR023780; Chromo domain	IPR029063; S-adenosyl-L-methionine-dependent methyltransferase
Hexanal	6.16397	6	1639710	5.04105e-09	upstream	VIT_06s0004g01380	pper:109950035	LOW QUALITY PROTEIN: G-type lectin S-receptor-like serine/threonine-protein kinase LECRK3; K04733 interleukin-1 receptor-associated kinase 4 [EC:2.7.11.1]	IPR000719; Protein kinase domain	IPR001480; Bulb-type lectin domain	IPR002290; Serine/threonine/dual specificity protein kinase, catalytic domain	IPR008271; Serine/threonine-protein kinase, active site	IPR011009; Protein kinase-like domain	IPR013320; Concanavalin A-like lectin/glucanase domain	IPR017441; Protein kinase, ATP binding site
Hexanal	6.20965	6	2096486	3.06674e-09	intronic	VIT_06s0004g01700			IPR015943; WD40/YVTN repeat-like-containing domain	IPR017986; WD40-repeat-containing domain
Hexanal	6.48233	6	4823271	4.66877e-09	exonic	VIT_06s0004g03880	vvi:100241609	uncharacterized LOC100241609; K03539 ribonuclease P/MRP protein subunit RPP1 [EC:3.1.26.5]	IPR002738; RNase P subunit p30	IPR016195; Polymerase/histidinol phosphatase-like
Hexanal	6.7323	6	7323049	1.73323e-10	intronic	VIT_06s0004g06590	bfo:BRAFLDRAFT_63711	hypothetical protein; K15720 NEDD4-binding protein 2 [EC:3.-.-.-]	IPR002625; Smr domain	IPR013899; Domain of unknown function DUF1771
Hexanal	6.86346	6	8634555	3.31657e-09	exonic	VIT_06s0004g07860	mdm:103418202	probable GTP-binding protein EngB; K03978 GTP-binding protein	IPR006073; GTP binding domain	IPR027417; P-loop containing nucleoside triphosphate hydrolase	IPR030393; EngB-type guanine nucleotide-binding (G) domain
Hexanal	6.10188	6	10188063	5.50617e-09	intergenic	VIT_06s0009g00210	csv:101220676	protein gar2; K14411 RNA-binding protein Musashi	IPR000048; IQ motif, EF-hand binding site
Hexanal	6.10188	6	10188063	5.50617e-09	intergenic	VIT_06s0009g00220
Hexanal	6.10978	6	10978014	2.29564e-09	intergenic	VIT_06s0009g00440	aly:ARALYDRAFT_674863	hypothetical protein; K08867 WNK lysine deficient protein kinase [EC:2.7.11.1]	IPR011598; Myc-type, basic helix-loop-helix (bHLH) domain	IPR025610; Transcription factor MYC/MYB N-terminal
Hexanal	6.10978	6	10978014	2.29564e-09	intergenic	VIT_06s0009g00450	egr:104416563	chaperone protein ClpB1-like; K03695 ATP-dependent Clp protease ATP-binding subunit ClpB	IPR020966; Aluminum-activated malate transporter
Hexanal	6.12259	6	12259134	4.29527e-09	exonic	VIT_06s0009g00990	bmd:BMD_0734	na(+)/H(+) antiporter; K03455 monovalent cation:H+ antiporter-2, CPA2 family	IPR006153; Cation/H+ exchanger
Hexanal	6.13178	6	13178392	2.52038e-10	intergenic	VIT_06s0009g01420			IPR016140; Bifunctional inhibitor/plant lipid transfer protein/seed storage helical domain
Hexanal	6.13178	6	13178392	2.52038e-10	intergenic	VIT_06s0009g01440
Hexanal	6.13728	6	13728209	1.37882e-09	intergenic	VIT_06s0009g01730	vvi:100256492	probable apyrase 6; K01510 apyrase [EC:3.6.1.5]	IPR000407; Nucleoside phosphatase GDA1/CD39
Hexanal	6.13728	6	13728209	1.37882e-09	intergenic	VIT_06s0009g01740	vvi:100253115	geranylgeranyl diphosphate reductase, chloroplastic; K10960 geranylgeranyl diphosphate/geranylgeranyl-bacteriochlorophyllide a reductase [EC:1.3.1.83 1.3.1.111]	IPR010253; Geranylgeranyl reductase, plant/prokaryotic	IPR011774; Geranylgeranyl reductase, plant/cyanobacteria	IPR011777; Geranylgeranyl reductase family	IPR016040; NAD(P)-binding domain	IPR023753; FAD/NAD(P)-binding domain
Hexanal	6.14029	6	14028988	5.45417e-09	intronic	VIT_06s0009g01880	vvi:100246120	vacuolar protein sorting-associated protein 26B; K18466 vacuolar protein sorting-associated protein 26	IPR014756; Immunoglobulin E-set	IPR028934; Vacuolar protein sorting protein 26 related
Hexanal	6.14551	6	14550545	2.06003e-09	exonic	VIT_06s0009g02220	mtr:MTR_4g024860	SLOW growth protein; K19589 release factor glutamine methyltransferase [EC:2.1.1.297]	IPR002885; Pentatricopeptide repeat	IPR011990; Tetratricopeptide-like helical domain
Hexanal	6.15306	6	15305997	2.21612e-09	exonic	VIT_06s0009g02560	vvi:100263290	pectinesterase 2; K01051 pectinesterase [EC:3.1.1.11]	IPR000070; Pectinesterase, catalytic	IPR006501; Pectinesterase inhibitor domain	IPR011050; Pectin lyase fold/virulence factor	IPR012334; Pectin lyase fold	IPR033131; Pectinesterase, Asp active site
Hexanal	6.17228	6	17228449	3.29635e-09	intronic	VIT_06s0061g00020
Hexanal	6.18137	6	18136756	3.77993e-09	intronic	VIT_06s0061g00620	vvi:100248285	(+)-neomenthol dehydrogenase-like; K15095 (+)-neomenthol dehydrogenase [EC:1.1.1.208]	IPR002198; Short-chain dehydrogenase/reductase SDR	IPR002347; Glucose/ribitol dehydrogenase	IPR016040; NAD(P)-binding domain
Hexanal	7.10051	7	10050503	1.63236e-09	intergenic	VIT_07s0005g05740	aof:109831458	LOW QUALITY PROTEIN: dihydrolipoyl dehydrogenase 1, mitochondrial-like; K00382 dihydrolipoamide dehydrogenase [EC:1.8.1.4]	IPR023753; FAD/NAD(P)-binding domain
Hexanal	7.10051	7	10050503	1.63236e-09	intergenic	VIT_07s0005g05750
Hexanal	7.1346	7	13459622	5.65261e-09	intergenic	VIT_07s0095g00720
Hexanal	7.1346	7	13459622	5.65261e-09	intergenic	VIT_07s0095g00730	thj:104802662	ankyrin repeat and SAM domain-containing protein 6-like isoform X1; K21878 Usher syndrome type-1G protein	IPR001660; Sterile alpha motif domain	IPR013761; Sterile alpha motif/pointed domain
Hexanal	7.17137	7	17136639	2.41802e-09	downstream	VIT_07s0031g00940	vvi:100257574	low affinity sulfate transporter 3; K17469 sulfate transporter 2, low-affinity	IPR001902; SLC26A/SulP transporter	IPR002645; STAS domain	IPR011547; SLC26A/SulP transporter domain	IPR018045; Sulphate anion transporter, conserved site	IPR030315; Plant low affinity sulfate transporter
Hexanal	7.17137	7	17136639	2.41802e-09	downstream	VIT_07s0031g00950	sna:Snas_4390	DNA polymerase III, epsilon subunit; K02342 DNA polymerase III subunit epsilon [EC:2.7.7.7]	IPR012337; Ribonuclease H-like domain	IPR013520; Exonuclease, RNase T/DNA polymerase III
Hexanal	7.18042	7	18041808	1.54542e-09	exonic	VIT_07s0031g01920	pop:7456281	probable serine/threonine-protein kinase At1g54610 isoform X2; K08819 cyclin-dependent kinase 12/13 [EC:2.7.11.22 2.7.11.23]	IPR000719; Protein kinase domain	IPR002290; Serine/threonine/dual specificity protein kinase, catalytic domain	IPR008271; Serine/threonine-protein kinase, active site	IPR011009; Protein kinase-like domain	IPR017441; Protein kinase, ATP binding site
Hexanal	7.19514	7	19513791	1.12606e-09	intronic	VIT_07s0031g02870	soe:110801186	uncharacterized protein LOC110801186 isoform X1; K13291 terminal uridylyltransferase [EC:2.7.7.52]
Hexanal	7.20003	7	20003335	1.98235e-11	intergenic	VIT_07s0031g03180
Hexanal	7.20003	7	20003335	1.98235e-11	intergenic	VIT_07s0031g03190	csat:104745793	protein SIEL-like; K13141 integrator complex subunit 4	IPR002014; VHS domain	IPR004152; GAT domain	IPR008942; ENTH/VHS	IPR018205; VHS subgroup
Hexanal	7.20014	7	20014416	1.76851e-09	intronic	VIT_07s0031g03190	csat:104745793	protein SIEL-like; K13141 integrator complex subunit 4	IPR002014; VHS domain	IPR004152; GAT domain	IPR008942; ENTH/VHS	IPR018205; VHS subgroup
Hexanal	7.20426	7	20425874	8.87577e-11	intronic	VIT_07s0130g00150	vvi:100251023	acyl-coenzyme A thioesterase 13; K17362 acyl-coenzyme A thioesterase 13 [EC:3.1.2.-]	IPR003736; Phenylacetic acid degradation-related domain	IPR006683; Thioesterase domain	IPR029069; HotDog domain
Hexanal	8.12845	8	128450	8.65088e-10	intergenic	VIT_08s0056g00050	ghi:107953968	DELLA protein GAI; K14494 DELLA protein	IPR005202; Transcription factor GRAS
Hexanal	8.12845	8	128450	8.65088e-10	intergenic	VIT_08s0056g00070	sind:105180013	bifunctional protein FolD 1, mitochondrial isoform X1; K00288 methylenetetrahydrofolate dehydrogenase (NADP+) / methenyltetrahydrofolate cyclohydrolase / formyltetrahydrofolate synthetase [EC:1.5.1.5 3.5.4.9 6.3.4.3]	IPR000672; Tetrahydrofolate dehydrogenase/cyclohydrolase	IPR016040; NAD(P)-binding domain	IPR020630; Tetrahydrofolate dehydrogenase/cyclohydrolase, catalytic domain	IPR020631; Tetrahydrofolate dehydrogenase/cyclohydrolase, NAD(P)-binding domain	IPR020867; Tetrahydrofolate dehydrogenase/cyclohydrolase, conserved site
Hexanal	8.13958	8	1395810	2.63406e-10	intergenic	VIT_08s0056g00890	vvi:100262048	protein DETOXIFICATION 21; K03327 multidrug resistance protein, MATE family	IPR002528; Multi antimicrobial extrusion protein
Hexanal	8.13958	8	1395810	2.63406e-10	intergenic	VIT_08s0056g00900
Hexanal	8.17042	8	1704199	1.34847e-09	intronic	VIT_08s0056g01120	vvi:100265386	protein DETOXIFICATION 24; K03327 multidrug resistance protein, MATE family	IPR002528; Multi antimicrobial extrusion protein
Hexanal	8.17045	8	1704459	5.82632e-10	intronic	VIT_08s0056g01120	vvi:100265386	protein DETOXIFICATION 24; K03327 multidrug resistance protein, MATE family	IPR002528; Multi antimicrobial extrusion protein
Hexanal	8.17051	8	1705051	5.2092e-09	intronic	VIT_08s0056g01120	vvi:100265386	protein DETOXIFICATION 24; K03327 multidrug resistance protein, MATE family	IPR002528; Multi antimicrobial extrusion protein
Hexanal	8.19238	8	1923823	2.17514e-09	intergenic	VIT_08s0056g01200	pda:103701110	WUSCHEL-related homeobox 6-like; K18490 homeobox protein OTX2	IPR001356; Homeobox domain	IPR009057; Homeodomain-like
Hexanal	8.19238	8	1923823	2.17514e-09	intergenic	VIT_08s0056g01230	boe:106325009	cyclic dof factor 1-like; K16222 Dof zinc finger protein DOF5.5	IPR003851; Zinc finger, Dof-type
Hexanal	8.23457	8	2345690	1.22726e-09	intergenic	VIT_08s0056g01470
Hexanal	8.23457	8	2345690	1.22726e-09	intergenic	VIT_08s0056g01480	vvi:100246655	cation/calcium exchanger 1; K13754 solute carrier family 24 (sodium/potassium/calcium exchanger), member 6	IPR004837; Sodium/calcium exchanger membrane region
Hexanal	8.26415	8	2641517	4.80941e-09	intergenic	VIT_08s0056g01640	vvi:100251885	3-isopropylmalate dehydratase large subunit, chloroplastic; K01703 3-isopropylmalate/(R)-2-methylmalate dehydratase large subunit [EC:4.2.1.33 4.2.1.35]	IPR001030; Aconitase/3-isopropylmalate dehydratase large subunit, alpha/beta/alpha domain	IPR006251; Homoaconitase/3-isopropylmalate dehydratase, large subunit	IPR015931; Aconitase/3-isopropylmalate dehydratase large subunit, alpha/beta/alpha, subdomain 1/3	IPR015932; Aconitase/3-isopropylmalate dehydratase large subunit, alpha/beta/alpha, subdomain 2	IPR015937; Aconitase/isopropylmalate dehydratase
Hexanal	8.26415	8	2641517	4.80941e-09	intergenic	VIT_08s0056g01650	lsv:111887431	LOB domain-containing protein 20-like; K21994 LOB domain-containing protein 18	IPR004883; Lateral organ boundaries, LOB
Hexanal	8.35492	8	3549215	8.23581e-11	intergenic	VIT_08s0032g00420	sot:102588778	probable glycosyltransferase At5g03795; K02366 glucuronyl/N-acetylglucosaminyl transferase EXT1 [EC:2.4.1.224 2.4.1.225]	IPR004263; Exostosin-like
Hexanal	8.35492	8	3549215	8.23581e-11	intergenic	VIT_08s0032g00440	vvi:100265088	syntaxin-132; K08486 syntaxin 1B/2/3	IPR000727; Target SNARE coiled-coil homology domain	IPR006011; Syntaxin, N-terminal domain	IPR006012; Syntaxin/epimorphin, conserved site	IPR010989; t-SNARE
Hexanal	8.35492	8	3549234	7.93669e-11	intergenic	VIT_08s0032g00420	sot:102588778	probable glycosyltransferase At5g03795; K02366 glucuronyl/N-acetylglucosaminyl transferase EXT1 [EC:2.4.1.224 2.4.1.225]	IPR004263; Exostosin-like
Hexanal	8.35492	8	3549234	7.93669e-11	intergenic	VIT_08s0032g00440	vvi:100265088	syntaxin-132; K08486 syntaxin 1B/2/3	IPR000727; Target SNARE coiled-coil homology domain	IPR006011; Syntaxin, N-terminal domain	IPR006012; Syntaxin/epimorphin, conserved site	IPR010989; t-SNARE
Hexanal	8.39009	8	3900921	8.1616e-10	intergenic	VIT_08s0032g00560
Hexanal	8.39009	8	3900921	8.1616e-10	intergenic	VIT_08s0032g00580
Hexanal	8.39338	8	3933766	6.64687e-10	intergenic	VIT_08s0032g00590	slim:SCL_1153	membrane protein; K07090 uncharacterized protein	IPR006015; Universal stress protein A	IPR006016; UspA	IPR014729; Rossmann-like alpha/beta/alpha sandwich fold
Hexanal	8.39338	8	3933766	6.64687e-10	intergenic	VIT_08s0032g00600	vvi:100244518	ubiquitin carboxyl-terminal hydrolase 12; K11838 ubiquitin carboxyl-terminal hydrolase 7 [EC:3.4.19.12]	IPR001394; Peptidase C19, ubiquitin carboxyl-terminal hydrolase	IPR002083; MATH/TRAF domain	IPR008974; TRAF-like	IPR018200; Ubiquitin specific protease, conserved site	IPR024729; Ubiquitin carboxyl-terminal hydrolase 7, ICP0-binding domain	IPR028889; Ubiquitin specific protease domain	IPR029346; Ubiquitin carboxyl-terminal hydrolase, C-terminal
Hexanal	8.39469	8	3946905	4.11023e-09	intronic	VIT_08s0032g00600	vvi:100244518	ubiquitin carboxyl-terminal hydrolase 12; K11838 ubiquitin carboxyl-terminal hydrolase 7 [EC:3.4.19.12]	IPR001394; Peptidase C19, ubiquitin carboxyl-terminal hydrolase	IPR002083; MATH/TRAF domain	IPR008974; TRAF-like	IPR018200; Ubiquitin specific protease, conserved site	IPR024729; Ubiquitin carboxyl-terminal hydrolase 7, ICP0-binding domain	IPR028889; Ubiquitin specific protease domain	IPR029346; Ubiquitin carboxyl-terminal hydrolase, C-terminal
Hexanal	8.41835	8	4183473	2.01755e-09	intergenic	VIT_08s0032g00690	vvi:100242784	D-lactate dehydrogenase [cytochrome], mitochondrial; K00102 D-lactate dehydrogenase (cytochrome) [EC:1.1.2.4]	IPR004113; FAD-linked oxidase, C-terminal	IPR006094; FAD linked oxidase, N-terminal	IPR016164; FAD-linked oxidase-like, C-terminal	IPR016166; FAD-binding, type 2	IPR016167; FAD-binding, type 2, subdomain 1	IPR016169; CO dehydrogenase flavoprotein-like, FAD-binding, subdomain 2	IPR016171; Vanillyl-alcohol oxidase, C-terminal subdomain 2
Hexanal	8.41835	8	4183473	2.01755e-09	intergenic	VIT_08s0032g00700	smo:SELMODRAFT_270047	GID1b-2; hypothetical protein; K14493 gibberellin receptor GID1 [EC:3.-.-.-]	IPR013094; Alpha/beta hydrolase fold-3	IPR029058; Alpha/Beta hydrolase fold
Hexanal	8.4488	8	4487969	5.43648e-09	upstream	VIT_08s0032g00860	ngr:NAEGRDRAFT_69402	hypothetical protein; K13121 protein FRA10AC1	IPR023393; START-like domain
Hexanal	8.57767	8	5776733	2.83992e-09	upstream	VIT_08s0032g01180	vvi:100255531	33 kDa ribonucleoprotein, chloroplastic; K11294 nucleolin	IPR000504; RNA recognition motif domain	IPR012677; Nucleotide-binding alpha-beta plait domain
Hexanal	8.60836	8	6083646	9.1676e-10	intergenic	VIT_08s0032g01230	vvi:100252028	DExH-box ATP-dependent RNA helicase DExH1; K14442 ATP-dependent RNA helicase DHX36 [EC:3.6.4.13]	IPR001650; Helicase, C-terminal	IPR002464; DNA/RNA helicase, ATP-dependent, DEAH-box type, conserved site	IPR007502; Helicase-associated domain	IPR011545; DEAD/DEAH box helicase domain	IPR011709; Domain of unknown function DUF1605	IPR014001; Helicase superfamily 1/2, ATP-binding domain	IPR027417; P-loop containing nucleoside triphosphate hydrolase
Hexanal	8.60836	8	6083646	9.1676e-10	intergenic	VIT_08s0105g00010
Hexanal	8.60837	8	6083657	9.1676e-10	intergenic	VIT_08s0032g01230	vvi:100252028	DExH-box ATP-dependent RNA helicase DExH1; K14442 ATP-dependent RNA helicase DHX36 [EC:3.6.4.13]	IPR001650; Helicase, C-terminal	IPR002464; DNA/RNA helicase, ATP-dependent, DEAH-box type, conserved site	IPR007502; Helicase-associated domain	IPR011545; DEAD/DEAH box helicase domain	IPR011709; Domain of unknown function DUF1605	IPR014001; Helicase superfamily 1/2, ATP-binding domain	IPR027417; P-loop containing nucleoside triphosphate hydrolase
Hexanal	8.60837	8	6083657	9.1676e-10	intergenic	VIT_08s0105g00010
Hexanal	8.10235	8	10234676	1.34434e-09	intergenic	VIT_08s0058g00910	vvi:100261889	regulatory-associated protein of TOR 1; K07204 regulatory associated protein of mTOR
Hexanal	8.10235	8	10234676	1.34434e-09	intergenic	VIT_08s0058g00930	vvi:100251671	alanine--glyoxylate aminotransferase 2 homolog 2, mitochondrial; K00827 alanine-glyoxylate transaminase / (R)-3-amino-2-methylpropionate-pyruvate transaminase [EC:2.6.1.44 2.6.1.40]	IPR005814; Aminotransferase class-III	IPR015421; Pyridoxal phosphate-dependent transferase, major region, subdomain 1	IPR015422; Pyridoxal phosphate-dependent transferase, major region, subdomain 2	IPR015424; Pyridoxal phosphate-dependent transferase
Hexanal	8.10862	8	10862382	1.58406e-10	exonic	VIT_08s0058g01400	vvi:100244740	phospholipid-transporting ATPase 1; K14802 phospholipid-transporting ATPase [EC:3.6.3.1]	IPR001757; P-type ATPase	IPR006539; P-type ATPase, subfamily IV	IPR008250; P-type ATPase, A domain	IPR018303; P-type ATPase, phosphorylation site	IPR023214; HAD-like domain	IPR023299; P-type ATPase, cytoplasmic domain N	IPR032630; P-type ATPase, C-terminal	IPR032631; P-type ATPase, N-terminal
Hexanal	8.13508	8	13507925	3.19481e-10	UTR3	VIT_08s0040g02440	lsv:111884519	uncharacterized protein LOC111884519; K17398 DNA (cytosine-5)-methyltransferase 3A [EC:2.1.1.37]	IPR000313; PWWP domain
Hexanal	8.15164	8	15163893	8.71071e-10	intronic	VIT_08s0007g01060	vvi:100266504	pyrroline-5-carboxylate synthetase-like; K12657 delta-1-pyrroline-5-carboxylate synthetase [EC:2.7.2.11 1.2.1.41]	IPR000965; GPR domain	IPR001048; Aspartate/glutamate/uridylate kinase	IPR001057; Glutamate/acetylglutamate kinase	IPR005715; Glutamate 5-kinase/delta-1-pyrroline-5-carboxylate synthase	IPR005766; Delta l-pyrroline-5-carboxylate synthetase	IPR016161; Aldehyde/histidinol dehydrogenase	IPR016162; Aldehyde dehydrogenase N-terminal domain	IPR016163; Aldehyde dehydrogenase, C-terminal	IPR019797; Glutamate 5-kinase, conserved site	IPR020593; Gamma-glutamyl phosphate reductase GPR, conserved site
Hexanal	8.15218	8	15218163	2.33744e-09	intronic	VIT_08s0007g01100	vvi:100261300	uracil phosphoribosyltransferase; K00761 uracil phosphoribosyltransferase [EC:2.4.2.9]	IPR005765; Uracil phosphoribosyl transferase	IPR029057; Phosphoribosyltransferase-like
Hexanal	8.19805	8	19805343	1.6271e-09	intronic	VIT_08s0007g05910	vvi:100262456	folylpolyglutamate synthase; K01930 folylpolyglutamate synthase [EC:6.3.2.17]	IPR000352; Peptide chain release factor class I/class II	IPR001645; Folylpolyglutamate synthetase	IPR003034; SAP domain	IPR004101; Mur ligase, C-terminal	IPR004808; AP endonuclease 1	IPR005135; Endonuclease/exonuclease/phosphatase	IPR005139; Peptide chain release factor	IPR013221; Mur ligase, central	IPR014720; Double-stranded RNA-binding domain	IPR018109; Folylpolyglutamate synthetase, conserved site	IPR020847; AP endonuclease 1, binding site	IPR020848; AP endonuclease 1, conserved site	IPR026960; Reverse transcriptase zinc-binding domain
Hexanal	10.1154	10	11540067	3.13771e-09	intergenic	VIT_10s0092g00210	vvi:100252938	lysine-specific demethylase JMJ18; K11446 histone demethylase JARID1 [EC:1.14.11.-]	IPR003347; JmjC domain	IPR003349; JmjN domain	IPR003888; FY-rich, N-terminal	IPR003889; FY-rich, C-terminal	IPR004198; Zinc finger, C5HC2-type
Hexanal	10.1154	10	11540067	3.13771e-09	intergenic	VIT_10s0092g00220	zma:100283808	uncharacterized protein LOC100283808; K02923 large subunit ribosomal protein L38e	IPR006459; Casparian strip membrane protein	IPR006702; Domain of unknown function DUF588
Hexanal	10.1226	10	12261073	1.2794e-09	intergenic	VIT_10s0092g00610
Hexanal	10.1226	10	12261073	1.2794e-09	intergenic	VIT_10s0092g00620
Hexanal	10.1524	10	15240093	1.19931e-09	exonic	VIT_10s0042g01240			IPR011989; Armadillo-like helical	IPR016024; Armadillo-type fold
Hexanal	11.1269	11	12691034	1.96651e-09	intronic	VIT_11s0078g00420	vvi:100261773	galacturonokinase; K18677 galacturonokinase [EC:2.7.1.44]	IPR006206; Mevalonate/galactokinase	IPR014721; Ribosomal protein S5 domain 2-type fold, subgroup	IPR019539; Galactokinase galactose-binding domain	IPR020568; Ribosomal protein S5 domain 2-type fold
Hexanal	11.1313	11	13131175	2.76981e-11	intergenic	VIT_11s0065g00050	vvi:100241546	lupeol synthase; K20659 lupeol synthase [EC:5.4.99.41]	IPR008930; Terpenoid cyclases/protein prenyltransferase alpha-alpha toroid
Hexanal	11.1313	11	13131175	2.76981e-11	intergenic	VIT_11s0065g00060	mdm:103449260	probable 26S protease subunit YTA6; K22530 ATPase family AAA domain-containing protein 1 [EC:3.6.1.-]
Hexanal	11.1649	11	16485309	3.75203e-09	intergenic	VIT_11s0103g00480
Hexanal	11.1649	11	16485309	3.75203e-09	intergenic	VIT_11s0103g00490	aof:109838687	uncharacterized protein LOC109838687; K07466 replication factor A1	IPR003406; Glycosyl transferase, family 14
Hexanal	11.1658	11	16580775	1.67836e-09	intergenic	VIT_11s0103g00530	vvi:100255720	oxysterol-binding protein-related protein 4B; K22285 oxysterol-binding protein-related protein 8	IPR000648; Oxysterol-binding protein	IPR018494; Oxysterol-binding protein, conserved site
Hexanal	11.1658	11	16580775	1.67836e-09	intergenic	VIT_11s0103g00540			IPR012336; Thioredoxin-like fold
Hexanal	11.1897	11	18973359	7.59791e-10	downstream	VIT_11s0052g01240	vvi:100263394	probable 1-deoxy-D-xylulose-5-phosphate synthase 2, chloroplastic; K01662 1-deoxy-D-xylulose-5-phosphate synthase [EC:2.2.1.7]	IPR005475; Transketolase-like, pyrimidine-binding domain	IPR005477; Deoxyxylulose-5-phosphate synthase	IPR009014; Transketolase, C-terminal/Pyruvate-ferredoxin oxidoreductase, domain II	IPR020826; Transketolase binding site	IPR029061; Thiamin diphosphate-binding fold
Hexanal	12.1792	12	1791959	1.44645e-12	UTR3	VIT_12s0028g01190	ges:VT84_22695	murQ; N-acetylmuramic acid 6-phosphate etherase; K07106 N-acetylmuramic acid 6-phosphate etherase [EC:4.2.1.126]	IPR002731; ATPase, BadF/BadG/BcrA/BcrD type
Hexanal	12.247	12	2469504	1.88208e-09	intronic	VIT_12s0028g01840	vvi:100264421	peroxidase P7; K00430 peroxidase [EC:1.11.1.7]	IPR000823; Plant peroxidase	IPR002016; Haem peroxidase, plant/fungal/bacterial	IPR010255; Haem peroxidase	IPR019793; Peroxidases heam-ligand binding site	IPR019794; Peroxidase, active site
Hexanal	12.4031	12	4030774	2.98942e-09	intergenic	VIT_12s0028g03270	vvi:100242144	ethylene-responsive transcription factor 4; K09286 EREBP-like factor	IPR001471; AP2/ERF domain	IPR016177; DNA-binding domain
Hexanal	12.4031	12	4030774	2.98942e-09	intergenic	VIT_12s0028g03300	apro:F751_1912	D-tyrosyl-tRNA(Tyr) deacylase; K07560 D-aminoacyl-tRNA deacylase [EC:3.1.1.96]	IPR000571; Zinc finger, CCCH-type
Hexanal	12.4373	12	4373178	1.74482e-09	intronic	VIT_12s0028g03570	cpap:110812293	protein SPA1-RELATED 3; K10143 E3 ubiquitin-protein ligase RFWD2 [EC:2.3.2.27]	IPR001680; WD40 repeat	IPR011009; Protein kinase-like domain	IPR015943; WD40/YVTN repeat-like-containing domain	IPR017986; WD40-repeat-containing domain	IPR019775; WD40 repeat, conserved site	IPR020472; G-protein beta WD-40 repeat
Hexanal	12.1034	12	10340113	3.50151e-09	intronic	VIT_12s0057g01560	vvi:100241559	N-acylphosphatidylethanolamine synthase; K13511 monolysocardiolipin acyltransferase [EC:2.3.1.-]	IPR000872; Tafazzin
Hexanal	13.2714	13	2713941	5.22088e-09	intergenic	VIT_13s0019g00910	vvi:100242812	ubiquitin-conjugating enzyme E2 7; K10575 ubiquitin-conjugating enzyme E2 G1 [EC:2.3.2.23]	IPR000608; Ubiquitin-conjugating enzyme E2	IPR016135; Ubiquitin-conjugating enzyme/RWD-like	IPR023313; Ubiquitin-conjugating enzyme, active site
Hexanal	13.2714	13	2713941	5.22088e-09	intergenic	VIT_13s0019g00920
Hexanal	13.2991	13	2990693	4.1993e-09	intergenic	VIT_13s0019g01390			IPR006702; Domain of unknown function DUF588
Hexanal	13.2991	13	2990693	4.1993e-09	intergenic	VIT_13s0019g01410	aip:107640400	putative clathrin assembly protein At5g35200; K20043 clathrin coat assembly protein AP180	IPR003851; Zinc finger, Dof-type
Hexanal	13.7065	13	7064745	4.59898e-12	downstream	VIT_13s0019g05250	vvi:100247974	malate dehydrogenase [NADP], chloroplastic; K00051 malate dehydrogenase (NADP+) [EC:1.1.1.82]	IPR001236; Lactate/malate dehydrogenase, N-terminal	IPR001252; Malate dehydrogenase, active site	IPR010945; Malate dehydrogenase, type 2	IPR011273; Malate dehydrogenase, NADP-dependent, plants	IPR015955; Lactate dehydrogenase/glycoside hydrolase, family 4, C-terminal	IPR016040; NAD(P)-binding domain	IPR022383; Lactate/malate dehydrogenase, C-terminal
Hexanal	13.163	13	16304445	5.02099e-09	intronic	VIT_13s0047g00370	vvi:100248996	3-hydroxyisobutyryl-CoA hydrolase 1; K05605 3-hydroxyisobutyryl-CoA hydrolase [EC:3.1.2.4]	IPR029045; ClpP/crotonase-like domain	IPR032259; Enoyl-CoA hydratase/isomerase, HIBYL-CoA-H type
Hexanal	14.7531	14	7530970	2.30337e-09	intergenic	VIT_14s0030g02300	vvi:100267561	mediator of RNA polymerase II transcription subunit 14; K15156 mediator of RNA polymerase II transcription subunit 14	IPR013947; Mediator complex, subunit Med14
Hexanal	14.7531	14	7530970	2.30337e-09	intergenic	VIT_14s0030g02310	vvi:100262403	auxin-induced protein 22D; K14484 auxin-responsive protein IAA	IPR000270; PB1 domain	IPR003311; AUX/IAA protein
Hexanal	14.1946	14	19464524	4.70901e-09	intergenic	VIT_14s0006g02190	vvi:100266816	DNA ligase 6; K10747 DNA ligase 1 [EC:6.5.1.1 6.5.1.6 6.5.1.7]	IPR001279; Metallo-beta-lactamase	IPR011084; DNA repair metallo-beta-lactamase	IPR012308; DNA ligase, ATP-dependent, N-terminal
Hexanal	14.1946	14	19464524	4.70901e-09	intergenic	VIT_14s0006g02210	vvi:100266816	DNA ligase 6; K10747 DNA ligase 1 [EC:6.5.1.1 6.5.1.6 6.5.1.7]	IPR000977; DNA ligase, ATP-dependent	IPR012309; DNA ligase, ATP-dependent, C-terminal	IPR012310; DNA ligase, ATP-dependent, central	IPR012340; Nucleic acid-binding, OB-fold	IPR016059; DNA ligase, ATP-dependent, conserved site
Hexanal	14.209	14	20900227	4.43021e-09	intergenic	VIT_14s0006g02780
Hexanal	14.209	14	20900227	4.43021e-09	intergenic	VIT_14s0006g02800
Hexanal	14.2649	14	26487395	3.44149e-10	exonic	VIT_14s0219g00250	vvi:100244091	mitochondrial inner membrane protease ATP23 homolog; K18156 mitochondrial inner membrane protease ATP23 [EC:3.4.24.-]	IPR019165; Peptidase M76, ATP23
Hexanal	14.277	14	27699155	5.52798e-09	intronic	VIT_14s0066g01200	smo:SELMODRAFT_35954	hypothetical protein; K14165 atypical dual specificity phosphatase [EC:3.1.3.16 3.1.3.48]	IPR000340; Dual specificity phosphatase, catalytic domain	IPR001478; PDZ domain	IPR014756; Immunoglobulin E-set	IPR020422; Dual specificity protein phosphatase domain	IPR029021; Protein-tyrosine phosphatase-like	IPR030066; Putative phosphatase LSF1, chloroplastic	IPR032640; AMP-activated protein kinase, glycogen-binding domain
Hexanal	14.2977	14	29766309	1.74009e-10	intronic	VIT_14s0108g01120	ndi:NDAI_0D02550	NDAI0D02550; hypothetical protein; K06653 CDK inhibitor PHO81	IPR004331; SPX domain
Hexanal	15.8822	15	882191	1.87428e-09	intergenic	VIT_15s0024g00550
Hexanal	15.8822	15	882191	1.87428e-09	intergenic	VIT_15s0024g00580	vvi:100253743	SEC1 family transport protein SLY1; K19998 sec1 family domain-containing protein 1	IPR001619; Sec1-like protein
Hexanal	15.3084	15	3084449	5.29441e-09	upstream	VIT_15s0024g01540	vvi:100254124	glutathione transferase GST 23; K00799 glutathione S-transferase [EC:2.5.1.18]	IPR004045; Glutathione S-transferase, N-terminal	IPR004046; Glutathione S-transferase, C-terminal	IPR010987; Glutathione S-transferase, C-terminal-like	IPR012336; Thioredoxin-like fold
Hexanal	15.3961	15	3960993	5.09792e-10	intergenic	VIT_15s0024g01860	pavi:110774627	MADS-box protein JOINTLESS-like isoform X1; K09260 MADS-box transcription enhancer factor 2A	IPR002100; Transcription factor, MADS-box
Hexanal	15.3961	15	3960993	5.09792e-10	intergenic	VIT_15s0024g01910			IPR024867; Nuclear factor related to kappa-B-binding protein
Hexanal	16.5052	16	5051935	1.80302e-09	UTR3	VIT_16s0013g00170	vvi:100252815	GTP-binding protein SAR1A; K07953 GTP-binding protein SAR1 [EC:3.6.5.-]	IPR006687; Small GTPase superfamily, SAR1-type	IPR006689; Small GTPase superfamily, ARF/SAR type	IPR027417; P-loop containing nucleoside triphosphate hydrolase
Hexanal	16.9611	16	9611105	1.27905e-09	intronic	VIT_16s0013g02000	vvi:100254157	protein RFT1 homolog; K06316 oligosaccharide translocation protein RFT1	IPR007594; RFT1
Hexanal	16.9966	16	9965748	4.57467e-11	intergenic	VIT_16s0013g02090	vvi:100252021	F-box protein At5g07670; K10268 F-box and leucine-rich repeat protein 2/20	IPR001810; F-box domain	IPR032675; Leucine-rich repeat domain, L domain-like
Hexanal	16.9966	16	9965748	4.57467e-11	intergenic	VIT_16s0013g02100	vvi:100252166	probable cellulose synthase A catalytic subunit 8 [UDP-forming]; K10999 cellulose synthase A [EC:2.4.1.12]	IPR005150; Cellulose synthase	IPR027417; P-loop containing nucleoside triphosphate hydrolase
Hexanal	17.1053	17	10526117	6.06074e-10	intergenic	VIT_17s0000g08970	dzi:111300937	zinc finger CCCH domain-containing protein 41-like; K13192 RNA-binding protein 26	IPR010820; Protein of unknown function DUF1421
Hexanal	17.1053	17	10526117	6.06074e-10	intergenic	VIT_17s0000g08980	vvi:100267477	homeobox-leucine zipper protein ANTHOCYANINLESS 2; K09338 homeobox-leucine zipper protein	IPR001356; Homeobox domain	IPR009057; Homeodomain-like
Hexanal	17.1152	17	11520033	1.10375e-09	intergenic	VIT_17s0000g09700			IPR027942; Sieve element occlusion, N-terminal	IPR027944; Sieve element occlusion, C-terminal
Hexanal	17.1152	17	11520033	1.10375e-09	intergenic	VIT_17s0000g09710	han:110879860	leucine-rich repeat receptor-like serine/threonine/tyrosine-protein kinase SOBIR1; K04733 interleukin-1 receptor-associated kinase 4 [EC:2.7.11.1]	IPR000719; Protein kinase domain	IPR001611; Leucine-rich repeat	IPR002290; Serine/threonine/dual specificity protein kinase, catalytic domain	IPR008271; Serine/threonine-protein kinase, active site	IPR011009; Protein kinase-like domain	IPR032675; Leucine-rich repeat domain, L domain-like
Hexanal	17.1313	17	13127102	2.57879e-09	intergenic	VIT_17s0000g10480	vvi:109124313	SNF1-related protein kinase regulatory subunit beta-2-like; K07199 5'-AMP-activated protein kinase, regulatory beta subunit	IPR030067; SNF1-related protein kinase regulatory subunit beta
Hexanal	17.1313	17	13127102	2.57879e-09	intergenic	VIT_17s0119g00030	dosa:Os10t0117800-01	Os10g0117800; Guanine nucleotide binding protein (G-protein), alpha subunit family protein.; K04630 guanine nucleotide-binding protein G(i) subunit alpha	IPR001019; Guanine nucleotide binding protein (G-protein), alpha subunit	IPR011025; G protein alpha subunit, helical insertion	IPR027417; P-loop containing nucleoside triphosphate hydrolase
Hexanal	18.4451	18	4451299	4.46713e-09	exonic	VIT_18s0001g05710	nsy:104235966	uncharacterized protein LOC104235966; K22369 epoxide hydrolase 4 [EC:3.3.-.-]	IPR000073; Alpha/beta hydrolase fold-1	IPR029058; Alpha/Beta hydrolase fold	IPR029059; Alpha/beta hydrolase fold-5
Hexanal	18.8071	18	8071470	3.7588e-09	exonic	VIT_18s0001g09690	cit:102612526	uncharacterized protein LOC102612526; K22733 magnesium transporter	IPR002885; Pentatricopeptide repeat	IPR011990; Tetratricopeptide-like helical domain	IPR032867; DYW domain
Hexanal	18.1624	18	16238749	1.12733e-09	intergenic	VIT_18s0076g00350	smo:SELMODRAFT_443625	hypothetical protein; K13145 integrator complex subunit 8	IPR001810; F-box domain	IPR015915; Kelch-type beta propeller
Hexanal	18.1624	18	16238749	1.12733e-09	intergenic	VIT_18s0076g00360	vvi:100258141	serine decarboxylase; K01590 histidine decarboxylase [EC:4.1.1.22]	IPR002129; Pyridoxal phosphate-dependent decarboxylase	IPR015421; Pyridoxal phosphate-dependent transferase, major region, subdomain 1	IPR015424; Pyridoxal phosphate-dependent transferase	IPR021115; Pyridoxal-phosphate binding site
Hexanal	18.1732	18	17319882	5.40147e-09	intergenic	VIT_18s0086g00180	vvi:100264851	protein DETOXIFICATION 54; K03327 multidrug resistance protein, MATE family	IPR002528; Multi antimicrobial extrusion protein
Hexanal	18.1732	18	17319882	5.40147e-09	intergenic	VIT_18s0086g00190	vvi:100254444	probable magnesium transporter NIPA6; K22733 magnesium transporter	IPR008521; Magnesium transporter NIPA
Hexanal	18.1898	18	18976609	2.95894e-09	intergenic	VIT_18s0157g00160
Hexanal	18.1898	18	18976609	2.95894e-09	intergenic	VIT_18s0157g00170	ppp:112295190	tryptophan aminotransferase-related protein 1-like; K16903 L-tryptophan---pyruvate aminotransferase [EC:2.6.1.99]	IPR006947; EGF-like, alliinase	IPR006948; Alliinase, C-terminal	IPR015421; Pyridoxal phosphate-dependent transferase, major region, subdomain 1	IPR015422; Pyridoxal phosphate-dependent transferase, major region, subdomain 2	IPR015424; Pyridoxal phosphate-dependent transferase
Hexanal	18.1944	18	19444653	3.74106e-09	intergenic	VIT_18s0072g00260	lang:109344099	serine/arginine-rich SC35-like splicing factor SCL30A; K12900 FUS-interacting serine-arginine-rich protein 1	IPR001471; AP2/ERF domain	IPR016177; DNA-binding domain
Hexanal	18.1944	18	19444653	3.74106e-09	intergenic	VIT_18s0072g00270
Hexanal	18.2622	18	26217467	2.56461e-11	intronic	VIT_18s0041g01440	mdm:103451426	serine/threonine-protein kinase pakG-like; K13414 mitogen-activated protein kinase kinase kinase 1 [EC:2.7.11.25]	IPR000157; Toll/interleukin-1 receptor homology (TIR) domain	IPR003591; Leucine-rich repeat, typical subtype	IPR032675; Leucine-rich repeat domain, L domain-like
Hexanal	18.2724	18	27237555	4.21035e-09	intronic	VIT_18s0041g02110
Hexanal	19.1444	19	14443336	2.26853e-10	intergenic	VIT_19s0138g00140	sly:101253806	uncharacterized LOC101253806; K01652 acetolactate synthase I/II/III large subunit [EC:2.2.1.6]	IPR000008; C2 domain
Hexanal	19.1444	19	14443336	2.26853e-10	intergenic	VIT_19s0135g00010			IPR009834; Ureide permease	IPR030189; Ureide permease, plant
Hexanal	33.4805	Un	4804999	1.01181e-10	intergenic	VIT_00s0153g00060	vvi:100853875	methylcrotonoyl-CoA carboxylase subunit alpha, mitochondrial; K01968 3-methylcrotonyl-CoA carboxylase alpha subunit [EC:6.4.1.4]	IPR005482; Biotin carboxylase, C-terminal	IPR011054; Rudiment single hybrid motif	IPR011764; Biotin carboxylation domain	IPR013816; ATP-grasp fold, subdomain 2
Hexanal	33.4805	Un	4804999	1.01181e-10	intergenic	VIT_00s0153g00070	vvi:100246477	probable glutathione S-transferase; K00799 glutathione S-transferase [EC:2.5.1.18]	IPR004045; Glutathione S-transferase, N-terminal	IPR004046; Glutathione S-transferase, C-terminal	IPR010987; Glutathione S-transferase, C-terminal-like	IPR012336; Thioredoxin-like fold
Hexanal	33.8695	Un	8694799	4.57415e-09	upstream	VIT_00s0186g00020	vvi:100263999	small ubiquitin-related modifier 2-like; K12160 small ubiquitin-related modifier	IPR000626; Ubiquitin domain	IPR022617; Rad60/SUMO-like domain	IPR029071; Ubiquitin-related domain
Hexanal	33.9927	Un	9926753	3.67679e-09	intergenic	VIT_00s0189g00110	dzi:111283975	cytochrome P450 CYP82D47-like; K00512 steroid 17alpha-monooxygenase / 17alpha-hydroxyprogesterone deacetylase [EC:1.14.14.19 1.14.14.32]	IPR001128; Cytochrome P450	IPR002401; Cytochrome P450, E-class, group I
Hexanal	33.9927	Un	9926753	3.67679e-09	intergenic	VIT_00s0192g00010
Hexanal	33.1114	Un	11137831	6.04853e-10	intronic	VIT_00s0199g00080
Hexanal	33.1115	Un	11153845	6.47914e-12	upstream	VIT_00s0199g00090
Hexanal	33.1583	Un	15832311	1.74782e-09	intergenic	VIT_00s0231g00020	vvi:100853092	uncharacterized LOC100853092; K22651 E3 ubiquitin-protein ligase RNF4 [EC:2.3.2.27]
Hexanal	33.1583	Un	15832311	1.74782e-09	intergenic	VIT_00s0231g00030	vvi:104877288	putative xyloglucan endotransglucosylase/hydrolase protein 1; K08235 xyloglucan:xyloglucosyl transferase [EC:2.4.1.207]	IPR010713; Xyloglucan endo-transglycosylase, C-terminal	IPR013320; Concanavalin A-like lectin/glucanase domain
Hexanal	33.2185	Un	21852481	5.00287e-09	intronic	VIT_00s0291g00090	vvi:100259633	uncharacterized LOC100259633; K20892 beta-arabinofuranosyltransferase [EC:2.4.2.-]	IPR031937; PNN-interacting serine/arginine-rich protein
Hexanal	33.2185	Un	21853529	9.03835e-11	intronic	VIT_00s0291g00090	vvi:100259633	uncharacterized LOC100259633; K20892 beta-arabinofuranosyltransferase [EC:2.4.2.-]	IPR031937; PNN-interacting serine/arginine-rich protein
Hexanal	33.2185	Un	21854996	1.11915e-09	intronic	VIT_00s0291g00090	vvi:100259633	uncharacterized LOC100259633; K20892 beta-arabinofuranosyltransferase [EC:2.4.2.-]	IPR031937; PNN-interacting serine/arginine-rich protein
Hexanal	33.2186	Un	21855681	7.60395e-10	intronic	VIT_00s0291g00090	vvi:100259633	uncharacterized LOC100259633; K20892 beta-arabinofuranosyltransferase [EC:2.4.2.-]	IPR031937; PNN-interacting serine/arginine-rich protein
Hexanal	33.2186	Un	21859019	3.88965e-10	intronic	VIT_00s0291g00090	vvi:100259633	uncharacterized LOC100259633; K20892 beta-arabinofuranosyltransferase [EC:2.4.2.-]	IPR031937; PNN-interacting serine/arginine-rich protein
Hexanal	33.2186	Un	21860202	6.86261e-11	intronic	VIT_00s0291g00090	vvi:100259633	uncharacterized LOC100259633; K20892 beta-arabinofuranosyltransferase [EC:2.4.2.-]	IPR031937; PNN-interacting serine/arginine-rich protein
Hexanal	33.2186	Un	21861377	9.6626e-10	intronic	VIT_00s0291g00090	vvi:100259633	uncharacterized LOC100259633; K20892 beta-arabinofuranosyltransferase [EC:2.4.2.-]	IPR031937; PNN-interacting serine/arginine-rich protein
Hexanal	33.2186	Un	21862714	5.27748e-10	exonic	VIT_00s0291g00090	vvi:100259633	uncharacterized LOC100259633; K20892 beta-arabinofuranosyltransferase [EC:2.4.2.-]	IPR031937; PNN-interacting serine/arginine-rich protein
Hexanal	33.2186	Un	21864578	4.37627e-09	intergenic	VIT_00s0291g00090	vvi:100259633	uncharacterized LOC100259633; K20892 beta-arabinofuranosyltransferase [EC:2.4.2.-]	IPR031937; PNN-interacting serine/arginine-rich protein
Hexanal	33.2186	Un	21864578	4.37627e-09	intergenic	VIT_00s0291g00100	pper:18788814	ABC transporter B family member 26, chloroplastic; K05656 ATP-binding cassette, subfamily B (MDR/TAP), member 9	IPR003439; ABC transporter-like	IPR003593; AAA+ ATPase domain	IPR011527; ABC transporter type 1, transmembrane domain	IPR017871; ABC transporter, conserved site	IPR027417; P-loop containing nucleoside triphosphate hydrolase
1-Hexanol	11.7618	11	7617645	2.52818e-10	intergenic	VIT_11s0037g00010	vvi:100250084	AP2/ERF and B3 domain-containing transcription factor At1g50680; K09287 RAV-like factor	IPR001471; AP2/ERF domain	IPR003340; B3 DNA binding domain	IPR015300; DNA-binding pseudobarrel domain	IPR016177; DNA-binding domain
1-Hexanol	11.7618	11	7617645	2.52818e-10	intergenic	VIT_11s0037g00020
(E)-2-Hexen-1-ol	7.18633	7	18632571	9.38623e-11	intronic	VIT_07s0031g02480	ath:AT3G52840	BGAL2; beta-galactosidase 2; K12309 beta-galactosidase [EC:3.2.1.23]	IPR000922; D-galactoside/L-rhamnose binding SUEL lectin domain	IPR001944; Glycoside hydrolase, family 35	IPR008979; Galactose-binding domain-like	IPR013781; Glycoside hydrolase, catalytic domain	IPR017853; Glycoside hydrolase superfamily	IPR019801; Glycoside hydrolase, family 35, conserved site	IPR031330; Glycoside hydrolase 35, catalytic domain
(E)-2-Hexen-1-ol	7.18633	7	18632581	9.38623e-11	intronic	VIT_07s0031g02480	ath:AT3G52840	BGAL2; beta-galactosidase 2; K12309 beta-galactosidase [EC:3.2.1.23]	IPR000922; D-galactoside/L-rhamnose binding SUEL lectin domain	IPR001944; Glycoside hydrolase, family 35	IPR008979; Galactose-binding domain-like	IPR013781; Glycoside hydrolase, catalytic domain	IPR017853; Glycoside hydrolase superfamily	IPR019801; Glycoside hydrolase, family 35, conserved site	IPR031330; Glycoside hydrolase 35, catalytic domain
3-Octanone	3.12546	3	1254585	7.51172e-10	intronic	VIT_03s0038g01790	mdo:100027799	DIAPH1; diaphanous related formin 1; K05740 diaphanous 1	IPR011598; Myc-type, basic helix-loop-helix (bHLH) domain
3-Octanone	3.15475	3	1547527	2.88826e-09	upstream	VIT_03s0038g02240	lma:LMJF_35_0540	proteophosphoglycan 5; K22016 mucin-3/17	IPR017923; Transcription factor IIS, N-terminal
3-Octanone	3.18092	3	1809205	2.28111e-09	intergenic	VIT_03s0038g02590	vvi:100264130	probable 26S proteasome non-ATPase regulatory subunit 3; K03033 26S proteasome regulatory subunit N3	IPR000717; Proteasome component (PCI) domain	IPR011991; Winged helix-turn-helix DNA-binding domain	IPR013143; PCI/PINT associated module	IPR013586; 26S proteasome regulatory subunit, C-terminal
3-Octanone	3.18092	3	1809205	2.28111e-09	intergenic	VIT_03s0038g02610	ccx:COCOR_04724	FAD-dependent oxidoreductase; K21272 aurachin C monooxygenase/isomerase [EC:1.14.13.222]	IPR002938; FAD-binding domain	IPR008671; Lycopene cyclase-like	IPR023753; FAD/NAD(P)-binding domain
3-Octanone	3.52428	3	5242811	2.49189e-09	intergenic	VIT_03s0063g01940			IPR025322; Protein of unknown function DUF4228, plant
3-Octanone	3.52428	3	5242811	2.49189e-09	intergenic	VIT_03s0063g01950			IPR025322; Protein of unknown function DUF4228, plant
3-Octanone	3.77737	3	7773671	1.84793e-09	intergenic	VIT_03s0091g01160	mpp:MICPUCDRAFT_26239	hypothetical protein; K02985 small subunit ribosomal protein S3e	IPR009019; K homology domain, prokaryotic type
3-Octanone	3.77737	3	7773671	1.84793e-09	intergenic	VIT_03s0091g01170	hbr:110645119	uncharacterized protein LOC110645119; K10523 speckle-type POZ protein	IPR002083; MATH/TRAF domain	IPR008974; TRAF-like
3-Octanone	4.35355	4	3535494	2.33705e-10	intronic	VIT_04s0008g04190	egu:105046357	protein ANTI-SILENCING 1-like isoform X1; K22414 polymerase delta-interacting protein 3	IPR000504; RNA recognition motif domain	IPR001025; Bromo adjacent homology (BAH) domain	IPR012677; Nucleotide-binding alpha-beta plait domain
3-Octanone	4.12081	4	12080998	3.39219e-10	intronic	VIT_04s0159g00020	aip:107620332	LOW QUALITY PROTEIN: serine/arginine-rich splicing factor 11-like; K13165 splicing factor, arginine/serine-rich 12	IPR000504; RNA recognition motif domain	IPR000571; Zinc finger, CCCH-type	IPR012677; Nucleotide-binding alpha-beta plait domain
3-Octanone	5.97996	5	9799618	1.80526e-09	intronic	VIT_05s0049g02200
3-Octanone	9.22302	9	22302102	5.41588e-09	splicing	VIT_09s0054g01360(VIT_09s0054g01360.t01:exon10:c.802-1G>A)
3-Octanone	10.5027	10	502724	4.63372e-09	exonic	VIT_10s0116g00990	dzi:111310839	pentatricopeptide repeat-containing protein At2g04860; K01176 alpha-amylase [EC:3.2.1.1]	IPR002885; Pentatricopeptide repeat	IPR010471; Protein of unknown function DUF1068	IPR011990; Tetratricopeptide-like helical domain
3-Octanone	11.5866	11	5865700	4.37763e-09	intronic	VIT_11s0118g00230	lja:Lj4g3v1896260.1	Lj4g3v1896260.1; -; K19907 synaptotagmin-7	IPR000008; C2 domain	IPR031468; Synaptotagmin-like mitochondrial-lipid-binding domain
3-Octanone	11.6431	11	6430548	5.74152e-10	intergenic	VIT_11s0118g00650
3-Octanone	11.6431	11	6430548	5.74152e-10	intergenic	VIT_11s0118g00660	bdi:100840143	LOW QUALITY PROTEIN: large proline-rich protein BAG6-like; K08770 ubiquitin C	IPR000626; Ubiquitin domain	IPR019956; Ubiquitin	IPR029071; Ubiquitin-related domain
3-Octanone	12.1465	12	1464803	1.55637e-09	intergenic	VIT_12s0028g00940
3-Octanone	12.1465	12	1464803	1.55637e-09	intergenic	VIT_12s0028g00960	vvi:100252385	phytoene synthase 2, chloroplastic; K02291 15-cis-phytoene synthase [EC:2.5.1.32]	IPR002060; Squalene/phytoene synthase	IPR008949; Isoprenoid synthase domain	IPR019845; Squalene/phytoene synthase, conserved site
3-Octanone	12.7232	12	7232478	1.81657e-09	intergenic	VIT_12s0059g02440	efq:DR75_2963	lgt; prolipoprotein diacylglyceryl transferase; K13292 phosphatidylglycerol:prolipoprotein diacylglycerol transferase [EC:2.-.-.-]	IPR002816; Pheromone shutdown, TraB
3-Octanone	12.7232	12	7232478	1.81657e-09	intergenic	VIT_12s0059g02450			IPR000571; Zinc finger, CCCH-type
3-Octanone	16.2457	16	2456506	4.10651e-09	upstream	VIT_16s0039g02300	sly:101263330	Eix2; EIX receptor 2; K13466 EIX receptor 1/2	IPR001611; Leucine-rich repeat	IPR032675; Leucine-rich repeat domain, L domain-like
3-Octanone	17.196	17	196026	4.11781e-09	intronic	VIT_17s0000g00300	vvi:100262919	signal recognition particle 68 kDa protein-like; K03107 signal recognition particle subunit SRP68	IPR026258; Signal recognition particle subunit SRP68
3-Octanone	17.3771	17	3770966	4.94585e-10	intronic	VIT_17s0000g03850	egr:104416563	chaperone protein ClpB1-like; K03695 ATP-dependent Clp protease ATP-binding subunit ClpB	IPR020966; Aluminum-activated malate transporter
3-Octanone	17.9754	17	9753710	4.60391e-10	intronic	VIT_17s0000g08520	vvi:100255260	pantothenate kinase 2; K09680 type II pantothenate kinase [EC:2.7.1.33]	IPR002791; Domain of unknown function DUF89	IPR004567; Type II pantothenate kinase	IPR015844; Pantothenate kinase, acetyl-CoA regulated, two-domain type
3-Octanone	18.2721	18	27205991	5.27298e-09	intergenic	VIT_18s0041g02070	vvi:100250034	putative 12-oxophytodienoate reductase 11; K05894 12-oxophytodienoic acid reductase [EC:1.3.1.42]	IPR001155; NADH:flavin oxidoreductase/NADH oxidase, N-terminal	IPR013785; Aldolase-type TIM barrel
3-Octanone	18.2721	18	27205991	5.27298e-09	intergenic	VIT_18s0041g02080	vvi:100244746	putative 12-oxophytodienoate reductase 11; K05894 12-oxophytodienoic acid reductase [EC:1.3.1.42]	IPR001155; NADH:flavin oxidoreductase/NADH oxidase, N-terminal	IPR013785; Aldolase-type TIM barrel
3-Octanone	19.3335	19	3335246	1.082e-09	intergenic	VIT_19s0014g03190			IPR009606; Protein of unknown function DUF1218
3-Octanone	19.3335	19	3335246	1.082e-09	intergenic	VIT_19s0014g03200	asn:102369754	ATRX; ATRX, chromatin remodeler; K10779 transcriptional regulator ATRX [EC:3.6.4.12]
3-Octanone	19.3757	19	3757274	1.15056e-10	intronic	VIT_19s0014g03640	vvi:100241905	myosin-2; K10357 myosin V	IPR000048; IQ motif, EF-hand binding site	IPR001609; Myosin head, motor domain	IPR027417; P-loop containing nucleoside triphosphate hydrolase
3-Octanone	19.1057	19	10565253	4.03674e-09	intergenic	VIT_19s0015g01830
3-Octanone	19.1057	19	10565253	4.03674e-09	intergenic	VIT_19s0015g01840	rcu:8261449	alpha/beta hydrolase domain-containing protein 17B; K01076 abhydrolase domain-containing protein 17 [EC:3.1.2.22]	IPR029058; Alpha/Beta hydrolase fold
3-Octanone	19.1095	19	10949002	1.21746e-09	intergenic	VIT_19s0015g01950	vvi:100246357	COP9 signalosome complex subunit 6a; K12179 COP9 signalosome complex subunit 6	IPR000555; JAB1/MPN/MOV34 metalloenzyme domain	IPR024969; Rpn11/EIF3F, C-terminal
3-Octanone	19.1095	19	10949002	1.21746e-09	intergenic	VIT_19s0015g01960			IPR008972; Cupredoxin	IPR010264; Plant self-incompatibility S1
3-Octanone	19.1779	19	17785753	4.91112e-09	intergenic	VIT_19s0093g00590	mtr:MTR_8g008740	elongation factor 1-alpha; K03231 elongation factor 1-alpha	IPR029688; Interactor of constitutive active ROPs
3-Octanone	19.1779	19	17785753	4.91112e-09	intergenic	VIT_19s0093g00620			IPR013083; Zinc finger, RING/FYVE/PHD-type
3-Octanone	33.1345	Un	13446443	1.56182e-09	intergenic	VIT_00s0214g00170	vvi:100255047	actin-related protein 7; K16615 actin-related protein 7, plant	IPR004000; Actin family	IPR027678; Actin-related protein 7, plant
3-Octanone	33.1345	Un	13446443	1.56182e-09	intergenic	VIT_00s0215g00010	ini:109182613	LOB domain-containing protein 16-like; K13944 LOB domain-containing protein 16	IPR004883; Lateral organ boundaries, LOB
6-methyl-5-Hepten-2-one	16.1071	16	10714684	1.18229e-13	exonic	VIT_16s0022g00060	vvi:100245029	structural maintenance of chromosomes protein 2-1; K06674 structural maintenance of chromosome 2	IPR003395; RecF/RecN/SMC, N-terminal	IPR010935; SMCs flexible hinge	IPR024704; Structural maintenance of chromosomes protein	IPR027120; Structural maintenance of chromosomes Smc2	IPR027417; P-loop containing nucleoside triphosphate hydrolase
6-methyl-5-Hepten-2-one	16.1078	16	10775490	1.18229e-13	intergenic	VIT_16s0022g00090
6-methyl-5-Hepten-2-one	16.1078	16	10775490	1.18229e-13	intergenic	VIT_16s0022g00130
Benzaldehyde	15.1592	15	15915987	8.03498e-10	intergenic	VIT_15s0048g01710	vvi:104881870	2-methylene-furan-3-one reductase; K18980 2-methylene-furan-3-one reductase [EC:1.3.1.105]	IPR002085; Alcohol dehydrogenase superfamily, zinc-type	IPR011032; GroES-like	IPR013154; Alcohol dehydrogenase, N-terminal	IPR016040; NAD(P)-binding domain	IPR020843; Polyketide synthase, enoylreductase domain
Benzaldehyde	15.1592	15	15915987	8.03498e-10	intergenic	VIT_15s0048g01720	vvi:100264212	spastin; K13254 spastin [EC:3.6.4.3]	IPR003593; AAA+ ATPase domain	IPR003959; ATPase, AAA-type, core	IPR003960; ATPase, AAA-type, conserved site	IPR007330; MIT	IPR027417; P-loop containing nucleoside triphosphate hydrolase
Benzaldehyde	16.1071	16	10714684	3.39977e-09	exonic	VIT_16s0022g00060	vvi:100245029	structural maintenance of chromosomes protein 2-1; K06674 structural maintenance of chromosome 2	IPR003395; RecF/RecN/SMC, N-terminal	IPR010935; SMCs flexible hinge	IPR024704; Structural maintenance of chromosomes protein	IPR027120; Structural maintenance of chromosomes Smc2	IPR027417; P-loop containing nucleoside triphosphate hydrolase
Tetradecane	9.73309	9	7330897	2.50161e-09	intronic	VIT_09s0002g07290	vvi:100261219	signal recognition particle 54 kDa protein 2; K03106 signal recognition particle subunit SRP54 [EC:3.6.5.4]	IPR000897; Signal recognition particle, SRP54 subunit, GTPase domain	IPR003593; AAA+ ATPase domain	IPR004125; Signal recognition particle, SRP54 subunit, M-domain	IPR006325; Signal recognition particle, SRP54 subunit, eukaryotic	IPR013822; Signal recognition particle, SRP54 subunit, helical bundle	IPR022941; Signal recognition particle, SRP54 subunit	IPR027417; P-loop containing nucleoside triphosphate hydrolase
Nonanal	4.89396	4	8939576	2.92857e-10	upstream	VIT_04s0069g00830	vvi:100253745	trifunctional UDP-glucose 4,6-dehydratase/UDP-4-keto-6-deoxy-D-glucose 3,5-epimerase/UDP-4-keto-L-rhamnose-reductase RHM1; K12450 UDP-glucose 4,6-dehydratase [EC:4.2.1.76]	IPR016040; NAD(P)-binding domain	IPR029903; RmlD-like substrate binding domain
Nonanal	4.95679	4	9567860	6.32218e-10	intronic	VIT_04s0069g01050	vvi:100853048	nijmegen breakage syndrome 1 protein; K10867 nibrin
Nonanal	6.51199	6	5119879	2.53395e-09	intergenic	VIT_06s0004g04150			IPR010369; Protein of unknown function DUF966	IPR021182; Uncharacterised conserved protein UCP031043
Nonanal	6.51199	6	5119879	2.53395e-09	intergenic	VIT_06s0004g04160	han:110868623	receptor-like kinase LIP1; K04733 interleukin-1 receptor-associated kinase 4 [EC:2.7.11.1]	IPR027806; Harbinger transposase-derived nuclease domain
Nonanal	6.5122	6	5121974	4.76337e-09	intergenic	VIT_06s0004g04150			IPR010369; Protein of unknown function DUF966	IPR021182; Uncharacterised conserved protein UCP031043
Nonanal	6.5122	6	5121974	4.76337e-09	intergenic	VIT_06s0004g04160	han:110868623	receptor-like kinase LIP1; K04733 interleukin-1 receptor-associated kinase 4 [EC:2.7.11.1]	IPR027806; Harbinger transposase-derived nuclease domain
Nonanal	7.20731	7	20731023	1.62901e-09	intronic	VIT_07s0130g00410	vvi:100264926	T-complex protein 1 subunit gamma; K09495 T-complex protein 1 subunit gamma	IPR002194; Chaperonin TCP-1, conserved site	IPR002423; Chaperonin Cpn60/TCP-1 family	IPR012719; T-complex protein 1, gamma subunit	IPR017998; Chaperone tailless complex polypeptide 1 (TCP-1)	IPR027409; GroEL-like apical domain	IPR027410; TCP-1-like chaperonin intermediate domain	IPR027413; GroEL-like equatorial domain
Nonanal	8.19697	8	19697255	1.00388e-09	upstream	VIT_08s0007g05770	sind:105165964	pentatricopeptide repeat-containing protein At1g20230 isoform X1; K06180 23S rRNA pseudouridine1911/1915/1917 synthase [EC:5.4.99.23]	IPR002885; Pentatricopeptide repeat	IPR011990; Tetratricopeptide-like helical domain
Nonanal	8.19794	8	19793932	1.51512e-09	intronic	VIT_08s0007g05910	vvi:100262456	folylpolyglutamate synthase; K01930 folylpolyglutamate synthase [EC:6.3.2.17]	IPR000352; Peptide chain release factor class I/class II	IPR001645; Folylpolyglutamate synthetase	IPR003034; SAP domain	IPR004101; Mur ligase, C-terminal	IPR004808; AP endonuclease 1	IPR005135; Endonuclease/exonuclease/phosphatase	IPR005139; Peptide chain release factor	IPR013221; Mur ligase, central	IPR014720; Double-stranded RNA-binding domain	IPR018109; Folylpolyglutamate synthetase, conserved site	IPR020847; AP endonuclease 1, binding site	IPR020848; AP endonuclease 1, conserved site	IPR026960; Reverse transcriptase zinc-binding domain
Nonanal	9.43573	9	4357252	1.3203e-09	intergenic	VIT_09s0002g04780	vvi:100267000	probable sulfate transporter 3.4; K17471 sulfate transporter 3	IPR001902; SLC26A/SulP transporter	IPR002645; STAS domain	IPR011547; SLC26A/SulP transporter domain	IPR018045; Sulphate anion transporter, conserved site	IPR030317; Sulfate transporter 3.4
Nonanal	9.43573	9	4357252	1.3203e-09	intergenic	VIT_09s0002g04790
Nonanal	9.57163	9	5716325	5.09412e-09	exonic	VIT_09s0002g05890
Nonanal	12.1216	12	1215523	2.32645e-09	intronic	VIT_12s0028g00640	vvi:100253946	putative methyltransferase NSUN6; K21971 methyltransferase NSUN6 [EC:2.1.1.-]	IPR001678; SAM-dependent methyltransferase RsmB/NOP2-type	IPR002478; PUA domain	IPR015947; PUA-like domain	IPR018314; Bacterial Fmu (Sun)/eukaryotic nucleolar NOL1/Nop2p, conserved site	IPR023267; RNA (C5-cytosine) methyltransferase	IPR029063; S-adenosyl-L-methionine-dependent methyltransferase
Nonanal	13.1588	13	15884565	5.25093e-09	intronic	VIT_13s0047g00230	vvi:100262623	probable pectinesterase/pectinesterase inhibitor 25; K01051 pectinesterase [EC:3.1.1.11]	IPR000070; Pectinesterase, catalytic	IPR006501; Pectinesterase inhibitor domain	IPR011050; Pectin lyase fold/virulence factor	IPR012334; Pectin lyase fold	IPR033131; Pectinesterase, Asp active site
Nonanal	13.2297	13	22966379	5.39324e-09	downstream	VIT_13s0064g01070
Nonanal	13.2297	13	22966379	5.39324e-09	downstream	VIT_13s0064g01080			IPR002683; PsbP family	IPR016123; Mog1/PsbP, alpha/beta/alpha sandwich
Nonanal	13.2329	13	23288514	1.6421e-09	downstream	VIT_13s0064g01430	vvi:100266645	30S ribosomal protein 2, chloroplastic; K13126 polyadenylate-binding protein	IPR000504; RNA recognition motif domain	IPR012677; Nucleotide-binding alpha-beta plait domain
Nonanal	15.1748	15	17482119	5.54682e-09	intergenic	VIT_15s0046g00510	brp:103849660	O-acyltransferase WSD1-like; K15406 wax-ester synthase / diacylglycerol O-acyltransferase [EC:2.3.1.75 2.3.1.20]	IPR009721; O-acyltransferase WSD1, C-terminal
Nonanal	15.1748	15	17482119	5.54682e-09	intergenic	VIT_15s0046g00520	csat:104719346	O-acyltransferase WSD1; K15406 wax-ester synthase / diacylglycerol O-acyltransferase [EC:2.3.1.75 2.3.1.20]	IPR004255; O-acyltransferase, WSD1, N-terminal	IPR009721; O-acyltransferase WSD1, C-terminal
Nonanal	17.1267	17	1266541	3.11965e-09	intergenic	VIT_17s0000g01700	ppp:112273920	LRR receptor-like serine/threonine-protein kinase ERL1; K20718 LRR receptor-like serine/threonine-protein kinase ERECTA [EC:2.7.11.1]	IPR000719; Protein kinase domain	IPR001245; Serine-threonine/tyrosine-protein kinase catalytic domain	IPR001611; Leucine-rich repeat	IPR003591; Leucine-rich repeat, typical subtype	IPR011009; Protein kinase-like domain	IPR013320; Concanavalin A-like lectin/glucanase domain	IPR032675; Leucine-rich repeat domain, L domain-like
Nonanal	17.1267	17	1266541	3.11965e-09	intergenic	VIT_17s0000g01720	vvi:100267928	nucleolar protein 56; K14564 nucleolar protein 56	IPR002687; Nop domain	IPR012974; NOP5, N-terminal	IPR012976; NOSIC
Nonanal	17.4718	17	4718397	1.44334e-09	UTR3	VIT_17s0000g04470
Nonanal	17.7598	17	7597589	7.45557e-11	intergenic	VIT_17s0000g06900			IPR002711; HNH endonuclease
Nonanal	17.7598	17	7597589	7.45557e-11	intergenic	VIT_17s0000g06920	pda:103715866	uncharacterized protein At3g61260; K22455 estrogen receptor-binding fragment-associated gene 9 protein	IPR005516; Remorin, C-terminal
Nonanal	17.8592	17	8591665	5.37267e-10	intronic	VIT_17s0000g07610			IPR010530; NADH-ubiquinone reductase complex 1 MLRQ subunit
Nonanal	17.8878	17	8878258	1.08369e-09	intronic	VIT_17s0000g07900	aip:107643629	protease Do-like 10, mitochondrial isoform X1; K12614 ATP-dependent RNA helicase DDX6/DHH1 [EC:3.6.4.13]	IPR001478; PDZ domain	IPR001940; Peptidase S1C	IPR009003; Peptidase S1, PA clan
Nonanal	17.9754	17	9753710	2.46889e-10	intronic	VIT_17s0000g08520	vvi:100255260	pantothenate kinase 2; K09680 type II pantothenate kinase [EC:2.7.1.33]	IPR002791; Domain of unknown function DUF89	IPR004567; Type II pantothenate kinase	IPR015844; Pantothenate kinase, acetyl-CoA regulated, two-domain type
Nonanal	17.103	17	10304124	1.08113e-09	exonic	VIT_17s0000g08850	jre:109017319	patellin-6-like; K19996 phosphatidylinositol transfer protein SFH5	IPR001251; CRAL-TRIO lipid binding domain	IPR011074; CRAL/TRIO, N-terminal domain
Nonanal	18.8333	18	8332571	1.85446e-09	intergenic	VIT_18s0001g09930	cic:CICLE_v10004129mg	hypothetical protein; K16251 DNA-directed RNA polymerase V subunit 1 [EC:2.7.7.6]	IPR021602; Protein of unknown function DUF3223
Nonanal	18.8333	18	8332571	1.85446e-09	intergenic	VIT_18s0001g09940	hbr:110663681	F-box protein At1g47056-like; K10268 F-box and leucine-rich repeat protein 2/20	IPR001810; F-box domain	IPR006553; Leucine-rich repeat, cysteine-containing subtype	IPR032675; Leucine-rich repeat domain, L domain-like
Nonanal	18.8699	18	8698728	4.27068e-09	downstream	VIT_18s0001g10370	vvi:100241956	probable BOI-related E3 ubiquitin-protein ligase 2; K19042 E3 ubiquitin-protein ligase BOI and related proteins [EC:2.3.2.27]	IPR017066; E3 ubiquitin-protein ligase BOI
Nonanal	18.9492	18	9491585	4.59722e-09	intergenic	VIT_18s0001g11170	sita:101754396	LOW QUALITY PROTEIN: transcription factor MYB44-like; K09422 transcription factor MYB, plant	IPR001005; SANT/Myb domain	IPR009057; Homeodomain-like	IPR017930; Myb domain
Nonanal	18.9492	18	9491585	4.59722e-09	intergenic	VIT_18s0001g11180			IPR003245; Phytocyanin domain	IPR008972; Cupredoxin
Nonanal	18.1121	18	11211913	6.40514e-10	intronic	VIT_18s0001g13160	vvi:100262613	ribosomal RNA small subunit methyltransferase I; K07056 16S rRNA (cytidine1402-2'-O)-methyltransferase [EC:2.1.1.198]	IPR000878; Tetrapyrrole methylase	IPR008189; rRNA small subunit methyltransferase I	IPR014776; Tetrapyrrole methylase, subdomain 2	IPR014777; Tetrapyrrole methylase, subdomain 1	IPR018063; SAM-dependent methyltransferase RsmI, conserved site
Benzeneacetaldehyde	4.25914	4	2591390	3.37747e-11	exonic	VIT_04s0008g03120	vvi:100242249	protein arginine N-methyltransferase 1.5; K02516 type II protein arginine methyltransferase [EC:2.1.1.320]	IPR007857; Protein arginine N-methyltransferase PRMT5	IPR025799; Protein arginine N-methyltransferase	IPR029063; S-adenosyl-L-methionine-dependent methyltransferase
Benzeneacetaldehyde	7.1773	7	17729653	2.53364e-09	downstream	VIT_07s0031g01630	dzi:111301177	RNA-binding protein BRN2-like isoform X1; K12833 pre-mRNA branch site protein p14
Propyl 2-ethylhexanoate	1.89744	1	8974417	4.45106e-09	intergenic	VIT_01s0026g00290
Propyl 2-ethylhexanoate	1.89744	1	8974417	4.45106e-09	intergenic	VIT_01s0026g00300	zju:107415380	RING-H2 finger protein ATL46 isoform X1; K19041 E3 ubiquitin-protein ligase RNF38/44 [EC:2.3.2.27]	IPR001841; Zinc finger, RING-type	IPR013083; Zinc finger, RING/FYVE/PHD-type
Propyl 2-ethylhexanoate	1.89744	1	8974423	4.45106e-09	intergenic	VIT_01s0026g00290
Propyl 2-ethylhexanoate	1.89744	1	8974423	4.45106e-09	intergenic	VIT_01s0026g00300	zju:107415380	RING-H2 finger protein ATL46 isoform X1; K19041 E3 ubiquitin-protein ligase RNF38/44 [EC:2.3.2.27]	IPR001841; Zinc finger, RING-type	IPR013083; Zinc finger, RING/FYVE/PHD-type
Propyl 2-ethylhexanoate	1.94795	1	9479543	4.41736e-09	intronic	VIT_01s0026g00700			IPR000504; RNA recognition motif domain	IPR012677; Nucleotide-binding alpha-beta plait domain
Propyl 2-ethylhexanoate	1.95143	1	9514284	7.05076e-10	intronic	VIT_01s0026g00720
Propyl 2-ethylhexanoate	1.95143	1	9514293	7.05076e-10	intronic	VIT_01s0026g00720
Propyl 2-ethylhexanoate	1.99849	1	9984949	4.5968e-10	intergenic	VIT_01s0026g01020			IPR000357; HEAT repeat	IPR011989; Armadillo-like helical	IPR016024; Armadillo-type fold
Propyl 2-ethylhexanoate	1.99849	1	9984949	4.5968e-10	intergenic	VIT_01s0026g01030	sch:Sphch_2699	glycosyl transferase family 2; K20444 O-antigen biosynthesis protein [EC:2.4.1.-]	IPR008166; Glycosyltransferase family 92	IPR029044; Nucleotide-diphospho-sugar transferases
Propyl 2-ethylhexanoate	2.4841	2	4840961	5.00357e-09	downstream	VIT_02s0154g00030
Propyl 2-ethylhexanoate	4.37973	4	3797346	4.37304e-09	intronic	VIT_04s0008g04400	atr:18422810	uncharacterized protein LOC18422810 isoform X1; K13806 sn1-specific diacylglycerol lipase [EC:3.1.1.-]
Propyl 2-ethylhexanoate	4.77398	4	7739762	9.21997e-10	intergenic	VIT_04s0008g07370	smo:SELMODRAFT_444691	hypothetical protein; K13128 zinc finger CCHC domain-containing protein 8
Propyl 2-ethylhexanoate	4.77398	4	7739762	9.21997e-10	intergenic	VIT_04s0008g07380	vvi:100243313	conserved oligomeric Golgi complex subunit 7; K20294 conserved oligomeric Golgi complex subunit 7	IPR019335; Conserved oligomeric Golgi complex subunit 7
Propyl 2-ethylhexanoate	4.12122	4	12121544	2.79383e-10	intergenic	VIT_04s0159g00030	vcn:VOLCADRAFT_105671	hypothetical protein; K13165 splicing factor, arginine/serine-rich 12	IPR001298; Filamin/ABP280 repeat	IPR013783; Immunoglobulin-like fold	IPR014756; Immunoglobulin E-set	IPR017868; Filamin/ABP280 repeat-like
Propyl 2-ethylhexanoate	4.12122	4	12121544	2.79383e-10	intergenic	VIT_04s0159g00040	vvi:100265100	microsomal glutathione S-transferase 3; K00799 glutathione S-transferase [EC:2.5.1.18]	IPR001129; Membrane-associated, eicosanoid/glutathione metabolism (MAPEG) protein	IPR023352; Membrane associated eicosanoid/glutathione metabolism-like domain
Propyl 2-ethylhexanoate	4.13657	4	13657022	3.39145e-09	intergenic	VIT_04s0043g00340	cvr:CHLNCDRAFT_141917	hypothetical protein; K06236 collagen, type I, alpha	IPR001005; SANT/Myb domain	IPR006447; Myb domain, plants	IPR009057; Homeodomain-like
Propyl 2-ethylhexanoate	4.13657	4	13657022	3.39145e-09	intergenic	VIT_04s0043g00350			IPR009637; Lung seven transmembrane receptor-like
Propyl 2-ethylhexanoate	4.13657	4	13657040	5.00148e-10	intergenic	VIT_04s0043g00340	cvr:CHLNCDRAFT_141917	hypothetical protein; K06236 collagen, type I, alpha	IPR001005; SANT/Myb domain	IPR006447; Myb domain, plants	IPR009057; Homeodomain-like
Propyl 2-ethylhexanoate	4.13657	4	13657040	5.00148e-10	intergenic	VIT_04s0043g00350			IPR009637; Lung seven transmembrane receptor-like
Propyl 2-ethylhexanoate	4.14366	4	14366366	3.26647e-09	intronic	VIT_04s0043g00600			IPR011989; Armadillo-like helical	IPR016024; Armadillo-type fold	IPR022716; Gcn1, N-terminal	IPR024372; Proteasome component Ecm29	IPR026827; Proteasome component Ecm29/Translational activator Gcn1
Propyl 2-ethylhexanoate	4.16744	4	16744003	1.44497e-09	intronic	VIT_04s0023g00510
Propyl 2-ethylhexanoate	4.16744	4	16744074	4.34881e-09	intronic	VIT_04s0023g00510
Propyl 2-ethylhexanoate	6.15095	6	15094826	5.68044e-09	intronic	VIT_06s0009g02510	vvi:100244477	proteasome-associated protein ECM29 homolog; K11886 proteasome component ECM29	IPR011989; Armadillo-like helical	IPR016024; Armadillo-type fold	IPR024372; Proteasome component Ecm29	IPR026827; Proteasome component Ecm29/Translational activator Gcn1
Propyl 2-ethylhexanoate	8.38434	8	3843368	7.22401e-10	intronic	VIT_08s0032g00530	csl:COCSUDRAFT_22068	rhomboid-domain-containing protein; K09651 rhomboid domain-containing protein 1 [EC:3.4.21.-]	IPR009060; UBA-like	IPR015940; Ubiquitin-associated domain	IPR022764; Peptidase S54, rhomboid domain
Propyl 2-ethylhexanoate	8.3844	8	3844019	7.22401e-10	intronic	VIT_08s0032g00530	csl:COCSUDRAFT_22068	rhomboid-domain-containing protein; K09651 rhomboid domain-containing protein 1 [EC:3.4.21.-]	IPR009060; UBA-like	IPR015940; Ubiquitin-associated domain	IPR022764; Peptidase S54, rhomboid domain
Propyl 2-ethylhexanoate	8.92277	8	9227730	3.95641e-09	exonic	VIT_08s0058g00310	nnu:104609975	DELLA protein GAI1-like; K14494 DELLA protein	IPR005202; Transcription factor GRAS
Propyl 2-ethylhexanoate	8.15713	8	15712649	4.71183e-09	upstream	VIT_08s0007g01620	jre:108996609	L-type lectin-domain containing receptor kinase VIII.2-like; K04733 interleukin-1 receptor-associated kinase 4 [EC:2.7.11.1]	IPR001220; Legume lectin domain	IPR013320; Concanavalin A-like lectin/glucanase domain
Propyl 2-ethylhexanoate	8.16854	8	16854016	8.05962e-10	intronic	VIT_08s0007g02800	vvi:100252778	lysosomal Pro-X carboxypeptidase; K01285 lysosomal Pro-X carboxypeptidase [EC:3.4.16.2]	IPR008758; Peptidase S28	IPR029058; Alpha/Beta hydrolase fold
Propyl 2-ethylhexanoate	8.16854	8	16854023	8.05962e-10	intronic	VIT_08s0007g02800	vvi:100252778	lysosomal Pro-X carboxypeptidase; K01285 lysosomal Pro-X carboxypeptidase [EC:3.4.16.2]	IPR008758; Peptidase S28	IPR029058; Alpha/Beta hydrolase fold
Propyl 2-ethylhexanoate	8.16854	8	16854035	3.81877e-09	intronic	VIT_08s0007g02800	vvi:100252778	lysosomal Pro-X carboxypeptidase; K01285 lysosomal Pro-X carboxypeptidase [EC:3.4.16.2]	IPR008758; Peptidase S28	IPR029058; Alpha/Beta hydrolase fold
Propyl 2-ethylhexanoate	8.18688	8	18687541	3.08431e-16	intronic	VIT_08s0007g04710	vvi:100245136	splicing factor 3A subunit 2; K12826 splicing factor 3A subunit 2	IPR000690; Zinc finger, C2H2-type matrin	IPR003604; Zinc finger, U1-type	IPR031781; SF3A2 domain
Propyl 2-ethylhexanoate	8.19063	8	19062691	5.10213e-09	exonic	VIT_08s0007g05130	dcr:108226135	UDP-glycosyltransferase 76G1-like; K00699 glucuronosyltransferase [EC:2.4.1.17]	IPR002213; UDP-glucuronosyl/UDP-glucosyltransferase
Propyl 2-ethylhexanoate	12.7645	12	764487	1.27895e-14	intronic	VIT_12s0028g00110	cin:100183944	cyclin-L1; K02333 DNA polymerase gamma 2	IPR006671; Cyclin, N-terminal	IPR013763; Cyclin-like
Propyl 2-ethylhexanoate	12.3844	12	3844311	3.45774e-09	intronic	VIT_12s0028g03080	adu:107468272	homeobox-DDT domain protein RLT1; K18730 PERQ amino acid-rich with GYF domain-containing protein	IPR001356; Homeobox domain	IPR009057; Homeodomain-like
Propyl 2-ethylhexanoate	12.7223	12	7223017	6.02598e-10	intronic	VIT_12s0059g02440	efq:DR75_2963	lgt; prolipoprotein diacylglyceryl transferase; K13292 phosphatidylglycerol:prolipoprotein diacylglycerol transferase [EC:2.-.-.-]	IPR002816; Pheromone shutdown, TraB
Propyl 2-ethylhexanoate	12.8726	12	8726150	4.7246e-09	upstream	VIT_12s0057g00010	vvi:100254527	diacylglycerol kinase 5; K00901 diacylglycerol kinase (ATP) [EC:2.7.1.107]	IPR000756; Diacylglycerol kinase, accessory domain	IPR001206; Diacylglycerol kinase, catalytic domain	IPR016064; NAD kinase/diacylglycerol kinase-like domain	IPR016961; Diacylglycerol kinase, plant
Propyl 2-ethylhexanoate	12.8732	12	8732344	1.92402e-09	intronic	VIT_12s0057g00010	vvi:100254527	diacylglycerol kinase 5; K00901 diacylglycerol kinase (ATP) [EC:2.7.1.107]	IPR000756; Diacylglycerol kinase, accessory domain	IPR001206; Diacylglycerol kinase, catalytic domain	IPR016064; NAD kinase/diacylglycerol kinase-like domain	IPR016961; Diacylglycerol kinase, plant
Propyl 2-ethylhexanoate	12.8976	12	8976204	1.41292e-09	intronic	VIT_12s0057g00350	vvi:100264306	exopolygalacturonase; K01213 galacturan 1,4-alpha-galacturonidase [EC:3.2.1.67]	IPR011050; Pectin lyase fold/virulence factor	IPR012334; Pectin lyase fold
Propyl 2-ethylhexanoate	12.9093	12	9092708	4.31989e-09	upstream	VIT_12s0057g00520	vvi:100259620	probable serine/threonine-protein kinase WNK11; K08867 WNK lysine deficient protein kinase [EC:2.7.11.1]	IPR000719; Protein kinase domain	IPR011009; Protein kinase-like domain
Propyl 2-ethylhexanoate	12.1433	12	14334172	4.32691e-09	exonic	VIT_12s0055g00910	ipu:108255562	kelch-like protein 10; K10448 kelch-like protein 10	IPR001810; F-box domain	IPR006652; Kelch repeat type 1	IPR015916; Galactose oxidase, beta-propeller
Propyl 2-ethylhexanoate	13.2169	13	2169256	3.11059e-09	downstream	VIT_13s0067g03840			IPR009637; Lung seven transmembrane receptor-like
Propyl 2-ethylhexanoate	13.2462	13	2462076	1.64807e-09	downstream	VIT_13s0019g00400			IPR032675; Leucine-rich repeat domain, L domain-like
Propyl 2-ethylhexanoate	13.2036	13	20357716	4.95167e-09	intronic	VIT_13s0139g00130	hbr:110659116	putative disease resistance protein RGA3 isoform X1; K15078 structure-specific endonuclease subunit SLX1 [EC:3.6.1.-]	IPR001611; Leucine-rich repeat	IPR002182; NB-ARC	IPR027417; P-loop containing nucleoside triphosphate hydrolase	IPR032675; Leucine-rich repeat domain, L domain-like
Propyl 2-ethylhexanoate	14.1952	14	19517097	1.99814e-10	intronic	VIT_14s0006g02210	vvi:100266816	DNA ligase 6; K10747 DNA ligase 1 [EC:6.5.1.1 6.5.1.6 6.5.1.7]	IPR000977; DNA ligase, ATP-dependent	IPR012309; DNA ligase, ATP-dependent, C-terminal	IPR012310; DNA ligase, ATP-dependent, central	IPR012340; Nucleic acid-binding, OB-fold	IPR016059; DNA ligase, ATP-dependent, conserved site
Propyl 2-ethylhexanoate	14.1954	14	19541451	4.56723e-09	intergenic	VIT_14s0006g02210	vvi:100266816	DNA ligase 6; K10747 DNA ligase 1 [EC:6.5.1.1 6.5.1.6 6.5.1.7]	IPR000977; DNA ligase, ATP-dependent	IPR012309; DNA ligase, ATP-dependent, C-terminal	IPR012310; DNA ligase, ATP-dependent, central	IPR012340; Nucleic acid-binding, OB-fold	IPR016059; DNA ligase, ATP-dependent, conserved site
Propyl 2-ethylhexanoate	14.1954	14	19541451	4.56723e-09	intergenic	VIT_14s0006g02220	vvi:100244498	histone chaperone ASF1B; K10753 histone chaperone ASF1	IPR006818; Histone chaperone, ASF1-like
Propyl 2-ethylhexanoate	14.2009	14	20092778	7.62166e-11	intergenic	VIT_14s0006g02470	vvi:100267018	60S ribosomal protein L26-1-like; K02898 large subunit ribosomal protein L26e	IPR005756; Ribosomal protein L26/L24P, eukaryotic/archaeal	IPR005824; KOW	IPR005825; Ribosomal protein L24/L26, conserved site	IPR008991; Translation protein SH3-like domain	IPR014722; Ribosomal protein L2 domain 2
Propyl 2-ethylhexanoate	14.2009	14	20092778	7.62166e-11	intergenic	VIT_14s0006g02480	vvi:100241275	putative lipid phosphate phosphatase 3, chloroplastic; K18693 diacylglycerol diphosphate phosphatase / phosphatidate phosphatase [EC:3.1.3.81 3.1.3.4]	IPR000326; Phosphatidic acid phosphatase type 2/haloperoxidase	IPR028681; Lipid phosphate phosphatase, plant
Propyl 2-ethylhexanoate	17.3286	17	3285569	1.62643e-09	intronic	VIT_17s0000g03420	dzi:111283728	uncharacterized protein LOC111283728 isoform X1; K09775 uncharacterized protein	IPR003406; Glycosyl transferase, family 14
Propyl 2-ethylhexanoate	17.3526	17	3525717	9.93097e-10	exonic	VIT_17s0000g03600	acan:ACA1_270700	GTPase-activator protein for Ras family GTPase; K17632 RAS protein activator-like 1	IPR000008; C2 domain
Propyl 2-ethylhexanoate	17.4064	17	4064400	3.1724e-09	intronic	VIT_17s0000g04020	vvi:100247572	ATP-dependent Clp protease adapter protein CLPS1, chloroplastic; K06891 ATP-dependent Clp protease adaptor protein ClpS	IPR003769; Adaptor protein ClpS, core	IPR014719; Ribosomal protein L7/L12, C-terminal/adaptor protein ClpS-like
Propyl 2-ethylhexanoate	17.4427	17	4426576	1.16488e-10	intronic	VIT_17s0000g04200	vvi:100266355	transcription initiation factor TFIID subunit 2; K03128 transcription initiation factor TFIID subunit 2	IPR011989; Armadillo-like helical	IPR014782; Peptidase M1, membrane alanine aminopeptidase, N-terminal	IPR016024; Armadillo-type fold
Propyl 2-ethylhexanoate	17.4564	17	4563664	3.82412e-09	upstream	VIT_17s0000g04350	vvi:100242295	protein Dr1 homolog; K21751 down-regulator of transcription 1	IPR003958; Transcription factor CBF/NF-Y/archaeal histone domain	IPR009072; Histone-fold
Propyl 2-ethylhexanoate	17.4956	17	4955989	1.79358e-10	intergenic	VIT_17s0000g04670	vvi:100254141	serine/threonine-protein kinase 16; K08856 serine/threonine kinase 16 [EC:2.7.11.1]	IPR000719; Protein kinase domain	IPR002290; Serine/threonine/dual specificity protein kinase, catalytic domain	IPR008271; Serine/threonine-protein kinase, active site	IPR011009; Protein kinase-like domain
Propyl 2-ethylhexanoate	17.4956	17	4955989	1.79358e-10	intergenic	VIT_17s0000g04680	vvi:100262763	serine protease SPPA, chloroplastic; K04773 protease IV [EC:3.4.21.-]	IPR002142; Peptidase S49	IPR029045; ClpP/crotonase-like domain
Propyl 2-ethylhexanoate	17.5515	17	5514519	2.67378e-11	exonic	VIT_17s0000g05030	vvi:100246811	UDP-arabinopyranose mutase 1; K13379 reversibly glycosylated polypeptide / UDP-arabinopyranose mutase [EC:2.4.1.- 5.4.99.30]	IPR004901; Reversibly glycosylated polypeptide family	IPR029044; Nucleotide-diphospho-sugar transferases
Propyl 2-ethylhexanoate	17.5646	17	5645773	1.1055e-09	intronic	VIT_17s0000g05150	egr:104434366	acyl-CoA-binding domain-containing protein 4-like; K20285 Rab9 effector protein with kelch motifs	IPR006652; Kelch repeat type 1	IPR011043; Galactose oxidase/kelch, beta-propeller	IPR015915; Kelch-type beta propeller	IPR015916; Galactose oxidase, beta-propeller
Propyl 2-ethylhexanoate	17.5875	17	5875447	1.3768e-09	intronic	VIT_17s0000g05430	sfm:108921209	remodeling and spacing factor 1-like; K11657 remodeling and spacing factor 1	IPR004022; DDT domain
Propyl 2-ethylhexanoate	17.6786	17	6785639	2.69464e-10	downstream	VIT_17s0000g06230	dpa:109540134	E3 ubiquitin-protein ligase MARCH3-like; K10658 E3 ubiquitin-protein ligase MARCH3 [EC:2.3.2.27]	IPR011016; Zinc finger, RING-CH-type	IPR013083; Zinc finger, RING/FYVE/PHD-type	IPR022143; Protein of unknown function DUF3675
Propyl 2-ethylhexanoate	17.6836	17	6835563	3.90496e-11	intergenic	VIT_17s0000g06300
Propyl 2-ethylhexanoate	17.6836	17	6835563	3.90496e-11	intergenic	VIT_17s0000g06310	aly:ARALYDRAFT_919507	hypothetical protein; K16222 Dof zinc finger protein DOF5.5	IPR003851; Zinc finger, Dof-type
Propyl 2-ethylhexanoate	17.6836	17	6835566	6.03831e-11	intergenic	VIT_17s0000g06300
Propyl 2-ethylhexanoate	17.6836	17	6835566	6.03831e-11	intergenic	VIT_17s0000g06310	aly:ARALYDRAFT_919507	hypothetical protein; K16222 Dof zinc finger protein DOF5.5	IPR003851; Zinc finger, Dof-type
Propyl 2-ethylhexanoate	17.7035	17	7034785	2.87102e-10	intergenic	VIT_17s0000g06440	vvi:100262032	galactoside 2-alpha-L-fucosyltransferase; K13681 xyloglucan fucosyltransferase [EC:2.4.1.-]	IPR004938; Xyloglucan fucosyltransferase
Propyl 2-ethylhexanoate	17.7035	17	7034785	2.87102e-10	intergenic	VIT_17s0000g06450	vvi:100267206	ribulose-phosphate 3-epimerase, chloroplastic; K01783 ribulose-phosphate 3-epimerase [EC:5.1.3.1]	IPR000056; Ribulose-phosphate 3-epimerase-like	IPR011060; Ribulose-phosphate binding barrel	IPR013785; Aldolase-type TIM barrel
Propyl 2-ethylhexanoate	17.7291	17	7291291	4.37664e-09	intergenic	VIT_17s0000g06700
Propyl 2-ethylhexanoate	17.7291	17	7291291	4.37664e-09	intergenic	VIT_17s0000g06710	tcc:18611707	protein BRASSINOSTEROID INSENSITIVE 1; K13415 protein brassinosteroid insensitive 1 [EC:2.7.10.1 2.7.11.1]	IPR000719; Protein kinase domain	IPR001611; Leucine-rich repeat	IPR002290; Serine/threonine/dual specificity protein kinase, catalytic domain	IPR003591; Leucine-rich repeat, typical subtype	IPR008271; Serine/threonine-protein kinase, active site	IPR011009; Protein kinase-like domain	IPR013210; Leucine-rich repeat-containing N-terminal, plant-type	IPR013320; Concanavalin A-like lectin/glucanase domain	IPR017441; Protein kinase, ATP binding site	IPR032675; Leucine-rich repeat domain, L domain-like
Propyl 2-ethylhexanoate	17.7564	17	7564295	2.63603e-09	intergenic	VIT_17s0000g06900			IPR002711; HNH endonuclease
Propyl 2-ethylhexanoate	17.7564	17	7564295	2.63603e-09	intergenic	VIT_17s0000g06920	pda:103715866	uncharacterized protein At3g61260; K22455 estrogen receptor-binding fragment-associated gene 9 protein	IPR005516; Remorin, C-terminal
Propyl 2-ethylhexanoate	17.7599	17	7599344	3.00123e-11	intergenic	VIT_17s0000g06900			IPR002711; HNH endonuclease
Propyl 2-ethylhexanoate	17.7599	17	7599344	3.00123e-11	intergenic	VIT_17s0000g06920	pda:103715866	uncharacterized protein At3g61260; K22455 estrogen receptor-binding fragment-associated gene 9 protein	IPR005516; Remorin, C-terminal
Propyl 2-ethylhexanoate	17.8767	17	8767352	1.73501e-10	exonic	VIT_17s0000g07780	mdm:103441021	CSC1-like protein RXW8; K21989 calcium permeable stress-gated cation channel	IPR012416; CALMODULIN-BINDING PROTEIN60
Propyl 2-ethylhexanoate	17.883	17	8829591	3.00123e-11	intronic	VIT_17s0000g07870	vvi:100248410	39S ribosomal protein L47, mitochondrial; K17428 large subunit ribosomal protein L47	IPR001854; Ribosomal protein L29	IPR010729; Ribosomal protein L47, mitochondrial
Propyl 2-ethylhexanoate	17.9002	17	9001653	6.97318e-11	intergenic	VIT_17s0000g08010	vvi:100251811	probable alpha,alpha-trehalose-phosphate synthase [UDP-forming] 9; K16055 trehalose 6-phosphate synthase/phosphatase [EC:2.4.1.15 3.1.3.12]	IPR001830; Glycosyl transferase, family 20	IPR003337; Trehalose-phosphatase	IPR006379; HAD-superfamily hydrolase, subfamily IIB	IPR023214; HAD-like domain
Propyl 2-ethylhexanoate	17.9002	17	9001653	6.97318e-11	intergenic	VIT_17s0000g08020
Propyl 2-ethylhexanoate	17.9075	17	9074827	4.81964e-09	upstream	VIT_17s0000g08080	csat:109129878	U-box domain-containing protein 11-like; K08332 vacuolar protein 8	IPR000225; Armadillo	IPR003613; U box domain	IPR011989; Armadillo-like helical	IPR013083; Zinc finger, RING/FYVE/PHD-type	IPR016024; Armadillo-type fold	IPR020003; ATPase, alpha/beta subunit, nucleotide-binding domain, active site
Propyl 2-ethylhexanoate	17.1061	17	10607501	5.16366e-11	exonic	VIT_17s0000g09050
Propyl 2-ethylhexanoate	17.1206	17	12061963	1.61533e-10	intronic	VIT_17s0000g10010	vvi:100255285	CALS10; callose synthase 10; K11000 callose synthase [EC:2.4.1.-]	IPR003440; Glycosyl transferase, family 48	IPR026899; 1,3-beta-glucan synthase subunit FKS1-like, domain-1
Propyl 2-ethylhexanoate	17.1213	17	12126937	3.53642e-09	intronic	VIT_17s0000g10020	vvi:100255285	CALS10; callose synthase 10; K11000 callose synthase [EC:2.4.1.-]
Propyl 2-ethylhexanoate	17.1224	17	12241963	1.62855e-09	intergenic	VIT_17s0000g10070	amex:103022192	rnf8; E3 ubiquitin-protein ligase RNF8 isoform X1; K10667 E3 ubiquitin-protein ligase RNF8 [EC:2.3.2.27]	IPR001841; Zinc finger, RING-type	IPR013083; Zinc finger, RING/FYVE/PHD-type
Propyl 2-ethylhexanoate	17.1224	17	12241963	1.62855e-09	intergenic	VIT_17s0000g10080	fve:101301880	B3 domain-containing transcription factor VRN1-like; K21554 CREB3 regulatory factor	IPR003340; B3 DNA binding domain	IPR015300; DNA-binding pseudobarrel domain
Propyl 2-ethylhexanoate	17.1259	17	12588557	2.17695e-10	intergenic	VIT_17s0000g10300	dzi:111288581	DELLA protein GAIP-B-like; K14494 DELLA protein	IPR005202; Transcription factor GRAS
Propyl 2-ethylhexanoate	17.1259	17	12588557	2.17695e-10	intergenic	VIT_17s0000g10370
Propyl 2-ethylhexanoate	17.1326	17	13258639	6.24879e-12	intergenic	VIT_17s0119g00030	dosa:Os10t0117800-01	Os10g0117800; Guanine nucleotide binding protein (G-protein), alpha subunit family protein.; K04630 guanine nucleotide-binding protein G(i) subunit alpha	IPR001019; Guanine nucleotide binding protein (G-protein), alpha subunit	IPR011025; G protein alpha subunit, helical insertion	IPR027417; P-loop containing nucleoside triphosphate hydrolase
Propyl 2-ethylhexanoate	17.1326	17	13258639	6.24879e-12	intergenic	VIT_17s0119g00050	vvi:100259511	ubiquitin-40S ribosomal protein S27a-like; K02977 small subunit ribosomal protein S27Ae	IPR000626; Ubiquitin domain	IPR002906; Ribosomal protein S27a	IPR011332; Zinc-binding ribosomal protein	IPR019954; Ubiquitin conserved site	IPR019956; Ubiquitin	IPR029071; Ubiquitin-related domain
Propyl 2-ethylhexanoate	17.1345	17	13447397	3.33555e-10	intergenic	VIT_17s0119g00100
Propyl 2-ethylhexanoate	17.1345	17	13447397	3.33555e-10	intergenic	VIT_17s0119g00110	gmx:100792815	uncharacterized LOC100792815; K03868 RING-box protein 1 [EC:2.3.2.32]	IPR004182; GRAM domain
Propyl 2-ethylhexanoate	17.1345	17	13447411	3.33555e-10	intergenic	VIT_17s0119g00100
Propyl 2-ethylhexanoate	17.1345	17	13447411	3.33555e-10	intergenic	VIT_17s0119g00110	gmx:100792815	uncharacterized LOC100792815; K03868 RING-box protein 1 [EC:2.3.2.32]	IPR004182; GRAM domain
Propyl 2-ethylhexanoate	17.139	17	13895447	3.88072e-09	UTR3	VIT_17s0119g00310			IPR003107; HAT (Half-A-TPR) repeat	IPR013633; siRNA-mediated silencing protein NRDE-2
Propyl 2-ethylhexanoate	17.1395	17	13948915	2.85068e-09	intergenic	VIT_17s0119g00310			IPR003107; HAT (Half-A-TPR) repeat	IPR013633; siRNA-mediated silencing protein NRDE-2
Propyl 2-ethylhexanoate	17.1395	17	13948915	2.85068e-09	intergenic	VIT_17s0119g00330			IPR011990; Tetratricopeptide-like helical domain	IPR013633; siRNA-mediated silencing protein NRDE-2
Propyl 2-ethylhexanoate	17.1459	17	14588481	1.8841e-10	intergenic	VIT_17s0053g00110	tcc:18613571	uncharacterized LOC18613571; K03452 magnesium/proton exchanger	IPR002885; Pentatricopeptide repeat	IPR011990; Tetratricopeptide-like helical domain
Propyl 2-ethylhexanoate	17.1459	17	14588481	1.8841e-10	intergenic	VIT_17s0053g00120	vvi:100261494	probable succinate--CoA ligase [ADP-forming] subunit alpha, mitochondrial; K01899 succinyl-CoA synthetase alpha subunit [EC:6.2.1.4 6.2.1.5]	IPR003781; CoA-binding	IPR005810; Succinyl-CoA ligase, alpha subunit	IPR005811; ATP-citrate lyase/succinyl-CoA ligase	IPR016040; NAD(P)-binding domain	IPR016102; Succinyl-CoA synthetase-like	IPR017440; ATP-citrate lyase/succinyl-CoA ligase, active site
Propyl 2-ethylhexanoate	17.146	17	14596945	1.81729e-10	intronic	VIT_17s0053g00120	vvi:100261494	probable succinate--CoA ligase [ADP-forming] subunit alpha, mitochondrial; K01899 succinyl-CoA synthetase alpha subunit [EC:6.2.1.4 6.2.1.5]	IPR003781; CoA-binding	IPR005810; Succinyl-CoA ligase, alpha subunit	IPR005811; ATP-citrate lyase/succinyl-CoA ligase	IPR016040; NAD(P)-binding domain	IPR016102; Succinyl-CoA synthetase-like	IPR017440; ATP-citrate lyase/succinyl-CoA ligase, active site
Propyl 2-ethylhexanoate	17.1538	17	15383885	4.89779e-10	intergenic	VIT_17s0053g00480
Propyl 2-ethylhexanoate	17.1538	17	15383885	4.89779e-10	intergenic	VIT_17s0053g00520	vvi:104878675	putative disease resistance RPP13-like protein 1; K19613 leucine-rich repeat protein SHOC2	IPR032675; Leucine-rich repeat domain, L domain-like
Propyl 2-ethylhexanoate	17.1567	17	15670933	3.57521e-09	intergenic	VIT_17s0053g00620	vvi:100242819	nascent polypeptide-associated complex subunit beta; K01527 nascent polypeptide-associated complex subunit beta	IPR002715; Nascent polypeptide-associated complex NAC domain
Propyl 2-ethylhexanoate	17.1567	17	15670933	3.57521e-09	intergenic	VIT_17s0053g00630	pnl:PNK_1999	conserved hypothetical protein; K07146 UPF0176 protein	IPR001763; Rhodanese-like domain	IPR022111; Rhodanase, C-terminal
Propyl 2-ethylhexanoate	17.1647	17	16466780	4.81951e-09	intergenic	VIT_17s0053g00860	vvi:100246030	probable cyclic nucleotide-gated ion channel 20, chloroplastic; K05391 cyclic nucleotide gated channel, plant
Propyl 2-ethylhexanoate	17.1647	17	16466780	4.81951e-09	intergenic	VIT_17s0053g00880	vvi:100250153	probable polyamine oxidase 4; K17839 polyamine oxidase [EC:1.5.3.17 1.5.3.-]	IPR002937; Amine oxidase	IPR023753; FAD/NAD(P)-binding domain
Propyl 2-ethylhexanoate	18.271	18	27102255	4.15866e-09	exonic	VIT_18s0041g01980
Propyl 2-ethylhexanoate	24.7589	7_random	758945	5.9002e-13	intronic	VIT_07s0151g00090	bcu:BCAH820_3522	oxidoreductase, zinc-binding dehydrogenase family; K00001 alcohol dehydrogenase [EC:1.1.1.1]	IPR002085; Alcohol dehydrogenase superfamily, zinc-type	IPR011032; GroES-like	IPR013154; Alcohol dehydrogenase, N-terminal	IPR016040; NAD(P)-binding domain	IPR020843; Polyketide synthase, enoylreductase domain
Propyl 2-ethylhexanoate	32.3102	18_random	3102373	9.08584e-10	exonic	VIT_18s0001g03070	cnb:CNBI3550	hypothetical protein; K12864 beta-catenin-like protein 1	IPR001870; B30.2/SPRY domain	IPR003877; SPRY domain	IPR006595; CTLH, C-terminal LisH motif	IPR013144; CRA domain	IPR013320; Concanavalin A-like lectin/glucanase domain	IPR024964; CTLH/CRA C-terminal to LisH motif domain
Phenylethyl Alcohol	6.1713	6	17129822	1.12338e-09	intronic	VIT_06s0009g03800	isc:IscW_ISCW023060	fetal alzheimer antigen, putative; K11728 nucleosome-remodeling factor subunit BPTF	IPR001965; Zinc finger, PHD-type	IPR004022; DDT domain	IPR011011; Zinc finger, FYVE/PHD-type	IPR013083; Zinc finger, RING/FYVE/PHD-type	IPR018500; DDT domain, subgroup	IPR018501; DDT domain superfamily	IPR019786; Zinc finger, PHD-type, conserved site	IPR019787; Zinc finger, PHD-finger
Phenylethyl Alcohol	16.1148	16	11480147	4.05054e-09	intronic	VIT_16s0022g00440	vvi:100250146	dynein light chain; K10418 dynein light chain LC8-type	IPR001372; Dynein light chain, type 1/2
Phenylethyl Alcohol	16.1157	16	11569374	4.05054e-09	intergenic	VIT_16s0022g00490	vvi:100243313	conserved oligomeric Golgi complex subunit 7; K20294 conserved oligomeric Golgi complex subunit 7	IPR019335; Conserved oligomeric Golgi complex subunit 7
Phenylethyl Alcohol	16.1157	16	11569374	4.05054e-09	intergenic	VIT_16s0022g00500	vvi:100246410	ABC transporter C family member 8; K05666 ATP-binding cassette, subfamily C (CFTR/MRP), member 2	IPR027417; P-loop containing nucleoside triphosphate hydrolase
Phenylethyl Alcohol	19.8774	19	8774201	4.19602e-09	intergenic	VIT_19s0015g00680	vvi:100246297	E3 ubiquitin-protein ligase UPL1; K10592 E3 ubiquitin-protein ligase HUWE1 [EC:2.3.2.26]	IPR000569; HECT domain	IPR025527; Domain of unknown function DUF4414
Phenylethyl Alcohol	19.8774	19	8774201	4.19602e-09	intergenic	VIT_19s0015g00690	spen:107029636	RPM1-interacting protein 4; K13456 RPM1-interacting protein 4	IPR008700; RIN4, pathogenic type III effector avirulence factor Avr cleavage site
Phenylethyl Alcohol	19.1245	19	12452629	4.50039e-09	intergenic	VIT_19s0015g02480
Phenylethyl Alcohol	19.1245	19	12452629	4.50039e-09	intergenic	VIT_19s0015g02500	nsy:104242999	cytochrome P450 CYP72A219-like; K07428 cytochrome P450 family 4 subfamily X [EC:1.14.14.1]	IPR001128; Cytochrome P450	IPR002401; Cytochrome P450, E-class, group I	IPR017972; Cytochrome P450, conserved site
Phenylethyl Alcohol	19.1691	19	16906264	4.58731e-10	intergenic	VIT_19s0093g00310	vvi:100264557	probable glutathione S-transferase; K00799 glutathione S-transferase [EC:2.5.1.18]	IPR004045; Glutathione S-transferase, N-terminal	IPR004046; Glutathione S-transferase, C-terminal	IPR010987; Glutathione S-transferase, C-terminal-like	IPR012336; Thioredoxin-like fold
Phenylethyl Alcohol	19.1691	19	16906264	4.58731e-10	intergenic	VIT_19s0093g00320	vvi:100232915	GST1; glutathione S-transferase; K00799 glutathione S-transferase [EC:2.5.1.18]	IPR004045; Glutathione S-transferase, N-terminal	IPR004046; Glutathione S-transferase, C-terminal	IPR010987; Glutathione S-transferase, C-terminal-like	IPR012336; Thioredoxin-like fold
Damascenone	1.10122	1	10122066	2.91861e-09	intergenic	VIT_01s0026g01110	ghi:107917924	disease resistance protein RPS4-like; K19613 leucine-rich repeat protein SHOC2	IPR001611; Leucine-rich repeat	IPR032675; Leucine-rich repeat domain, L domain-like
Damascenone	1.10122	1	10122066	2.91861e-09	intergenic	VIT_01s0026g01120	spen:107030488	TMV resistance protein N-like; K22038 volume-regulated anion channel	IPR000157; Toll/interleukin-1 receptor homology (TIR) domain	IPR001611; Leucine-rich repeat	IPR002182; NB-ARC	IPR003591; Leucine-rich repeat, typical subtype	IPR027417; P-loop containing nucleoside triphosphate hydrolase	IPR032675; Leucine-rich repeat domain, L domain-like
Damascenone	1.1033	1	10330077	2.51157e-09	intergenic	VIT_01s0026g01370	vvi:100250199	glutathione S-transferase U17; K00799 glutathione S-transferase [EC:2.5.1.18]	IPR010987; Glutathione S-transferase, C-terminal-like
Damascenone	1.1033	1	10330077	2.51157e-09	intergenic	VIT_01s0026g01380	vvi:100267378	glutathione S-transferase U17; K00799 glutathione S-transferase [EC:2.5.1.18]	IPR004045; Glutathione S-transferase, N-terminal	IPR004046; Glutathione S-transferase, C-terminal	IPR010987; Glutathione S-transferase, C-terminal-like	IPR012336; Thioredoxin-like fold
Damascenone	1.10985	1	10985052	4.41544e-09	exonic	VIT_01s0026g01740	aof:109837290	SNF1-related protein kinase regulatory subunit gamma-1-like isoform X1; K07200 5'-AMP-activated protein kinase, regulatory gamma subunit	IPR000644; CBS domain
Damascenone	1.14538	1	14538189	3.9965e-09	intergenic	VIT_01s0010g00150
Damascenone	1.14538	1	14538189	3.9965e-09	intergenic	VIT_01s0010g00240	vvi:100249622	CTP synthase 1; K01937 CTP synthase [EC:6.3.4.2]	IPR004468; CTP synthase	IPR017456; CTP synthase, N-terminal	IPR017926; Glutamine amidotransferase	IPR027417; P-loop containing nucleoside triphosphate hydrolase	IPR029062; Class I glutamine amidotransferase-like
Damascenone	1.14703	1	14702740	2.52132e-09	intergenic	VIT_01s0010g00240	vvi:100249622	CTP synthase 1; K01937 CTP synthase [EC:6.3.4.2]	IPR004468; CTP synthase	IPR017456; CTP synthase, N-terminal	IPR017926; Glutamine amidotransferase	IPR027417; P-loop containing nucleoside triphosphate hydrolase	IPR029062; Class I glutamine amidotransferase-like
Damascenone	1.14703	1	14702740	2.52132e-09	intergenic	VIT_01s0010g00260	vvi:100244330	RAN GTPase-activating protein 1; K14319 Ran GTPase-activating protein 1	IPR002885; Pentatricopeptide repeat	IPR025265; WPP domain
Damascenone	1.15304	1	15304455	9.33373e-10	upstream	VIT_01s0010g00510			IPR007493; Protein of unknown function DUF538
Damascenone	5.15988	5	159880	3.39252e-11	intronic	VIT_05s0077g00250
Damascenone	5.30747	5	3074670	3.69624e-10	downstream	VIT_05s0020g01360			IPR009057; Homeodomain-like	IPR017884; SANT domain
Damascenone	5.30769	5	3076913	1.56287e-09	exonic	VIT_05s0020g01370
Damascenone	5.89419	5	8941889	2.44896e-09	intergenic	VIT_05s0049g01560			IPR008528; Protein of unknown function DUF810	IPR014770; Munc13 homology 1	IPR014772; Mammalian uncoordinated homology 13, domain 2
Damascenone	5.89419	5	8941889	2.44896e-09	intergenic	VIT_05s0049g01570
Damascenone	5.20179	5	20179384	3.15721e-09	intergenic	VIT_05s0062g01320	thj:104824946	endochitinase CH25; K20547 basic endochitinase B [EC:3.2.1.14]	IPR000726; Glycoside hydrolase, family 19, catalytic	IPR016283; Glycoside hydrolase, family 19	IPR023346; Lysozyme-like domain
Damascenone	5.20179	5	20179384	3.15721e-09	intergenic	VIT_05s0062g01330
Damascenone	8.17919	8	17918813	4.50167e-09	exonic	VIT_08s0007g03920	cya:CYA_0846	base excision DNA repair protein, HhH-GPD family; K10773 endonuclease III [EC:4.2.99.18]	IPR003265; HhH-GPD domain	IPR003651; Endonuclease III-like, iron-sulphur cluster loop motif	IPR011257; DNA glycosylase	IPR023170; Helix-turn-helix, base-excision DNA repair, C-terminal	IPR028924; Permuted single zf-CXXC unit	IPR028925; Demeter, RRM-fold domain
Damascenone	11.1491	11	14905125	9.57436e-10	intergenic	VIT_11s0065g00900	vvi:100250129	cyclic nucleotide-gated ion channel 17; K05391 cyclic nucleotide gated channel, plant	IPR005821; Ion transport domain
Damascenone	11.1491	11	14905125	9.57436e-10	intergenic	VIT_11s0065g00930	vvi:100250129	cyclic nucleotide-gated ion channel 17; K05391 cyclic nucleotide gated channel, plant	IPR000595; Cyclic nucleotide-binding domain	IPR014710; RmlC-like jelly roll fold	IPR018490; Cyclic nucleotide-binding-like
Damascenone	13.1962	13	19617753	2.99557e-09	intronic	VIT_13s0084g00600	vvi:100241130	POLR1B; DNA-directed RNA polymerase I subunit 2; K03002 DNA-directed RNA polymerase I subunit RPA2 [EC:2.7.7.6]	IPR007120; DNA-directed RNA polymerase, subunit 2, domain 6	IPR007121; RNA polymerase, beta subunit, conserved site	IPR007641; RNA polymerase Rpb2, domain 7	IPR007642; RNA polymerase Rpb2, domain 2	IPR007644; RNA polymerase, beta subunit, protrusion	IPR007645; RNA polymerase Rpb2, domain 3	IPR009674; DNA-directed RNA polymerase I subunit RPA2, domain 4	IPR014724; RNA polymerase Rpb2, OB-fold	IPR015712; DNA-directed RNA polymerase, subunit 2
Damascenone	14.8742	14	8741929	3.23404e-09	intergenic	VIT_14s0081g00550	fve:101291401	inositol-pentakisphosphate 2-kinase; K10572 inositol-pentakisphosphate 2-kinase [EC:2.7.1.158]	IPR006121; Heavy metal-associated domain, HMA
Damascenone	14.8742	14	8741929	3.23404e-09	intergenic	VIT_14s0081g00560	han:110922953	WRKY transcription factor 22-like; K13425 WRKY transcription factor 22	IPR003657; WRKY domain	IPR018872; Zn-cluster domain
Damascenone	14.8742	14	8741935	3.83746e-10	intergenic	VIT_14s0081g00550	fve:101291401	inositol-pentakisphosphate 2-kinase; K10572 inositol-pentakisphosphate 2-kinase [EC:2.7.1.158]	IPR006121; Heavy metal-associated domain, HMA
Damascenone	14.8742	14	8741935	3.83746e-10	intergenic	VIT_14s0081g00560	han:110922953	WRKY transcription factor 22-like; K13425 WRKY transcription factor 22	IPR003657; WRKY domain	IPR018872; Zn-cluster domain
Damascenone	14.1483	14	14831687	2.60094e-09	intergenic	VIT_14s0006g00640	vvi:100253268	DELLA protein GAI; K14494 DELLA protein	IPR005202; Transcription factor GRAS	IPR021914; Transcriptional factor DELLA, N-terminal	IPR030006; Transcriptional factor DELLA
Damascenone	14.1483	14	14831687	2.60094e-09	intergenic	VIT_14s0006g00650	vvi:100258308	WD repeat-containing protein 75; K14552 NET1-associated nuclear protein 1 (U3 small nucleolar RNA-associated protein 17)	IPR015943; WD40/YVTN repeat-like-containing domain	IPR017986; WD40-repeat-containing domain
Damascenone	14.1483	14	14831698	1.70554e-09	intergenic	VIT_14s0006g00640	vvi:100253268	DELLA protein GAI; K14494 DELLA protein	IPR005202; Transcription factor GRAS	IPR021914; Transcriptional factor DELLA, N-terminal	IPR030006; Transcriptional factor DELLA
Damascenone	14.1483	14	14831698	1.70554e-09	intergenic	VIT_14s0006g00650	vvi:100258308	WD repeat-containing protein 75; K14552 NET1-associated nuclear protein 1 (U3 small nucleolar RNA-associated protein 17)	IPR015943; WD40/YVTN repeat-like-containing domain	IPR017986; WD40-repeat-containing domain
Damascenone	14.2976	14	29757988	1.32148e-09	intergenic	VIT_14s0108g01100	vvi:100264586	uncharacterized LOC100264586; K02911 large subunit ribosomal protein L32
Damascenone	14.2976	14	29757988	1.32148e-09	intergenic	VIT_14s0108g01110	vvi:100267880	cystathionine gamma-synthase 1, chloroplastic; K01739 cystathionine gamma-synthase [EC:2.5.1.48]	IPR000277; Cys/Met metabolism, pyridoxal phosphate-dependent enzyme	IPR015421; Pyridoxal phosphate-dependent transferase, major region, subdomain 1	IPR015422; Pyridoxal phosphate-dependent transferase, major region, subdomain 2	IPR015424; Pyridoxal phosphate-dependent transferase
Damascenone	15.5198	15	5198434	1.88784e-09	intergenic	VIT_15s0045g00350
Damascenone	15.5198	15	5198434	1.88784e-09	intergenic	VIT_15s0045g00360
Damascenone	15.8468	15	8468256	2.15115e-09	intergenic	VIT_15s0107g00290	cic:CICLE_v100041741m	hypothetical protein; K19613 leucine-rich repeat protein SHOC2	IPR002182; NB-ARC	IPR003591; Leucine-rich repeat, typical subtype	IPR027417; P-loop containing nucleoside triphosphate hydrolase	IPR032675; Leucine-rich repeat domain, L domain-like
Damascenone	15.8468	15	8468256	2.15115e-09	intergenic	VIT_15s0107g00300			IPR002777; Prefoldin beta-like	IPR009053; Prefoldin
Damascenone	15.9915	15	9914511	4.96827e-09	intergenic	VIT_15s0021g00410
Damascenone	15.9915	15	9914511	4.96827e-09	intergenic	VIT_15s0021g00430	vvi:100261621	protoheme IX farnesyltransferase, mitochondrial; K02257 heme o synthase [EC:2.5.1.141]	IPR000537; UbiA prenyltransferase family	IPR006369; Protohaem IX farnesyltransferase
Damascenone	15.1292	15	12924194	1.95311e-09	intergenic	VIT_15s0021g02090	vvi:100242705	dnaJ protein homolog 2; K09503 DnaJ homolog subfamily A member 2	IPR001305; Heat shock protein DnaJ, cysteine-rich domain	IPR001623; DnaJ domain	IPR002939; Chaperone DnaJ, C-terminal	IPR008971; HSP40/DnaJ peptide-binding	IPR012724; Chaperone DnaJ	IPR018253; DnaJ domain, conserved site
Damascenone	15.1292	15	12924194	1.95311e-09	intergenic	VIT_15s0021g02110	tcc:18588535	ethylene-responsive transcription factor TINY; K09286 EREBP-like factor	IPR001471; AP2/ERF domain	IPR016177; DNA-binding domain
Damascenone	15.1354	15	13536811	3.29444e-09	intronic	VIT_15s0021g02570	vvi:100261590	CCR4-NOT transcription complex subunit 1; K12604 CCR4-NOT transcription complex subunit 1	IPR032193; CCR4-NOT transcription complex subunit 1, TTP binding domain	IPR032194; CCR4-NOT transcription complex subunit 1, HEAT repeat
Damascenone	16.5503	16	550346	5.19938e-10	intronic	VIT_16s0039g01020	ddi:DDB_G0267714	sf3b4; RNA recognition motif-containing protein RRM; K12831 splicing factor 3B subunit 4	IPR015671; GLTSCR protein, conserved region
Damascenone	16.1229	16	12285539	2.5113e-09	intergenic	VIT_16s0022g00810
Damascenone	16.1229	16	12285539	2.5113e-09	intergenic	VIT_16s0022g00820
Damascenone	16.1229	16	12285543	2.5113e-09	intergenic	VIT_16s0022g00810
Damascenone	16.1229	16	12285543	2.5113e-09	intergenic	VIT_16s0022g00820
Damascenone	16.1229	16	12290166	4.35939e-09	intergenic	VIT_16s0022g00810
Damascenone	16.1229	16	12290166	4.35939e-09	intergenic	VIT_16s0022g00820
Damascenone	17.1215	17	1215439	5.26344e-09	exonic	VIT_17s0000g01640	vvi:100245683	RINT1-like protein MAG2L; K20474 RAD50-interacting protein 1	IPR001279; Metallo-beta-lactamase	IPR004613; Ribonuclease J	IPR007528; RINT-1/TIP-20	IPR009057; Homeodomain-like	IPR011108; RNA-metabolising metallo-beta-lactamase	IPR017877; Myb-like domain
Damascenone	17.1551	17	15514010	4.34571e-09	intergenic	VIT_17s0053g00560	thj:104811869	early nodulin-like protein 2; K03006 DNA-directed RNA polymerase II subunit RPB1 [EC:2.7.7.6]	IPR003245; Phytocyanin domain	IPR008972; Cupredoxin
Damascenone	17.1551	17	15514010	4.34571e-09	intergenic	VIT_17s0053g00570	mdm:103447141	delta(8)-fatty-acid desaturase 1-like; K21734 sphingolipid 8-(E/Z)-desaturase [EC:1.14.19.29]	IPR005804; Fatty acid desaturase domain
Damascenone	17.1552	17	15517282	1.27688e-09	intergenic	VIT_17s0053g00560	thj:104811869	early nodulin-like protein 2; K03006 DNA-directed RNA polymerase II subunit RPB1 [EC:2.7.7.6]	IPR003245; Phytocyanin domain	IPR008972; Cupredoxin
Damascenone	17.1552	17	15517282	1.27688e-09	intergenic	VIT_17s0053g00570	mdm:103447141	delta(8)-fatty-acid desaturase 1-like; K21734 sphingolipid 8-(E/Z)-desaturase [EC:1.14.19.29]	IPR005804; Fatty acid desaturase domain
Damascenone	17.1552	17	15517375	5.62834e-09	intergenic	VIT_17s0053g00560	thj:104811869	early nodulin-like protein 2; K03006 DNA-directed RNA polymerase II subunit RPB1 [EC:2.7.7.6]	IPR003245; Phytocyanin domain	IPR008972; Cupredoxin
Damascenone	17.1552	17	15517375	5.62834e-09	intergenic	VIT_17s0053g00570	mdm:103447141	delta(8)-fatty-acid desaturase 1-like; K21734 sphingolipid 8-(E/Z)-desaturase [EC:1.14.19.29]	IPR005804; Fatty acid desaturase domain
Damascenone	19.9008	19	9007808	2.93346e-10	exonic	VIT_19s0015g00890			IPR004813; Oligopeptide transporter, OPT superfamily
Damascenone	19.1357	19	13570326	3.24703e-09	intergenic	VIT_19s0015g02900	nsy:104242999	cytochrome P450 CYP72A219-like; K07428 cytochrome P450 family 4 subfamily X [EC:1.14.14.1]	IPR001128; Cytochrome P450	IPR002401; Cytochrome P450, E-class, group I	IPR017972; Cytochrome P450, conserved site
Damascenone	19.1357	19	13570326	3.24703e-09	intergenic	VIT_19s0015g02910	lsv:111916049	cytochrome P450 CYP72A219-like; K07426 cytochrome P450 family 4 subfamily B polypeptide 1 [EC:1.14.14.1]	IPR001128; Cytochrome P450	IPR002401; Cytochrome P450, E-class, group I	IPR017972; Cytochrome P450, conserved site
Damascenone	33.4729	Un	4729035	4.41001e-09	intergenic	VIT_00s0153g00050	vvi:100265481	probable glutathione S-transferase; K00799 glutathione S-transferase [EC:2.5.1.18]	IPR004045; Glutathione S-transferase, N-terminal	IPR004046; Glutathione S-transferase, C-terminal	IPR010987; Glutathione S-transferase, C-terminal-like	IPR012336; Thioredoxin-like fold
Damascenone	33.4729	Un	4729035	4.41001e-09	intergenic	VIT_00s0153g00060	vvi:100853875	methylcrotonoyl-CoA carboxylase subunit alpha, mitochondrial; K01968 3-methylcrotonyl-CoA carboxylase alpha subunit [EC:6.4.1.4]	IPR005482; Biotin carboxylase, C-terminal	IPR011054; Rudiment single hybrid motif	IPR011764; Biotin carboxylation domain	IPR013816; ATP-grasp fold, subdomain 2
Damascenone	33.4885	Un	4884517	1.87569e-09	upstream	VIT_00s0153g00090
Damascenone	33.1129	Un	11289411	2.99884e-09	intergenic	VIT_00s0199g00250	cpap:110823553	lysine-specific demethylase JMJ25-like; K15601 lysine-specific demethylase 3 [EC:1.14.11.-]	IPR006455; Homeodomain, ZF-HD class	IPR006456; ZF-HD homeobox protein, Cys/His-rich dimerisation domain	IPR009057; Homeodomain-like
Damascenone	33.1129	Un	11289411	2.99884e-09	intergenic	VIT_00s0199g00260	gmx:100792815	uncharacterized LOC100792815; K03868 RING-box protein 1 [EC:2.3.2.32]
Damascenone	33.3071	Un	30714993	1.81478e-09	intergenic	VIT_00s0499g00050	vvi:100261350	chromatin assembly factor 1 subunit FAS1; K10750 chromatin assembly factor 1 subunit A	IPR022043; Chromatin assembly factor 1 subunit A
Damascenone	33.3071	Un	30714993	1.81478e-09	intergenic	VIT_00s0500g00010
