# Supplementary material for: Whole-genome resequencing of 472 Vitis accessions for grapevine diversity and demographic history analyses
Source: Nat Commun. 2019 Mar 13;10:1190. doi: 10.1038/s41467-019-09135-8 (PMC6416300; doi:10.1038/s41467-019-09135-8)
Supplement: Supplementary file 10 — Supplementary Data 7 [file 41467_2019_9135_MOESM10_ESM.xlsx]

## Sheet: 工作表1
Supplementary Data 7 Summary of the SNP signal detected by GWAS.
Trait	Year	Significance at Bonferroni Threshold	Probability level at which a signal is detected	Chr. number	SNP number
Malic acid (mg/ml)	2015	Yes	5.7e-10	11	1
Tartaric acid (mg/ml)	2015	Yes	2.65e-09	5, 13, 15	6
Total acid (mg/ml)	2015	Yes	3.49e-09	1	1
Sucrose (mg/ml)	2015	Yes	5.41e-09	1, 5, 10, 13, 14, 18, Unknown	63
Panicle type	2015	Yes	2.67e-09	13	1
Glucose (mg/ml)	2015	No
Fructose (mg/ml)	2015	No
Total sugar (mg/ml)	2015	No
Number of seed	2016	No
	2017	Yes	4.73e-09	2, 3, 7, 11, 13, 14, 15, 17, 18	17
	pooled mean	Yes	5.05e-09	2, 3, 7, 11, 13, 14, 15, 17, 18	28
Berry shape (length/width)	2016	Yes	4.53e-09	1, 2, 3, 7, 8, 10, 12, 15, 18, Unknown	20
	2017	Yes	5.42e-09	1, 3, 4, 6, 7, 8, 9, 10, 11, 15, 19, Unknown	28
	Pooled mean	Yes	5.25e-09	1, 4, 7, 8, 9, 10, 14, 15, 18, 19, Unknown	52
Berry weight (g)	2015	Yes	3.99e-09	Unknown	1
	2016, 2017, and pooled mean	No
Brix (˚Bx)	2015, 2016, 2017, and pooled mean	No
Hexanal (µg/kg)	2015	Yes	5.65e-09	1, 2, 3, 4, 5, 6, 7, 8, 10. 11, 12, 13, 14, 15, 16, 17, 18, 19, Unknown	132
1-hexenal (µg/kg)	2015	Yes	2.53e-10	11	1
(E)-2-hexen-1-ol (µg/kg)	2015	Yes	9.39e-11	7	2
3-octanone (µg/kg)	2015	Yes	5.42e-09	3, 4, 5, 9, 10, 11, 12, 16, 17, 18, 19, Unknown	25
6-methyl-5-hepten-2-one (µg/kg)	2015	Yes	1.18e-13	16	2
Benzaldehyde (µg/kg)	2015	Yes	3.4e-09	15, 16	2
Tetradecane (µg/kg)	2015	Yes	2.5e-09	9	1
Nonanal (µg/kg)	2015	Yes	5.55e-09	4, 6, 7, 8, 9, 12, 13, 15, 17, 18	25
Benzeneacetaldehyde (µg/kg)	2015	Yes	2.53e-09	4, 7	2
Propyl 2-ethylhexanoate (µg/kg)	2015	Yes	5.68e-09	1, 2, 4, 6, 8, 12, 13, 14, 17, Unknown	80
Phenylethyl Alcohol (µg/kg)	2015	Yes	4.5e-09	6, 16, 19	6
Damascenone (µg/kg)	2015	Yes	5.63e-09	1, 5, 8, 11, 13, 14, 15, 16, 17, 19, Unknown	38
