# Supplementary material for: Whole-genome resequencing of 472 Vitis accessions for grapevine diversity and demographic history analyses
Source: Nat Commun. 2019 Mar 13;10:1190. doi: 10.1038/s41467-019-09135-8 (PMC6416300; doi:10.1038/s41467-019-09135-8)
Supplement: Supplementary file 11 — Source Data [file 41467_2019_9135_MOESM11_ESM.xlsx]

## Sheet: Fig 5 and Suppl Fig 6
Figure 5 and Supplementary Figure 6	Node 1	Category 1	Node 2	Category 2	Interaction	IBD	Edge Type		Node 1	Category 1	Node 2	Category 2	IBD
	K22	WEU	K26	WEU	IBD	0.4707	Solid		K22	WEU	KE23	WEU	0.4411
	K22	WEU	K27	WEU	IBD	0.5038	Solid		K26	WEU	RM02	WEU	0.4589
	K22	WEU	K2	WEU	IBD	0.5723	Solid		K26	WEU	TA-6139	WNA	0.4231
	K22	WEU	RM02	WEU	IBD	0.5404	Solid		K26	WEU	TA-6187	WEU	0.4595
	K22	WEU	TA-5607	WEU	IBD	0.5278	Solid		K26	WEU	TA-6197	WEU	0.4625
	K22	WEU	TA-5887	OTH	IBD	0.5565	Solid		K26	WEU	TA-6199	WEU	0.4609
	K22	WEU	TA-5901	CEU	IBD	0.5131	Solid		K26	WEU	TA-6204	WEU	0.4617
	K22	WEU	TA-5905	WEU	IBD	0.4888	Solid		K26	WEU	TA-6208	WEU	0.4605
	K22	WEU	TA-6139	WNA	IBD	0.5001	Solid		K26	WEU	TA-6210	WEU	0.4513
	K22	WEU	TA-6187	WEU	IBD	0.5245	Solid		K26	WEU	TA-6211	WEU	0.4576
	K22	WEU	TA-6190	WEU	IBD	0.5189	Solid		K26	WEU	TA-6212	WEU	0.4657
	K22	WEU	TA-6194	WEU	IBD	0.5771	Solid		K26	WEU	TA-6213	WEU	0.4643
	K22	WEU	TA-6195	WEU	IBD	0.4794	Solid		K26	WEU	TA-6216	WEU	0.4601
	K22	WEU	TA-6197	WEU	IBD	0.5122	Solid		K26	WEU	TA-6219	WEU	0.4646
	K22	WEU	TA-6198	WEU	IBD	0.5891	Solid		K26	WEU	TA-6225	WEU	0.448
	K22	WEU	TA-6199	WEU	IBD	0.5397	Solid		K26	WEU	TA-6228	WEU	0.4458
	K22	WEU	TA-6201	WEU	IBD	0.5147	Solid		K26	WEU	TA-6230	WEU	0.4532
	K22	WEU	TA-6204	WEU	IBD	0.5373	Solid		K26	WEU	TA-6234	WEU	0.434
	K22	WEU	TA-6207	WEU	IBD	0.5526	Solid		K26	WEU	TA-6239	WEU	0.457
	K22	WEU	TA-6208	WEU	IBD	0.4936	Solid		K26	WEU	TA-6242	WEU	0.4612
	K22	WEU	TA-6209	WEU	IBD	0.4933	Solid		K26	WEU	TA-6243	WEU	0.4645
	K22	WEU	TA-6210	WEU	IBD	0.5375	Solid		K26	WEU	TA-6244	WEU	0.4499
	K22	WEU	TA-6211	WEU	IBD	0.5692	Solid		K26	WEU	TA-6250	WEU	0.4611
	K22	WEU	TA-6212	WEU	IBD	0.5735	Solid		K26	WEU	TA-6258	WEU	0.4525
	K22	WEU	TA-6213	WEU	IBD	0.5234	Solid		K26	WEU	TA-6259	WEU	0.4358
	K22	WEU	TA-6216	WEU	IBD	0.5518	Solid		K26	WEU	TA-6260	WEU	0.4412
	K22	WEU	TA-6219	WEU	IBD	0.5813	Solid		K26	WEU	TA-6267	WEU	0.459
	K22	WEU	TA-6220	WEU	IBD	0.5743	Solid		K27	WEU	TA-5607	WEU	0.447
	K22	WEU	TA-6222	WEU	IBD	0.5366	Solid		K27	WEU	TA-5905	WEU	0.4444
	K22	WEU	TA-6223	WEU	IBD	0.5086	Solid		K27	WEU	TA-6139	WNA	0.4398
	K22	WEU	TA-6224	WEU	IBD	0.5648	Solid		K27	WEU	TA-6201	WEU	0.433
	K22	WEU	TA-6225	WEU	IBD	0.4764	Solid		K27	WEU	TA-6209	WEU	0.432
	K22	WEU	TA-6228	WEU	IBD	0.5282	Solid		K27	WEU	TA-6228	WEU	0.4657
	K22	WEU	TA-6230	WEU	IBD	0.5574	Solid		K27	WEU	TA-6234	WEU	0.4572
	K22	WEU	TA-6233	WEU	IBD	0.5164	Solid		K27	WEU	TA-6259	WEU	0.4558
	K22	WEU	TA-6234	WEU	IBD	0.5295	Solid		K27	WEU	TA-6260	WEU	0.46
	K22	WEU	TA-6235	WEU	IBD	0.5484	Solid		K2	WEU	KE23	WEU	0.4261
	K22	WEU	TA-6236	WEU	IBD	0.5406	Solid		KE23	WEU	RM02	WEU	0.4467
	K22	WEU	TA-6237	WEU	IBD	0.4934	Solid		KE23	WEU	TA-5887	OTH	0.4434
	K22	WEU	TA-6239	WEU	IBD	0.4999	Solid		KE23	WEU	TA-5901	CEU	0.4262
	K22	WEU	TA-6242	WEU	IBD	0.5473	Solid		KE23	WEU	TA-6190	WEU	0.4417
	K22	WEU	TA-6243	WEU	IBD	0.5546	Solid		KE23	WEU	TA-6194	WEU	0.4523
	K22	WEU	TA-6244	WEU	IBD	0.5581	Solid		KE23	WEU	TA-6197	WEU	0.4626
	K22	WEU	TA-6245	WEU	IBD	0.6633	Solid		KE23	WEU	TA-6198	WEU	0.4611
	K22	WEU	TA-6246	WEU	IBD	0.5368	Solid		KE23	WEU	TA-6199	WEU	0.4407
	K22	WEU	TA-6247	WEU	IBD	0.5587	Solid		KE23	WEU	TA-6204	WEU	0.4396
	K22	WEU	TA-6248	WEU	IBD	0.5606	Solid		KE23	WEU	TA-6207	WEU	0.4313
	K22	WEU	TA-6250	WEU	IBD	0.56	Solid		KE23	WEU	TA-6208	WEU	0.4345
	K22	WEU	TA-6253	WEU	IBD	0.4908	Solid		KE23	WEU	TA-6210	WEU	0.4356
	K22	WEU	TA-6254	WEU	IBD	0.5672	Solid		KE23	WEU	TA-6211	WEU	0.4302
	K22	WEU	TA-6255	WEU	IBD	0.5951	Solid		KE23	WEU	TA-6212	WEU	0.437
	K22	WEU	TA-6256	WEU	IBD	0.5216	Solid		KE23	WEU	TA-6213	WEU	0.4481
	K22	WEU	TA-6257	WEU	IBD	0.5863	Solid		KE23	WEU	TA-6216	WEU	0.4337
	K22	WEU	TA-6258	WEU	IBD	0.5492	Solid		KE23	WEU	TA-6219	WEU	0.4404
	K22	WEU	TA-6259	WEU	IBD	0.5378	Solid		KE23	WEU	TA-6220	WEU	0.448
	K22	WEU	TA-6260	WEU	IBD	0.5066	Solid		KE23	WEU	TA-6222	WEU	0.4654
	K22	WEU	TA-6262	WEU	IBD	0.5731	Solid		KE23	WEU	TA-6224	WEU	0.4442
	K22	WEU	TA-6263	WEU	IBD	0.566	Solid		KE23	WEU	TA-6225	WEU	0.4446
	K22	WEU	TA-6265	WEU	IBD	0.5936	Solid		KE23	WEU	TA-6228	WEU	0.4284
	K22	WEU	TA-6266	WEU	IBD	0.5626	Solid		KE23	WEU	TA-6230	WEU	0.4509
	K22	WEU	TA-6267	WEU	IBD	0.5496	Solid		KE23	WEU	TA-6233	WEU	0.4629
	K26	WEU	K27	WEU	IBD	0.8761	Solid		KE23	WEU	TA-6234	WEU	0.4277
	K26	WEU	K2	WEU	IBD	0.4851	Solid		KE23	WEU	TA-6235	WEU	0.4453
	K26	WEU	KE23	WEU	IBD	0.6336	Solid		KE23	WEU	TA-6236	WEU	0.4361
	K26	WEU	TA-5887	OTH	IBD	0.5372	Solid		KE23	WEU	TA-6237	WEU	0.4265
	K26	WEU	TA-6194	WEU	IBD	0.4821	Solid		KE23	WEU	TA-6239	WEU	0.4534
	K26	WEU	TA-6195	WEU	IBD	0.5348	Solid		KE23	WEU	TA-6242	WEU	0.4329
	K26	WEU	TA-6198	WEU	IBD	0.478	Solid		KE23	WEU	TA-6247	WEU	0.4474
	K26	WEU	TA-6207	WEU	IBD	0.4733	Solid		KE23	WEU	TA-6248	WEU	0.4216
	K26	WEU	TA-6220	WEU	IBD	0.4805	Solid		KE23	WEU	TA-6250	WEU	0.4485
	K26	WEU	TA-6222	WEU	IBD	0.4757	Solid		KE23	WEU	TA-6254	WEU	0.441
	K26	WEU	TA-6223	WEU	IBD	0.467	Solid		KE23	WEU	TA-6255	WEU	0.4556
	K26	WEU	TA-6224	WEU	IBD	0.4714	Solid		KE23	WEU	TA-6256	WEU	0.4282
	K26	WEU	TA-6233	WEU	IBD	0.4882	Solid		KE23	WEU	TA-6258	WEU	0.4486
	K26	WEU	TA-6235	WEU	IBD	0.4759	Solid		KE23	WEU	TA-6259	WEU	0.429
	K26	WEU	TA-6236	WEU	IBD	0.4764	Solid		KE23	WEU	TA-6260	WEU	0.4332
	K26	WEU	TA-6245	WEU	IBD	0.5599	Solid		KE23	WEU	TA-6262	WEU	0.4502
	K26	WEU	TA-6246	WEU	IBD	0.5618	Solid		KE23	WEU	TA-6263	WEU	0.4248
	K26	WEU	TA-6247	WEU	IBD	0.4805	Solid		KE23	WEU	TA-6265	WEU	0.4589
	K26	WEU	TA-6248	WEU	IBD	0.5107	Solid		KE23	WEU	TA-6266	WEU	0.4538
	K26	WEU	TA-6253	WEU	IBD	0.5299	Solid		KE23	WEU	TA-6267	WEU	0.4357
	K26	WEU	TA-6254	WEU	IBD	0.4785	Solid		TA-100	CEU	TA-176	CEU	0.4565
	K26	WEU	TA-6255	WEU	IBD	0.4697	Solid		TA-100	CEU	TA-245	CEU	0.4414
	K26	WEU	TA-6256	WEU	IBD	0.4756	Solid		TA-100	CEU	TA-67	CEU	0.4364
	K26	WEU	TA-6257	WEU	IBD	0.4842	Solid		TA-100	CEU	TA-87	CEU	0.4581
	K26	WEU	TA-6262	WEU	IBD	0.4766	Solid		TA-101	CEU	TA-11	CEU	0.4214
	K26	WEU	TA-6263	WEU	IBD	0.4823	Solid		TA-101	CEU	TA-122	CEU	0.456
	K26	WEU	TA-6265	WEU	IBD	0.4835	Solid		TA-101	CEU	TA-14	CEU	0.4414
	K26	WEU	TA-6266	WEU	IBD	0.475	Solid		TA-101	CEU	TA-199	CEU	0.4435
	K27	WEU	K2	WEU	IBD	0.5255	Solid		TA-101	CEU	TA-200	CEU	0.4275
	K27	WEU	KE23	WEU	IBD	0.6691	Solid		TA-101	CEU	TA-407	CEU	0.4332
	K27	WEU	RM02	WEU	IBD	0.4835	Solid		TA-102	CEU	TA-109	CEU	0.4482
	K27	WEU	TA-5887	OTH	IBD	0.5902	Solid		TA-102	CEU	TA-110	CEU	0.4588
	K27	WEU	TA-5901	CEU	IBD	0.4695	Solid		TA-102	CEU	TA-201	CEU	0.4364
	K27	WEU	TA-6187	WEU	IBD	0.4824	Solid		TA-102	CEU	TA-307	CEU	0.4494
	K27	WEU	TA-6190	WEU	IBD	0.4684	Solid		TA-102	CEU	TA-403	CEU	0.4547
	K27	WEU	TA-6194	WEU	IBD	0.5177	Solid		TA-102	CEU	TA-407	CEU	0.455
	K27	WEU	TA-6195	WEU	IBD	0.5827	Solid		TA-102	CEU	TA-49	CEU	0.4205
	K27	WEU	TA-6197	WEU	IBD	0.4896	Solid		TA-102	CEU	TA-51	CEU	0.4209
	K27	WEU	TA-6198	WEU	IBD	0.5086	Solid		TA-102	CEU	TA-52	CEU	0.4391
	K27	WEU	TA-6199	WEU	IBD	0.4892	Solid		TA-103	CEU	TA-282	CEU	0.4505
	K27	WEU	TA-6204	WEU	IBD	0.4862	Solid		TA-103	CEU	TA-92	CEU	0.4313
	K27	WEU	TA-6207	WEU	IBD	0.5017	Solid		TA-105	CEU	TA-233	HYB	0.4354
	K27	WEU	TA-6208	WEU	IBD	0.4825	Solid		TA-105	CEU	TA-300	HYB	0.4307
	K27	WEU	TA-6210	WEU	IBD	0.4732	Solid		TA-107	CEU	TA-253	CEU	0.4222
	K27	WEU	TA-6211	WEU	IBD	0.4808	Solid		TA-108	CEU	TA-283	CEU	0.465
	K27	WEU	TA-6212	WEU	IBD	0.5121	Solid		TA-108	CEU	TA-84	CEU	0.433
	K27	WEU	TA-6213	WEU	IBD	0.4934	Solid		TA-111	CEU	TA-113	CEU	0.4388
	K27	WEU	TA-6216	WEU	IBD	0.4831	Solid		TA-111	CEU	TA-64	CEU	0.4566
	K27	WEU	TA-6219	WEU	IBD	0.4893	Solid		TA-113	CEU	TA-65	CEU	0.4432
	K27	WEU	TA-6220	WEU	IBD	0.5231	Solid		TA-113	CEU	TA-88	CEU	0.4321
	K27	WEU	TA-6222	WEU	IBD	0.5069	Solid		TA-113	CEU	TA-99	CEU	0.4291
	K27	WEU	TA-6223	WEU	IBD	0.4925	Solid		TA-114	HYB	TA-300	HYB	0.4246
	K27	WEU	TA-6224	WEU	IBD	0.5084	Solid		TA-115	CEU	TA-9	CEU	0.4623
	K27	WEU	TA-6225	WEU	IBD	0.4751	Solid		TA-116	CEU	TA-293	CEU	0.4231
	K27	WEU	TA-6230	WEU	IBD	0.4727	Solid		TA-117	CEU	TA-27	CEU	0.4208
	K27	WEU	TA-6233	WEU	IBD	0.5242	Solid		TA-11	CEU	TA-122	CEU	0.443
	K27	WEU	TA-6235	WEU	IBD	0.5043	Solid		TA-11	CEU	TA-12	CEU	0.4237
	K27	WEU	TA-6236	WEU	IBD	0.5114	Solid		TA-120	CEU	TA-121	CEU	0.4436
	K27	WEU	TA-6237	WEU	IBD	0.4667	Solid		TA-120	CEU	TA-123	CEU	0.4442
	K27	WEU	TA-6239	WEU	IBD	0.4795	Solid		TA-120	CEU	TA-174	CEU	0.4282
	K27	WEU	TA-6242	WEU	IBD	0.4935	Solid		TA-120	CEU	TA-175	CEU	0.4437
	K27	WEU	TA-6243	WEU	IBD	0.4958	Solid		TA-120	CEU	TA-177	CEU	0.4419
	K27	WEU	TA-6244	WEU	IBD	0.4738	Solid		TA-120	CEU	TA-252	CEU	0.4429
	K27	WEU	TA-6245	WEU	IBD	0.6067	Solid		TA-120	CEU	TA-266	HYB	0.4273
	K27	WEU	TA-6246	WEU	IBD	0.6154	Solid		TA-120	CEU	TA-307	CEU	0.4593
	K27	WEU	TA-6247	WEU	IBD	0.5201	Solid		TA-120	CEU	TA-31	CEU	0.4603
	K27	WEU	TA-6248	WEU	IBD	0.5585	Solid		TA-120	CEU	TA-32	CEU	0.4418
	K27	WEU	TA-6250	WEU	IBD	0.4877	Solid		TA-120	CEU	TA-33	CEU	0.4454
	K27	WEU	TA-6253	WEU	IBD	0.5744	Solid		TA-120	CEU	TA-35	CEU	0.4481
	K27	WEU	TA-6254	WEU	IBD	0.5185	Solid		TA-120	CEU	TA-360	CEU	0.4572
	K27	WEU	TA-6255	WEU	IBD	0.5055	Solid		TA-120	CEU	TA-361	CEU	0.4606
	K27	WEU	TA-6256	WEU	IBD	0.5104	Solid		TA-120	CEU	TA-396	HYB	0.4304
	K27	WEU	TA-6257	WEU	IBD	0.5192	Solid		TA-120	CEU	TA-56	CEU	0.4614
	K27	WEU	TA-6258	WEU	IBD	0.48	Solid		TA-120	CEU	TA-58	CEU	0.4257
	K27	WEU	TA-6262	WEU	IBD	0.5086	Solid		TA-121	CEU	TA-174	CEU	0.4346
	K27	WEU	TA-6263	WEU	IBD	0.52	Solid		TA-121	CEU	TA-175	CEU	0.4485
	K27	WEU	TA-6265	WEU	IBD	0.5257	Solid		TA-121	CEU	TA-33	CEU	0.4465
	K27	WEU	TA-6266	WEU	IBD	0.5047	Solid		TA-121	CEU	TA-35	CEU	0.4559
	K27	WEU	TA-6267	WEU	IBD	0.488	Solid		TA-121	CEU	TA-360	CEU	0.458
	K2	WEU	RM02	WEU	IBD	0.5407	Solid		TA-121	CEU	TA-361	CEU	0.4647
	K2	WEU	TA-5607	WEU	IBD	0.5075	Solid		TA-122	CEU	TA-12	CEU	0.4414
	K2	WEU	TA-5887	OTH	IBD	0.5723	Solid		TA-122	CEU	TA-394	CEU	0.4463
	K2	WEU	TA-5901	CEU	IBD	0.5245	Solid		TA-123	CEU	TA-31	CEU	0.4541
	K2	WEU	TA-5905	WEU	IBD	0.4891	Solid		TA-129	CEU	TA-237	CEU	0.4554
	K2	WEU	TA-6139	WNA	IBD	0.4992	Solid		TA-129	CEU	TA-97	CEU	0.4586
	K2	WEU	TA-6187	WEU	IBD	0.5323	Solid		TA-129	CEU	TA-98	CEU	0.4463
	K2	WEU	TA-6190	WEU	IBD	0.5135	Solid		TA-12	CEU	TA-14	CEU	0.4342
	K2	WEU	TA-6194	WEU	IBD	0.6235	Solid		TA-12	CEU	TA-199	CEU	0.4297
	K2	WEU	TA-6195	WEU	IBD	0.4812	Solid		TA-130	CEU	TA-21	CEU	0.4223
	K2	WEU	TA-6197	WEU	IBD	0.5149	Solid		TA-132	HYB	TA-406	HYB	0.458
	K2	WEU	TA-6198	WEU	IBD	0.5815	Solid		TA-142	HYB	TA-151	HYB	0.4501
	K2	WEU	TA-6199	WEU	IBD	0.5483	Solid		TA-142	HYB	TA-152	HYB	0.4625
	K2	WEU	TA-6201	WEU	IBD	0.4953	Solid		TA-142	HYB	TA-160	WNA	0.4598
	K2	WEU	TA-6204	WEU	IBD	0.5442	Solid		TA-142	HYB	TA-167	WNA	0.4363
	K2	WEU	TA-6207	WEU	IBD	0.587	Solid		TA-142	HYB	TA-1	WNA	0.4388
	K2	WEU	TA-6208	WEU	IBD	0.4868	Solid		TA-142	HYB	TA-220	HYB	0.4567
	K2	WEU	TA-6209	WEU	IBD	0.4882	Solid		TA-142	HYB	TA-6147	WEU	0.4331
	K2	WEU	TA-6210	WEU	IBD	0.5515	Solid		TA-143	HYB	TA-151	HYB	0.4609
	K2	WEU	TA-6211	WEU	IBD	0.5579	Solid		TA-143	HYB	TA-347	HYB	0.4572
	K2	WEU	TA-6212	WEU	IBD	0.5686	Solid		TA-143	HYB	TA-6141	HYB	0.4426
	K2	WEU	TA-6213	WEU	IBD	0.5136	Solid		TA-145	HYB	TA-151	HYB	0.4556
	K2	WEU	TA-6216	WEU	IBD	0.551	Solid		TA-145	HYB	TA-152	HYB	0.4505
	K2	WEU	TA-6219	WEU	IBD	0.5466	Solid		TA-145	HYB	TA-196	WNA	0.4451
	K2	WEU	TA-6220	WEU	IBD	0.5476	Solid		TA-145	HYB	TA-351	WNA	0.451
	K2	WEU	TA-6222	WEU	IBD	0.5473	Solid		TA-145	HYB	TA-5888	WNA	0.4458
	K2	WEU	TA-6223	WEU	IBD	0.5012	Solid		TA-145	HYB	TA-6147	WEU	0.4512
	K2	WEU	TA-6224	WEU	IBD	0.5662	Solid		TA-14	CEU	TA-89	CEU	0.4244
	K2	WEU	TA-6225	WEU	IBD	0.5036	Solid		TA-151	HYB	TA-160	WNA	0.4584
	K2	WEU	TA-6228	WEU	IBD	0.5223	Solid		TA-151	HYB	TA-167	WNA	0.442
	K2	WEU	TA-6230	WEU	IBD	0.537	Solid		TA-151	HYB	TA-1	WNA	0.444
	K2	WEU	TA-6233	WEU	IBD	0.5386	Solid		TA-151	HYB	TA-347	HYB	0.4453
	K2	WEU	TA-6234	WEU	IBD	0.5436	Solid		TA-151	HYB	TA-6147	WEU	0.4545
	K2	WEU	TA-6235	WEU	IBD	0.7011	Solid		TA-152	HYB	TA-2	WNA	0.4648
	K2	WEU	TA-6236	WEU	IBD	0.7588	Solid		TA-15	CEU	TA-293	CEU	0.4271
	K2	WEU	TA-6237	WEU	IBD	0.5156	Solid		TA-160	WNA	TA-1	WNA	0.4638
	K2	WEU	TA-6239	WEU	IBD	0.4967	Solid		TA-160	WNA	TA-351	WNA	0.4374
	K2	WEU	TA-6242	WEU	IBD	0.5896	Solid		TA-160	WNA	TA-5888	WNA	0.4319
	K2	WEU	TA-6243	WEU	IBD	0.5795	Solid		TA-160	WNA	TA-6147	WEU	0.4593
	K2	WEU	TA-6244	WEU	IBD	0.5531	Solid		TA-161	WNA	TA-1	WNA	0.4641
	K2	WEU	TA-6245	WEU	IBD	0.4788	Solid		TA-167	WNA	TA-1	WNA	0.4588
	K2	WEU	TA-6246	WEU	IBD	0.5108	Solid		TA-167	WNA	TA-218	HYB	0.4629
	K2	WEU	TA-6247	WEU	IBD	0.5931	Solid		TA-167	WNA	TA-220	HYB	0.464
	K2	WEU	TA-6248	WEU	IBD	0.5458	Solid		TA-167	WNA	TA-347	HYB	0.4644
	K2	WEU	TA-6250	WEU	IBD	0.5502	Solid		TA-167	WNA	TA-351	WNA	0.4541
	K2	WEU	TA-6253	WEU	IBD	0.4926	Solid		TA-167	WNA	TA-5888	WNA	0.4499
	K2	WEU	TA-6254	WEU	IBD	0.7532	Solid		TA-167	WNA	TA-6147	WEU	0.4476
	K2	WEU	TA-6255	WEU	IBD	0.585	Solid		TA-170	CEU	TA-21	CEU	0.4563
	K2	WEU	TA-6256	WEU	IBD	0.565	Solid		TA-170	CEU	TA-256	CEU	0.4376
	K2	WEU	TA-6257	WEU	IBD	0.5527	Solid		TA-170	CEU	TA-65	CEU	0.448
	K2	WEU	TA-6258	WEU	IBD	0.5713	Solid		TA-172	CEU	TA-293	CEU	0.4233
	K2	WEU	TA-6259	WEU	IBD	0.5235	Solid		TA-173	CEU	TA-260	CEU	0.4627
	K2	WEU	TA-6260	WEU	IBD	0.4907	Solid		TA-173	CEU	TA-262	CEU	0.4208
	K2	WEU	TA-6262	WEU	IBD	0.543	Solid		TA-174	CEU	TA-33	CEU	0.4488
	K2	WEU	TA-6263	WEU	IBD	0.9202	Solid		TA-174	CEU	TA-34	CEU	0.4599
	K2	WEU	TA-6265	WEU	IBD	0.5593	Solid		TA-174	CEU	TA-35	CEU	0.4644
	K2	WEU	TA-6266	WEU	IBD	0.5489	Solid		TA-174	CEU	TA-36	CEU	0.4259
	K2	WEU	TA-6267	WEU	IBD	0.728	Solid		TA-174	CEU	TA-37	CEU	0.4549
	KE23	WEU	TA-6195	WEU	IBD	0.6601	Solid		TA-174	CEU	TA-396	HYB	0.4545
	KE23	WEU	TA-6223	WEU	IBD	0.4708	Solid		TA-175	CEU	TA-36	CEU	0.4449
	KE23	WEU	TA-6243	WEU	IBD	0.4735	Solid		TA-176	CEU	TA-178	CEU	0.4584
	KE23	WEU	TA-6245	WEU	IBD	0.6995	Solid		TA-176	CEU	TA-179	CEU	0.4228
	KE23	WEU	TA-6246	WEU	IBD	0.6751	Solid		TA-176	CEU	TA-264	CEU	0.4444
	KE23	WEU	TA-6253	WEU	IBD	0.6659	Solid		TA-176	CEU	TA-296	CEU	0.4409
	KE23	WEU	TA-6257	WEU	IBD	0.4683	Solid		TA-176	CEU	TA-297	CEU	0.4368
	RM02	WEU	TA-5607	WEU	IBD	0.4969	Solid		TA-177	CEU	TA-251	CEU	0.4208
	RM02	WEU	TA-5887	OTH	IBD	0.5154	Solid		TA-178	CEU	TA-245	CEU	0.4418
	RM02	WEU	TA-5901	CEU	IBD	0.5284	Solid		TA-178	CEU	TA-27	CEU	0.4621
	RM02	WEU	TA-5905	WEU	IBD	0.4888	Solid		TA-178	CEU	TA-67	CEU	0.4348
	RM02	WEU	TA-6139	WNA	IBD	0.4998	Solid		TA-178	CEU	TA-87	CEU	0.4566
	RM02	WEU	TA-6187	WEU	IBD	0.526	Solid		TA-179	CEU	TA-67	CEU	0.4212
	RM02	WEU	TA-6190	WEU	IBD	0.59	Solid		TA-179	CEU	TA-87	CEU	0.4228
	RM02	WEU	TA-6194	WEU	IBD	0.5493	Solid		TA-179	CEU	TA-94	CEU	0.4428
	RM02	WEU	TA-6195	WEU	IBD	0.479	Solid		TA-17	CEU	TA-293	CEU	0.4281
	RM02	WEU	TA-6197	WEU	IBD	0.5122	Solid		TA-180	CEU	TA-337	CEU	0.437
	RM02	WEU	TA-6198	WEU	IBD	0.5477	Solid		TA-180	CEU	TA-91	CEU	0.432
	RM02	WEU	TA-6199	WEU	IBD	0.5622	Solid		TA-181	CEU	TA-264	CEU	0.4291
	RM02	WEU	TA-6201	WEU	IBD	0.4794	Solid		TA-181	CEU	TA-266	HYB	0.4386
	RM02	WEU	TA-6204	WEU	IBD	0.5499	Solid		TA-181	CEU	TA-91	CEU	0.4635
	RM02	WEU	TA-6207	WEU	IBD	0.5532	Solid		TA-182	CEU	TA-349	CEU	0.4403
	RM02	WEU	TA-6208	WEU	IBD	0.4899	Solid		TA-183	CEU	TA-254	CEU	0.426
	RM02	WEU	TA-6209	WEU	IBD	0.4873	Solid		TA-183	CEU	TA-280	CEU	0.4309
	RM02	WEU	TA-6210	WEU	IBD	0.728	Solid		TA-183	CEU	TA-301	CEU	0.4351
	RM02	WEU	TA-6211	WEU	IBD	0.5295	Solid		TA-190	WEA	Z156	WEA	0.4287
	RM02	WEU	TA-6212	WEU	IBD	0.5831	Solid		TA-196	WNA	TA-2	WNA	0.4599
	RM02	WEU	TA-6213	WEU	IBD	0.5197	Solid		TA-199	CEU	TA-89	CEU	0.4476
	RM02	WEU	TA-6216	WEU	IBD	0.5448	Solid		TA-19	CEU	TA-288	CEU	0.4502
	RM02	WEU	TA-6219	WEU	IBD	0.546	Solid		TA-1	WNA	TA-218	HYB	0.4497
	RM02	WEU	TA-6220	WEU	IBD	0.7448	Solid		TA-1	WNA	TA-220	HYB	0.4575
	RM02	WEU	TA-6222	WEU	IBD	0.6108	Solid		TA-1	WNA	TA-347	HYB	0.4507
	RM02	WEU	TA-6223	WEU	IBD	0.5261	Solid		TA-1	WNA	TA-351	WNA	0.4329
	RM02	WEU	TA-6224	WEU	IBD	0.561	Solid		TA-1	WNA	TA-4	WNA	0.4537
	RM02	WEU	TA-6225	WEU	IBD	0.5265	Solid		TA-1	WNA	TA-5888	WNA	0.4273
	RM02	WEU	TA-6228	WEU	IBD	0.508	Solid		TA-1	WNA	TA-6147	WEU	0.4459
	RM02	WEU	TA-6230	WEU	IBD	0.5434	Solid		TA-200	CEU	TA-35	CEU	0.4241
	RM02	WEU	TA-6233	WEU	IBD	0.5399	Solid		TA-200	CEU	TA-36	CEU	0.4357
	RM02	WEU	TA-6234	WEU	IBD	0.5359	Solid		TA-200	CEU	TA-56	CEU	0.4607
	RM02	WEU	TA-6235	WEU	IBD	0.552	Solid		TA-201	CEU	TA-49	CEU	0.4643
	RM02	WEU	TA-6236	WEU	IBD	0.5795	Solid		TA-202	CEU	TA-203	CEU	0.4447
	RM02	WEU	TA-6237	WEU	IBD	0.6037	Solid		TA-202	CEU	TA-205	CEU	0.4614
	RM02	WEU	TA-6239	WEU	IBD	0.513	Solid		TA-202	CEU	TA-207	CEU	0.4456
	RM02	WEU	TA-6242	WEU	IBD	0.6363	Solid		TA-202	CEU	TA-208	CEU	0.4543
	RM02	WEU	TA-6243	WEU	IBD	0.5799	Solid		TA-202	CEU	TA-209	CEU	0.4419
	RM02	WEU	TA-6244	WEU	IBD	0.5106	Solid		TA-202	CEU	TA-212	CEU	0.4643
	RM02	WEU	TA-6245	WEU	IBD	0.4912	Solid		TA-203	CEU	TA-207	CEU	0.4486
	RM02	WEU	TA-6246	WEU	IBD	0.5073	Solid		TA-203	CEU	TA-208	CEU	0.4602
	RM02	WEU	TA-6247	WEU	IBD	0.5707	Solid		TA-204	CEU	TA-399	CEU	0.4291
	RM02	WEU	TA-6248	WEU	IBD	0.5181	Solid		TA-205	CEU	TA-209	CEU	0.434
	RM02	WEU	TA-6250	WEU	IBD	0.5834	Solid		TA-206	CEU	TA-209	CEU	0.4492
	RM02	WEU	TA-6253	WEU	IBD	0.5162	Solid		TA-207	CEU	TA-210	CEU	0.4511
	RM02	WEU	TA-6254	WEU	IBD	0.5621	Solid		TA-209	CEU	TA-210	CEU	0.4456
	RM02	WEU	TA-6255	WEU	IBD	0.5966	Solid		TA-209	CEU	TA-212	CEU	0.4613
	RM02	WEU	TA-6256	WEU	IBD	0.5326	Solid		TA-20	CEU	TA-424	CEU	0.4389
	RM02	WEU	TA-6257	WEU	IBD	0.6447	Solid		TA-211	CEU	TA-212	CEU	0.4455
	RM02	WEU	TA-6258	WEU	IBD	0.5667	Solid		TA-218	HYB	TA-4	WNA	0.4633
	RM02	WEU	TA-6259	WEU	IBD	0.5252	Solid		TA-218	HYB	TA-5888	WNA	0.4305
	RM02	WEU	TA-6260	WEU	IBD	0.4892	Solid		TA-21	CEU	TA-22	CEU	0.4213
	RM02	WEU	TA-6262	WEU	IBD	0.5381	Solid		TA-21	CEU	TA-260	CEU	0.4491
	RM02	WEU	TA-6263	WEU	IBD	0.5343	Solid		TA-21	CEU	TA-287	CEU	0.4266
	RM02	WEU	TA-6265	WEU	IBD	0.6286	Solid		TA-221	HYB	TA-351	WNA	0.4611
	RM02	WEU	TA-6266	WEU	IBD	0.5809	Solid		TA-221	HYB	TA-5888	WNA	0.4614
	RM02	WEU	TA-6267	WEU	IBD	0.5357	Solid		TA-221	HYB	TA-6142	CEU	0.4207
	TA-100	CEU	TA-178	CEU	IBD	0.8864	Solid		TA-222	HYB	TA-223	HYB	0.454
	TA-100	CEU	TA-179	CEU	IBD	0.7738	Solid		TA-230	CEU	TA-281	CEU	0.4243
	TA-100	CEU	TA-246	CEU	IBD	0.5102	Solid		TA-230	CEU	TA-97	CEU	0.4562
	TA-100	CEU	TA-27	CEU	IBD	0.47	Solid		TA-230	CEU	TA-98	CEU	0.4453
	TA-100	CEU	TA-296	CEU	IBD	0.863	Solid		TA-231	CEU	TA-264	CEU	0.4455
	TA-100	CEU	TA-297	CEU	IBD	0.8476	Solid		TA-238	CEU	TA-369	CEU	0.4515
	TA-100	CEU	TA-94	CEU	IBD	0.493	Solid		TA-238	CEU	TA-379	CEU	0.4377
	TA-101	CEU	TA-12	CEU	IBD	0.7774	Solid		TA-241	CEU	TA-254	CEU	0.4281
	TA-101	CEU	TA-89	CEU	IBD	0.5525	Solid		TA-241	CEU	TA-280	CEU	0.4316
	TA-102	CEU	TA-120	CEU	IBD	0.5182	Solid		TA-241	CEU	TA-301	CEU	0.437
	TA-102	CEU	TA-199	CEU	IBD	0.501	Solid		TA-246	CEU	TA-27	CEU	0.4553
	TA-102	CEU	TA-200	CEU	IBD	0.4728	Solid		TA-24	CEU	TA-337	CEU	0.4653
	TA-102	CEU	TA-53	CEU	IBD	0.4758	Solid		TA-24	CEU	TA-91	CEU	0.4567
	TA-102	CEU	TA-55	CEU	IBD	0.4702	Solid		TA-250	CEU	TA-399	CEU	0.4554
	TA-103	CEU	TA-14	CEU	IBD	0.5463	Solid		TA-253	CEU	TA-268	CEU	0.438
	TA-103	CEU	TA-16	CEU	IBD	0.4955	Solid		TA-256	CEU	TA-260	CEU	0.4342
	TA-103	CEU	TA-278	CEU	IBD	0.4862	Solid		TA-258	CEU	TA-279	CEU	0.4614
	TA-103	CEU	TA-332	CEU	IBD	0.5318	Solid		TA-259	CEU	TA-82	CEU	0.4461
	TA-103	CEU	TA-370	HYB	IBD	0.6392	Solid		TA-25	CEU	TA-281	CEU	0.4329
	TA-103	CEU	TA-392	HYB	IBD	0.8506	Solid		TA-260	CEU	TA-335	CEU	0.456
	TA-104	CEU	TA-277	CEU	IBD	0.7355	Solid		TA-260	CEU	TA-65	CEU	0.4494
	TA-104	CEU	TA-62	CEU	IBD	0.7058	Solid		TA-260	CEU	TA-8	CEU	0.4646
	TA-106	CEU	TA-107	CEU	IBD	0.4814	Solid		TA-266	HYB	TA-50	CEU	0.4244
	TA-106	CEU	TA-115	CEU	IBD	0.4705	Solid		TA-272	CEU	TA-30	CEU	0.4428
	TA-106	CEU	TA-258	CEU	IBD	0.5251	Solid		TA-278	CEU	TA-392	HYB	0.4654
	TA-106	CEU	TA-268	CEU	IBD	0.5101	Solid		TA-279	CEU	TA-283	CEU	0.427
	TA-106	CEU	TA-9	CEU	IBD	0.81	Solid		TA-27	CEU	TA-296	CEU	0.4406
	TA-107	CEU	TA-115	CEU	IBD	0.479	Solid		TA-27	CEU	TA-297	CEU	0.4282
	TA-107	CEU	TA-268	CEU	IBD	0.7804	Solid		TA-27	CEU	TA-87	CEU	0.4319
	TA-107	CEU	TA-9	CEU	IBD	0.4765	Solid		TA-281	CEU	TA-289	CEU	0.4426
	TA-109	CEU	TA-110	CEU	IBD	0.8183	Solid		TA-282	CEU	TA-392	HYB	0.4252
	TA-109	CEU	TA-120	CEU	IBD	0.482	Solid		TA-282	CEU	TA-84	CEU	0.4225
	TA-109	CEU	TA-122	CEU	IBD	0.5599	Solid		TA-282	CEU	TA-99	CEU	0.4228
	TA-109	CEU	TA-199	CEU	IBD	0.5198	Solid		TA-283	CEU	TA-303	HYB	0.4344
	TA-109	CEU	TA-200	CEU	IBD	0.5533	Solid		TA-283	CEU	TA-65	CEU	0.4339
	TA-109	CEU	TA-201	CEU	IBD	0.8138	Solid		TA-286	CEU	TA-399	CEU	0.445
	TA-109	CEU	TA-307	CEU	IBD	0.5558	Solid		TA-294	CEU	TA-416	CEU	0.4315
	TA-109	CEU	TA-364	HYB	IBD	0.4917	Solid		TA-296	CEU	TA-67	CEU	0.4266
	TA-109	CEU	TA-403	CEU	IBD	0.5079	Solid		TA-296	CEU	TA-87	CEU	0.4418
	TA-109	CEU	TA-407	CEU	IBD	0.5181	Solid		TA-297	CEU	TA-67	CEU	0.4249
	TA-109	CEU	TA-49	CEU	IBD	0.4744	Solid		TA-297	CEU	TA-87	CEU	0.4373
	TA-109	CEU	TA-50	CEU	IBD	0.4806	Solid		TA-298	CEU	TA-337	CEU	0.4562
	TA-109	CEU	TA-51	CEU	IBD	0.5243	Solid		TA-298	CEU	TA-91	CEU	0.4556
	TA-109	CEU	TA-52	CEU	IBD	0.4966	Solid		TA-2	WNA	TA-351	WNA	0.4526
	TA-109	CEU	TA-53	CEU	IBD	0.8284	Solid		TA-2	WNA	TA-5888	WNA	0.4468
	TA-109	CEU	TA-54	CEU	IBD	0.5045	Solid		TA-2	WNA	TA-6147	WEU	0.4637
	TA-109	CEU	TA-55	CEU	IBD	0.5315	Solid		TA-300	HYB	TA-378	HYB	0.4424
	TA-110	CEU	TA-120	CEU	IBD	0.4783	Solid		TA-305	WNA	TA-63	WEA	0.4516
	TA-110	CEU	TA-122	CEU	IBD	0.5639	Solid		TA-307	CEU	TA-364	HYB	0.444
	TA-110	CEU	TA-199	CEU	IBD	0.5284	Solid		TA-307	CEU	TA-51	CEU	0.4203
	TA-110	CEU	TA-200	CEU	IBD	0.5477	Solid		TA-30	CEU	TA-94	CEU	0.4284
	TA-110	CEU	TA-201	CEU	IBD	0.8144	Solid		TA-32	CEU	TA-56	CEU	0.447
	TA-110	CEU	TA-307	CEU	IBD	0.5623	Solid		TA-337	CEU	TA-80	CEU	0.4382
	TA-110	CEU	TA-364	HYB	IBD	0.4892	Solid		TA-339	CEU	TA-61	CEU	0.4438
	TA-110	CEU	TA-403	CEU	IBD	0.5191	Solid		TA-33	CEU	TA-361	CEU	0.4639
	TA-110	CEU	TA-407	CEU	IBD	0.5251	Solid		TA-33	CEU	TA-56	CEU	0.4225
	TA-110	CEU	TA-49	CEU	IBD	0.475	Solid		TA-347	HYB	TA-351	WNA	0.4372
	TA-110	CEU	TA-50	CEU	IBD	0.477	Solid		TA-347	HYB	TA-4	WNA	0.4643
	TA-110	CEU	TA-51	CEU	IBD	0.5299	Solid		TA-347	HYB	TA-5888	WNA	0.432
	TA-110	CEU	TA-52	CEU	IBD	0.496	Solid		TA-347	HYB	TA-6147	WEU	0.4363
	TA-110	CEU	TA-53	CEU	IBD	0.8315	Solid		TA-360	CEU	TA-36	CEU	0.4637
	TA-110	CEU	TA-54	CEU	IBD	0.5081	Solid		TA-361	CEU	TA-396	HYB	0.4548
	TA-110	CEU	TA-55	CEU	IBD	0.5426	Solid		TA-364	HYB	TA-37	CEU	0.428
	TA-113	CEU	TA-64	CEU	IBD	0.7876	Solid		TA-364	HYB	TA-403	CEU	0.4548
	TA-115	CEU	TA-268	CEU	IBD	0.4927	Solid		TA-364	HYB	TA-49	CEU	0.4654
	TA-120	CEU	TA-199	CEU	IBD	0.5108	Solid		TA-364	HYB	TA-51	CEU	0.4626
	TA-120	CEU	TA-200	CEU	IBD	0.5622	Solid		TA-364	HYB	TA-52	CEU	0.4322
	TA-120	CEU	TA-201	CEU	IBD	0.4732	Solid		TA-364	HYB	TA-54	CEU	0.4635
	TA-120	CEU	TA-34	CEU	IBD	0.4948	Solid		TA-364	HYB	TA-55	CEU	0.4592
	TA-120	CEU	TA-364	HYB	IBD	0.485	Solid		TA-375	HYB	TA-378	HYB	0.4491
	TA-120	CEU	TA-36	CEU	IBD	0.4664	Solid		TA-37	CEU	TA-396	HYB	0.4252
	TA-120	CEU	TA-37	CEU	IBD	0.4689	Solid		TA-396	HYB	TA-56	CEU	0.434
	TA-120	CEU	TA-403	CEU	IBD	0.5128	Solid		TA-406	HYB	TA-5875	WNA	0.4356
	TA-120	CEU	TA-407	CEU	IBD	0.5281	Solid		TA-407	CEU	TA-57	CEU	0.4251
	TA-120	CEU	TA-49	CEU	IBD	0.4936	Solid		TA-407	CEU	TA-89	CEU	0.4289
	TA-120	CEU	TA-50	CEU	IBD	0.5072	Solid		TA-4	WNA	TA-6147	WEU	0.4499
	TA-120	CEU	TA-51	CEU	IBD	0.4717	Solid		TA-50	CEU	TA-51	CEU	0.4533
	TA-120	CEU	TA-52	CEU	IBD	0.4995	Solid		TA-50	CEU	TA-56	CEU	0.4283
	TA-120	CEU	TA-53	CEU	IBD	0.5069	Solid		TA-50	CEU	TA-89	CEU	0.4258
	TA-120	CEU	TA-54	CEU	IBD	0.4935	Solid		TA-55	CEU	TA-57	CEU	0.4236
	TA-120	CEU	TA-55	CEU	IBD	0.5372	Solid		TA-5607	WEU	TA-5905	WEU	0.4633
	TA-120	CEU	TA-57	CEU	IBD	0.4782	Solid		TA-5607	WEU	TA-6195	WEU	0.4442
	TA-121	CEU	TA-123	CEU	IBD	0.5268	Solid		TA-5607	WEU	TA-6223	WEU	0.4588
	TA-121	CEU	TA-31	CEU	IBD	0.4944	Solid		TA-5607	WEU	TA-6225	WEU	0.4483
	TA-121	CEU	TA-32	CEU	IBD	0.5016	Solid		TA-5607	WEU	TA-6245	WEU	0.4511
	TA-121	CEU	TA-34	CEU	IBD	0.4811	Solid		TA-5607	WEU	TA-6253	WEU	0.4469
	TA-121	CEU	TA-36	CEU	IBD	0.5605	Solid		TA-5887	OTH	TA-6209	WEU	0.4598
	TA-121	CEU	TA-37	CEU	IBD	0.5136	Solid		TA-5901	CEU	TA-6195	WEU	0.4621
	TA-121	CEU	TA-56	CEU	IBD	0.5156	Solid		TA-5901	CEU	TA-6201	WEU	0.4581
	TA-121	CEU	TA-57	CEU	IBD	0.482	Solid		TA-5901	CEU	TA-6208	WEU	0.4582
	TA-122	CEU	TA-199	CEU	IBD	0.5878	Solid		TA-5901	CEU	TA-6225	WEU	0.4624
	TA-122	CEU	TA-200	CEU	IBD	0.5964	Solid		TA-5901	CEU	TA-6245	WEU	0.4584
	TA-122	CEU	TA-201	CEU	IBD	0.5499	Solid		TA-5905	WEU	TA-6139	WNA	0.453
	TA-122	CEU	TA-307	CEU	IBD	0.5412	Solid		TA-5905	WEU	TA-6195	WEU	0.4366
	TA-122	CEU	TA-364	HYB	IBD	0.4945	Solid		TA-5905	WEU	TA-6197	WEU	0.4599
	TA-122	CEU	TA-403	CEU	IBD	0.5381	Solid		TA-5905	WEU	TA-6201	WEU	0.4468
	TA-122	CEU	TA-407	CEU	IBD	0.5954	Solid		TA-5905	WEU	TA-6204	WEU	0.4649
	TA-122	CEU	TA-49	CEU	IBD	0.527	Solid		TA-5905	WEU	TA-6208	WEU	0.45
	TA-122	CEU	TA-50	CEU	IBD	0.542	Solid		TA-5905	WEU	TA-6209	WEU	0.4506
	TA-122	CEU	TA-51	CEU	IBD	0.5746	Solid		TA-5905	WEU	TA-6213	WEU	0.4589
	TA-122	CEU	TA-52	CEU	IBD	0.5662	Solid		TA-5905	WEU	TA-6216	WEU	0.4643
	TA-122	CEU	TA-53	CEU	IBD	0.5933	Solid		TA-5905	WEU	TA-6223	WEU	0.4566
	TA-122	CEU	TA-54	CEU	IBD	0.5218	Solid		TA-5905	WEU	TA-6225	WEU	0.4554
	TA-122	CEU	TA-55	CEU	IBD	0.5833	Solid		TA-5905	WEU	TA-6228	WEU	0.4578
	TA-122	CEU	TA-89	CEU	IBD	0.4939	Solid		TA-5905	WEU	TA-6239	WEU	0.4596
	TA-123	CEU	TA-174	CEU	IBD	0.4791	Solid		TA-5905	WEU	TA-6245	WEU	0.447
	TA-123	CEU	TA-175	CEU	IBD	0.5116	Solid		TA-5905	WEU	TA-6246	WEU	0.4501
	TA-123	CEU	TA-32	CEU	IBD	0.4962	Solid		TA-5905	WEU	TA-6248	WEU	0.4633
	TA-123	CEU	TA-33	CEU	IBD	0.5148	Solid		TA-5905	WEU	TA-6253	WEU	0.4566
	TA-123	CEU	TA-34	CEU	IBD	0.5334	Solid		TA-5905	WEU	TA-6260	WEU	0.455
	TA-123	CEU	TA-35	CEU	IBD	0.5171	Solid		TA-6139	WNA	TA-6195	WEU	0.4413
	TA-123	CEU	TA-360	CEU	IBD	0.533	Solid		TA-6139	WNA	TA-6201	WEU	0.4465
	TA-123	CEU	TA-361	CEU	IBD	0.5045	Solid		TA-6139	WNA	TA-6223	WEU	0.4552
	TA-123	CEU	TA-36	CEU	IBD	0.4819	Solid		TA-6139	WNA	TA-6225	WEU	0.4626
	TA-123	CEU	TA-37	CEU	IBD	0.5504	Solid		TA-6139	WNA	TA-6228	WEU	0.4632
	TA-123	CEU	TA-396	HYB	IBD	0.4702	Solid		TA-6139	WNA	TA-6237	WEU	0.4616
	TA-123	CEU	TA-56	CEU	IBD	0.4739	Solid		TA-6139	WNA	TA-6253	WEU	0.4348
	TA-123	CEU	TA-57	CEU	IBD	0.533	Solid		TA-6141	HYB	TA-6142	CEU	0.4432
	TA-124	WEA	TA-164	OTH	IBD	0.7257	Solid		TA-6187	WEU	TA-6195	WEU	0.4599
	TA-124	WEA	TA-193	WEA	IBD	0.755	Solid		TA-6187	WEU	TA-6225	WEU	0.4658
	TA-124	WEA	TA-194	OTH	IBD	0.7521	Solid		TA-6187	WEU	TA-6245	WEU	0.4638
	TA-124	WEA	TA-195	WNA	IBD	0.7536	Solid		TA-6190	WEU	TA-6195	WEU	0.46
	TA-125	WEA	TA-386	WEA	IBD	0.594	Solid		TA-6190	WEU	TA-6201	WEU	0.4637
	TA-127	WEA	TA-6542	WEA	IBD	0.4929	Solid		TA-6195	WEU	TA-6201	WEU	0.4363
	TA-12	CEU	TA-89	CEU	IBD	0.5368	Solid		TA-6195	WEU	TA-6208	WEU	0.4556
	TA-130	CEU	TA-22	CEU	IBD	0.5003	Solid		TA-6195	WEU	TA-6209	WEU	0.4312
	TA-130	CEU	TA-25	CEU	IBD	0.4926	Solid		TA-6195	WEU	TA-6234	WEU	0.4486
	TA-131	HYB	TA-378	HYB	IBD	0.6267	Solid		TA-6195	WEU	TA-6237	WEU	0.4614
	TA-132	HYB	TA-300	HYB	IBD	0.5904	Solid		TA-6195	WEU	TA-6239	WEU	0.4653
	TA-132	HYB	TA-368	HYB	IBD	0.5118	Solid		TA-6195	WEU	TA-6248	WEU	0.4643
	TA-132	HYB	TA-5875	WNA	IBD	0.498	Solid		TA-6195	WEU	TA-6259	WEU	0.4582
	TA-137	HYB	TA-389	HYB	IBD	0.5429	Solid		TA-6195	WEU	TA-6260	WEU	0.454
	TA-138	HYB	TA-225	HYB	IBD	0.5938	Solid		TA-6195	WEU	TA-6267	WEU	0.4655
	TA-138	HYB	TA-226	HYB	IBD	0.511	Solid		TA-6197	WEU	TA-6225	WEU	0.458
	TA-13	HYB	TA-232	HYB	IBD	0.6635	Solid		TA-6201	WEU	TA-6208	WEU	0.4431
	TA-140	HYB	TA-227	HYB	IBD	0.6551	Solid		TA-6201	WEU	TA-6209	WEU	0.448
	TA-141	HYB	TA-224	HYB	IBD	0.5905	Solid		TA-6201	WEU	TA-6223	WEU	0.46
	TA-142	HYB	TA-143	HYB	IBD	0.5868	Solid		TA-6201	WEU	TA-6225	WEU	0.4505
	TA-142	HYB	TA-145	HYB	IBD	0.5041	Solid		TA-6201	WEU	TA-6239	WEU	0.4629
	TA-142	HYB	TA-161	WNA	IBD	0.469	Solid		TA-6201	WEU	TA-6245	WEU	0.448
	TA-142	HYB	TA-218	HYB	IBD	0.5532	Solid		TA-6201	WEU	TA-6246	WEU	0.448
	TA-142	HYB	TA-2	WNA	IBD	0.4801	Solid		TA-6201	WEU	TA-6253	WEU	0.4387
	TA-142	HYB	TA-347	HYB	IBD	0.5624	Solid		TA-6201	WEU	TA-6260	WEU	0.4524
	TA-142	HYB	TA-4	WNA	IBD	0.4796	Solid		TA-6208	WEU	TA-6223	WEU	0.4556
	TA-143	HYB	TA-145	HYB	IBD	0.47	Solid		TA-6208	WEU	TA-6225	WEU	0.452
	TA-143	HYB	TA-152	HYB	IBD	0.4825	Solid		TA-6208	WEU	TA-6245	WEU	0.4466
	TA-143	HYB	TA-160	WNA	IBD	0.4675	Solid		TA-6208	WEU	TA-6253	WEU	0.4657
	TA-143	HYB	TA-161	WNA	IBD	0.4841	Solid		TA-6209	WEU	TA-6223	WEU	0.4523
	TA-143	HYB	TA-2	WNA	IBD	0.4806	Solid		TA-6209	WEU	TA-6225	WEU	0.4466
	TA-143	HYB	TA-4	WNA	IBD	0.5032	Solid		TA-6209	WEU	TA-6228	WEU	0.4596
	TA-144	HYB	TA-68	CEU	IBD	0.5951	Solid		TA-6209	WEU	TA-6237	WEU	0.4606
	TA-145	HYB	TA-160	WNA	IBD	0.4938	Solid		TA-6209	WEU	TA-6245	WEU	0.463
	TA-145	HYB	TA-161	WNA	IBD	0.4824	Solid		TA-6209	WEU	TA-6246	WEU	0.4611
	TA-145	HYB	TA-167	WNA	IBD	0.4821	Solid		TA-6209	WEU	TA-6248	WEU	0.4658
	TA-145	HYB	TA-1	WNA	IBD	0.5103	Solid		TA-6209	WEU	TA-6253	WEU	0.437
	TA-145	HYB	TA-218	HYB	IBD	0.5464	Solid		TA-6225	WEU	TA-6239	WEU	0.4487
	TA-145	HYB	TA-220	HYB	IBD	0.4846	Solid		TA-6225	WEU	TA-6245	WEU	0.4572
	TA-145	HYB	TA-2	WNA	IBD	0.5131	Solid		TA-6225	WEU	TA-6260	WEU	0.461
	TA-145	HYB	TA-347	HYB	IBD	0.5594	Solid		TA-6228	WEU	TA-6245	WEU	0.4603
	TA-145	HYB	TA-4	WNA	IBD	0.4781	Solid		TA-6237	WEU	TA-6245	WEU	0.4522
	TA-14	CEU	TA-392	HYB	IBD	0.5187	Solid		TA-6239	WEU	TA-6245	WEU	0.4599
	TA-151	HYB	TA-161	WNA	IBD	0.4777	Solid		TA-6245	WEU	TA-6260	WEU	0.4562
	TA-151	HYB	TA-2	WNA	IBD	0.474	Solid		TA-6253	WEU	TA-6259	WEU	0.4639
	TA-151	HYB	TA-4	WNA	IBD	0.4702	Solid		TA-6253	WEU	TA-6260	WEU	0.4583
	TA-152	HYB	TA-4	WNA	IBD	0.485	Solid		TA-64	CEU	TA-65	CEU	0.4518
	TA-160	WNA	TA-161	WNA	IBD	0.4836	Solid		TA-64	CEU	TA-99	CEU	0.4362
	TA-160	WNA	TA-167	WNA	IBD	0.4677	Solid		TA-65	CEU	TA-8	CEU	0.4264
	TA-160	WNA	TA-218	HYB	IBD	0.4694	Solid		TA-80	CEU	TA-91	CEU	0.4427
	TA-160	WNA	TA-220	HYB	IBD	0.4736	Solid		TA-84	CEU	TA-99	CEU	0.4398
	TA-160	WNA	TA-2	WNA	IBD	0.4973	Solid
	TA-160	WNA	TA-347	HYB	IBD	0.4727	Solid
	TA-160	WNA	TA-4	WNA	IBD	0.476	Solid
	TA-161	WNA	TA-167	WNA	IBD	0.5144	Solid
	TA-161	WNA	TA-218	HYB	IBD	0.4675	Solid
	TA-161	WNA	TA-2	WNA	IBD	0.4919	Solid
	TA-161	WNA	TA-347	HYB	IBD	0.4683	Solid
	TA-161	WNA	TA-4	WNA	IBD	0.4934	Solid
	TA-161	WNA	TA-6147	WEU	IBD	0.4689	Solid
	TA-164	OTH	TA-193	WEA	IBD	0.836	Solid
	TA-164	OTH	TA-194	OTH	IBD	0.8197	Solid
	TA-164	OTH	TA-195	WNA	IBD	0.8117	Solid
	TA-167	WNA	TA-2	WNA	IBD	0.4845	Solid
	TA-16	CEU	TA-392	HYB	IBD	0.4744	Solid
	TA-170	CEU	TA-173	CEU	IBD	0.4687	Solid
	TA-170	CEU	TA-260	CEU	IBD	0.7641	Solid
	TA-170	CEU	TA-335	CEU	IBD	0.4695	Solid
	TA-170	CEU	TA-8	CEU	IBD	0.4684	Solid
	TA-172	CEU	TA-17	CEU	IBD	0.756	Solid
	TA-173	CEU	TA-256	CEU	IBD	0.5606	Solid
	TA-173	CEU	TA-259	CEU	IBD	0.4755	Solid
	TA-174	CEU	TA-175	CEU	IBD	0.7904	Solid
	TA-174	CEU	TA-31	CEU	IBD	0.5338	Solid
	TA-174	CEU	TA-32	CEU	IBD	0.4949	Solid
	TA-174	CEU	TA-360	CEU	IBD	0.8116	Solid
	TA-174	CEU	TA-361	CEU	IBD	0.4676	Solid
	TA-174	CEU	TA-56	CEU	IBD	0.525	Solid
	TA-174	CEU	TA-57	CEU	IBD	0.4874	Solid
	TA-175	CEU	TA-31	CEU	IBD	0.5749	Solid
	TA-175	CEU	TA-32	CEU	IBD	0.5332	Solid
	TA-175	CEU	TA-33	CEU	IBD	0.4767	Solid
	TA-175	CEU	TA-34	CEU	IBD	0.4916	Solid
	TA-175	CEU	TA-35	CEU	IBD	0.4972	Solid
	TA-175	CEU	TA-360	CEU	IBD	0.8676	Solid
	TA-175	CEU	TA-361	CEU	IBD	0.4971	Solid
	TA-175	CEU	TA-37	CEU	IBD	0.4834	Solid
	TA-175	CEU	TA-396	HYB	IBD	0.4786	Solid
	TA-175	CEU	TA-56	CEU	IBD	0.5681	Solid
	TA-175	CEU	TA-57	CEU	IBD	0.5196	Solid
	TA-177	CEU	TA-202	CEU	IBD	0.5143	Solid
	TA-177	CEU	TA-203	CEU	IBD	0.5194	Solid
	TA-177	CEU	TA-204	CEU	IBD	0.5139	Solid
	TA-177	CEU	TA-205	CEU	IBD	0.483	Solid
	TA-177	CEU	TA-206	CEU	IBD	0.493	Solid
	TA-177	CEU	TA-207	CEU	IBD	0.4858	Solid
	TA-177	CEU	TA-208	CEU	IBD	0.4959	Solid
	TA-177	CEU	TA-209	CEU	IBD	0.4697	Solid
	TA-177	CEU	TA-210	CEU	IBD	0.5228	Solid
	TA-177	CEU	TA-211	CEU	IBD	0.4899	Solid
	TA-177	CEU	TA-212	CEU	IBD	0.4867	Solid
	TA-177	CEU	TA-252	CEU	IBD	0.5167	Solid
	TA-177	CEU	TA-399	CEU	IBD	0.4932	Solid
	TA-178	CEU	TA-179	CEU	IBD	0.7825	Solid
	TA-178	CEU	TA-246	CEU	IBD	0.5099	Solid
	TA-178	CEU	TA-296	CEU	IBD	0.8715	Solid
	TA-178	CEU	TA-297	CEU	IBD	0.8578	Solid
	TA-178	CEU	TA-94	CEU	IBD	0.494	Solid
	TA-179	CEU	TA-296	CEU	IBD	0.7702	Solid
	TA-179	CEU	TA-297	CEU	IBD	0.7604	Solid
	TA-180	CEU	TA-181	CEU	IBD	0.7786	Solid
	TA-181	CEU	TA-337	CEU	IBD	0.474	Solid
	TA-183	CEU	TA-241	CEU	IBD	0.7549	Solid
	TA-188	WEA	TA-197	WEA	IBD	0.5774	Solid
	TA-188	WEA	TA-305	WNA	IBD	0.5454	Solid
	TA-188	WEA	TA-63	WEA	IBD	0.4676	Solid
	TA-189	WEA	TA-79	HYB	IBD	0.7469	Solid
	TA-191	WEA	TA-219	HYB	IBD	0.4997	Solid
	TA-193	WEA	TA-194	OTH	IBD	0.8371	Solid
	TA-193	WEA	TA-195	WNA	IBD	0.8501	Solid
	TA-194	OTH	TA-195	WNA	IBD	0.8473	Solid
	TA-197	WEA	TA-305	WNA	IBD	0.7297	Solid
	TA-197	WEA	TA-63	WEA	IBD	0.4689	Solid
	TA-199	CEU	TA-200	CEU	IBD	0.5738	Solid
	TA-199	CEU	TA-201	CEU	IBD	0.5128	Solid
	TA-199	CEU	TA-307	CEU	IBD	0.5446	Solid
	TA-199	CEU	TA-364	HYB	IBD	0.5059	Solid
	TA-199	CEU	TA-403	CEU	IBD	0.5603	Solid
	TA-199	CEU	TA-407	CEU	IBD	0.6125	Solid
	TA-199	CEU	TA-49	CEU	IBD	0.5506	Solid
	TA-199	CEU	TA-50	CEU	IBD	0.4665	Solid
	TA-199	CEU	TA-51	CEU	IBD	0.5355	Solid
	TA-199	CEU	TA-52	CEU	IBD	0.5398	Solid
	TA-199	CEU	TA-53	CEU	IBD	0.5513	Solid
	TA-199	CEU	TA-54	CEU	IBD	0.4958	Solid
	TA-199	CEU	TA-55	CEU	IBD	0.6167	Solid
	TA-19	CEU	TA-265	CEU	IBD	0.7283	Solid
	TA-1	WNA	TA-2	WNA	IBD	0.481	Solid
	TA-200	CEU	TA-201	CEU	IBD	0.5383	Solid
	TA-200	CEU	TA-307	CEU	IBD	0.5333	Solid
	TA-200	CEU	TA-364	HYB	IBD	0.4869	Solid
	TA-200	CEU	TA-37	CEU	IBD	0.4721	Solid
	TA-200	CEU	TA-403	CEU	IBD	0.5306	Solid
	TA-200	CEU	TA-407	CEU	IBD	0.5744	Solid
	TA-200	CEU	TA-49	CEU	IBD	0.5275	Solid
	TA-200	CEU	TA-50	CEU	IBD	0.597	Solid
	TA-200	CEU	TA-51	CEU	IBD	0.5323	Solid
	TA-200	CEU	TA-52	CEU	IBD	0.5661	Solid
	TA-200	CEU	TA-53	CEU	IBD	0.5851	Solid
	TA-200	CEU	TA-54	CEU	IBD	0.5831	Solid
	TA-200	CEU	TA-55	CEU	IBD	0.7105	Solid
	TA-200	CEU	TA-89	CEU	IBD	0.4975	Solid
	TA-201	CEU	TA-307	CEU	IBD	0.5495	Solid
	TA-201	CEU	TA-364	HYB	IBD	0.4842	Solid
	TA-201	CEU	TA-403	CEU	IBD	0.5016	Solid
	TA-201	CEU	TA-407	CEU	IBD	0.5095	Solid
	TA-201	CEU	TA-50	CEU	IBD	0.4678	Solid
	TA-201	CEU	TA-51	CEU	IBD	0.5152	Solid
	TA-201	CEU	TA-52	CEU	IBD	0.4882	Solid
	TA-201	CEU	TA-53	CEU	IBD	0.8241	Solid
	TA-201	CEU	TA-54	CEU	IBD	0.4942	Solid
	TA-201	CEU	TA-55	CEU	IBD	0.5216	Solid
	TA-202	CEU	TA-204	CEU	IBD	0.5121	Solid
	TA-202	CEU	TA-206	CEU	IBD	0.4981	Solid
	TA-202	CEU	TA-210	CEU	IBD	0.5449	Solid
	TA-202	CEU	TA-211	CEU	IBD	0.5168	Solid
	TA-202	CEU	TA-96	CEU	IBD	0.5092	Solid
	TA-203	CEU	TA-204	CEU	IBD	0.5104	Solid
	TA-203	CEU	TA-205	CEU	IBD	0.4813	Solid
	TA-203	CEU	TA-206	CEU	IBD	0.493	Solid
	TA-203	CEU	TA-209	CEU	IBD	0.4703	Solid
	TA-203	CEU	TA-210	CEU	IBD	0.4858	Solid
	TA-203	CEU	TA-211	CEU	IBD	0.5105	Solid
	TA-203	CEU	TA-212	CEU	IBD	0.502	Solid
	TA-203	CEU	TA-399	CEU	IBD	0.4732	Solid
	TA-203	CEU	TA-96	CEU	IBD	0.4969	Solid
	TA-204	CEU	TA-205	CEU	IBD	0.5499	Solid
	TA-204	CEU	TA-206	CEU	IBD	0.5118	Solid
	TA-204	CEU	TA-207	CEU	IBD	0.57	Solid
	TA-204	CEU	TA-208	CEU	IBD	0.5684	Solid
	TA-204	CEU	TA-209	CEU	IBD	0.4819	Solid
	TA-204	CEU	TA-210	CEU	IBD	0.5328	Solid
	TA-204	CEU	TA-211	CEU	IBD	0.5008	Solid
	TA-204	CEU	TA-212	CEU	IBD	0.5508	Solid
	TA-204	CEU	TA-96	CEU	IBD	0.5839	Solid
	TA-205	CEU	TA-206	CEU	IBD	0.5383	Solid
	TA-205	CEU	TA-207	CEU	IBD	0.5528	Solid
	TA-205	CEU	TA-208	CEU	IBD	0.4947	Solid
	TA-205	CEU	TA-210	CEU	IBD	0.4699	Solid
	TA-205	CEU	TA-211	CEU	IBD	0.5165	Solid
	TA-205	CEU	TA-212	CEU	IBD	0.4835	Solid
	TA-205	CEU	TA-96	CEU	IBD	0.5051	Solid
	TA-206	CEU	TA-207	CEU	IBD	0.5301	Solid
	TA-206	CEU	TA-208	CEU	IBD	0.4899	Solid
	TA-206	CEU	TA-210	CEU	IBD	0.5294	Solid
	TA-206	CEU	TA-211	CEU	IBD	0.5023	Solid
	TA-206	CEU	TA-212	CEU	IBD	0.485	Solid
	TA-206	CEU	TA-96	CEU	IBD	0.5344	Solid
	TA-207	CEU	TA-208	CEU	IBD	0.5338	Solid
	TA-207	CEU	TA-209	CEU	IBD	0.5034	Solid
	TA-207	CEU	TA-211	CEU	IBD	0.5031	Solid
	TA-207	CEU	TA-212	CEU	IBD	0.5543	Solid
	TA-207	CEU	TA-96	CEU	IBD	0.5606	Solid
	TA-208	CEU	TA-209	CEU	IBD	0.4828	Solid
	TA-208	CEU	TA-210	CEU	IBD	0.5408	Solid
	TA-208	CEU	TA-211	CEU	IBD	0.5563	Solid
	TA-208	CEU	TA-212	CEU	IBD	0.5287	Solid
	TA-208	CEU	TA-96	CEU	IBD	0.5667	Solid
	TA-209	CEU	TA-211	CEU	IBD	0.4841	Solid
	TA-209	CEU	TA-96	CEU	IBD	0.4998	Solid
	TA-210	CEU	TA-211	CEU	IBD	0.4693	Solid
	TA-210	CEU	TA-212	CEU	IBD	0.5306	Solid
	TA-210	CEU	TA-96	CEU	IBD	0.5203	Solid
	TA-211	CEU	TA-96	CEU	IBD	0.5362	Solid
	TA-212	CEU	TA-96	CEU	IBD	0.5284	Solid
	TA-214	WNA	TA-216	HYB	IBD	0.4822	Solid
	TA-215	HYB	TA-221	HYB	IBD	0.4827	Solid
	TA-215	HYB	TA-6141	HYB	IBD	0.7698	Solid
	TA-218	HYB	TA-220	HYB	IBD	0.4728	Solid
	TA-218	HYB	TA-2	WNA	IBD	0.4882	Solid
	TA-218	HYB	TA-347	HYB	IBD	0.7668	Solid
	TA-21	CEU	TA-25	CEU	IBD	0.4992	Solid
	TA-220	HYB	TA-2	WNA	IBD	0.4894	Solid
	TA-220	HYB	TA-347	HYB	IBD	0.472	Solid
	TA-221	HYB	TA-6141	HYB	IBD	0.5475	Solid
	TA-225	HYB	TA-226	HYB	IBD	0.5142	Solid
	TA-22	CEU	TA-96	CEU	IBD	0.5155	Solid
	TA-231	CEU	TA-25	CEU	IBD	0.4672	Solid
	TA-231	CEU	TA-337	CEU	IBD	0.509	Solid
	TA-231	CEU	TA-91	CEU	IBD	0.4971	Solid
	TA-233	HYB	TA-389	HYB	IBD	0.4837	Solid
	TA-238	CEU	TA-270	CEU	IBD	0.7815	Solid
	TA-238	CEU	TA-362	CEU	IBD	0.4779	Solid
	TA-243	CEU	TA-248	CEU	IBD	0.7907	Solid
	TA-246	CEU	TA-296	CEU	IBD	0.4871	Solid
	TA-246	CEU	TA-297	CEU	IBD	0.4751	Solid
	TA-246	CEU	TA-87	CEU	IBD	0.814	Solid
	TA-252	CEU	TA-399	CEU	IBD	0.515	Solid
	TA-254	CEU	TA-280	CEU	IBD	0.8376	Solid
	TA-254	CEU	TA-301	CEU	IBD	0.856	Solid
	TA-257	CEU	TA-285	CEU	IBD	0.8199	Solid
	TA-258	CEU	TA-9	CEU	IBD	0.5091	Solid
	TA-25	CEU	TA-287	CEU	IBD	0.5017	Solid
	TA-25	CEU	TA-97	CEU	IBD	0.4827	Solid
	TA-25	CEU	TA-98	CEU	IBD	0.4743	Solid
	TA-262	CEU	TA-263	CEU	IBD	0.5903	Solid
	TA-267	CEU	TA-29	CEU	IBD	0.761	Solid
	TA-268	CEU	TA-9	CEU	IBD	0.4952	Solid
	TA-270	CEU	TA-362	CEU	IBD	0.5489	Solid
	TA-270	CEU	TA-369	CEU	IBD	0.4971	Solid
	TA-270	CEU	TA-379	CEU	IBD	0.4745	Solid
	TA-273	CEU	TA-397	CEU	IBD	0.8358	Solid
	TA-274	HYB	TA-332	CEU	IBD	0.4809	Solid
	TA-277	CEU	TA-62	CEU	IBD	0.5619	Solid
	TA-280	CEU	TA-301	CEU	IBD	0.8767	Solid
	TA-281	CEU	TA-97	CEU	IBD	0.8075	Solid
	TA-281	CEU	TA-98	CEU	IBD	0.7853	Solid
	TA-284	CEU	TA-329	CEU	IBD	0.4726	Solid
	TA-286	CEU	TA-382	CEU	IBD	0.8332	Solid
	TA-287	CEU	TA-290	CEU	IBD	0.5154	Solid
	TA-289	CEU	TA-97	CEU	IBD	0.4968	Solid
	TA-289	CEU	TA-98	CEU	IBD	0.488	Solid
	TA-28	CEU	TA-298	CEU	IBD	0.4839	Solid
	TA-28	CEU	TA-80	CEU	IBD	0.4719	Solid
	TA-28	CEU	TA-93	CEU	IBD	0.8074	Solid
	TA-294	CEU	TA-339	CEU	IBD	0.4669	Solid
	TA-294	CEU	TA-61	CEU	IBD	0.7857	Solid
	TA-294	CEU	TA-82	CEU	IBD	0.5519	Solid
	TA-296	CEU	TA-297	CEU	IBD	0.8418	Solid
	TA-296	CEU	TA-94	CEU	IBD	0.4787	Solid
	TA-297	CEU	TA-94	CEU	IBD	0.4696	Solid
	TA-298	CEU	TA-80	CEU	IBD	0.8107	Solid
	TA-298	CEU	TA-93	CEU	IBD	0.503	Solid
	TA-2	WNA	TA-347	HYB	IBD	0.4908	Solid
	TA-2	WNA	TA-4	WNA	IBD	0.5008	Solid
	TA-300	HYB	TA-368	HYB	IBD	0.6667	Solid
	TA-300	HYB	TA-372	HYB	IBD	0.478	Solid
	TA-300	HYB	TA-406	HYB	IBD	0.5127	Solid
	TA-300	HYB	TA-5875	WNA	IBD	0.6191	Solid
	TA-307	CEU	TA-403	CEU	IBD	0.5162	Solid
	TA-307	CEU	TA-407	CEU	IBD	0.5287	Solid
	TA-307	CEU	TA-50	CEU	IBD	0.5242	Solid
	TA-307	CEU	TA-52	CEU	IBD	0.5266	Solid
	TA-307	CEU	TA-53	CEU	IBD	0.5793	Solid
	TA-307	CEU	TA-54	CEU	IBD	0.4671	Solid
	TA-307	CEU	TA-55	CEU	IBD	0.5291	Solid
	TA-31	CEU	TA-32	CEU	IBD	0.5379	Solid
	TA-31	CEU	TA-33	CEU	IBD	0.5222	Solid
	TA-31	CEU	TA-34	CEU	IBD	0.6245	Solid
	TA-31	CEU	TA-35	CEU	IBD	0.6117	Solid
	TA-31	CEU	TA-360	CEU	IBD	0.5991	Solid
	TA-31	CEU	TA-361	CEU	IBD	0.5323	Solid
	TA-31	CEU	TA-36	CEU	IBD	0.5418	Solid
	TA-31	CEU	TA-37	CEU	IBD	0.5248	Solid
	TA-31	CEU	TA-396	HYB	IBD	0.4717	Solid
	TA-31	CEU	TA-56	CEU	IBD	0.5984	Solid
	TA-31	CEU	TA-57	CEU	IBD	0.5306	Solid
	TA-326	HYB	TA-73	HYB	IBD	0.5024	Solid
	TA-32	CEU	TA-33	CEU	IBD	0.471	Solid
	TA-32	CEU	TA-34	CEU	IBD	0.4998	Solid
	TA-32	CEU	TA-35	CEU	IBD	0.5571	Solid
	TA-32	CEU	TA-360	CEU	IBD	0.5567	Solid
	TA-32	CEU	TA-361	CEU	IBD	0.5312	Solid
	TA-32	CEU	TA-36	CEU	IBD	0.5475	Solid
	TA-32	CEU	TA-37	CEU	IBD	0.5546	Solid
	TA-32	CEU	TA-396	HYB	IBD	0.5254	Solid
	TA-32	CEU	TA-57	CEU	IBD	0.5428	Solid
	TA-331	WEA	TA-420	WEA	IBD	0.4691	Solid
	TA-331	WEA	Z13	WEA	IBD	0.4774	Solid
	TA-331	WEA	Z6	WEA	IBD	0.4777	Solid
	TA-332	CEU	TA-392	HYB	IBD	0.5064	Solid
	TA-337	CEU	TA-367	CEU	IBD	0.4805	Solid
	TA-337	CEU	TA-91	CEU	IBD	0.7978	Solid
	TA-33	CEU	TA-34	CEU	IBD	0.5765	Solid
	TA-33	CEU	TA-35	CEU	IBD	0.5195	Solid
	TA-33	CEU	TA-360	CEU	IBD	0.4979	Solid
	TA-33	CEU	TA-36	CEU	IBD	0.4993	Solid
	TA-33	CEU	TA-37	CEU	IBD	0.4728	Solid
	TA-33	CEU	TA-396	HYB	IBD	0.4704	Solid
	TA-33	CEU	TA-57	CEU	IBD	0.5415	Solid
	TA-340	WEA	TA-414	WEA	IBD	0.4791	Solid
	TA-340	WEA	Z191	WEA	IBD	0.5053	Solid
	TA-340	WEA	Z29	WEA	IBD	0.5258	Solid
	TA-343	CEU	TA-85	CEU	IBD	0.6818	Solid
	TA-346	WEA	TA-418	WEA	IBD	0.5716	Solid
	TA-346	WEA	TA-7415	WEA	IBD	0.5462	Solid
	TA-34	CEU	TA-35	CEU	IBD	0.5511	Solid
	TA-34	CEU	TA-360	CEU	IBD	0.5168	Solid
	TA-34	CEU	TA-361	CEU	IBD	0.6027	Solid
	TA-34	CEU	TA-36	CEU	IBD	0.5561	Solid
	TA-34	CEU	TA-37	CEU	IBD	0.59	Solid
	TA-34	CEU	TA-396	HYB	IBD	0.4867	Solid
	TA-34	CEU	TA-56	CEU	IBD	0.5441	Solid
	TA-34	CEU	TA-57	CEU	IBD	0.5342	Solid
	TA-351	WNA	TA-5888	WNA	IBD	0.8267	Solid
	TA-35	CEU	TA-360	CEU	IBD	0.5222	Solid
	TA-35	CEU	TA-361	CEU	IBD	0.5123	Solid
	TA-35	CEU	TA-36	CEU	IBD	0.5222	Solid
	TA-35	CEU	TA-37	CEU	IBD	0.5504	Solid
	TA-35	CEU	TA-396	HYB	IBD	0.5051	Solid
	TA-35	CEU	TA-56	CEU	IBD	0.5203	Solid
	TA-35	CEU	TA-57	CEU	IBD	0.5623	Solid
	TA-360	CEU	TA-361	CEU	IBD	0.522	Solid
	TA-360	CEU	TA-37	CEU	IBD	0.5038	Solid
	TA-360	CEU	TA-396	HYB	IBD	0.4988	Solid
	TA-360	CEU	TA-56	CEU	IBD	0.5896	Solid
	TA-360	CEU	TA-57	CEU	IBD	0.5416	Solid
	TA-361	CEU	TA-36	CEU	IBD	0.4889	Solid
	TA-361	CEU	TA-37	CEU	IBD	0.5138	Solid
	TA-361	CEU	TA-56	CEU	IBD	0.5263	Solid
	TA-361	CEU	TA-57	CEU	IBD	0.5193	Solid
	TA-362	CEU	TA-369	CEU	IBD	0.8546	Solid
	TA-362	CEU	TA-379	CEU	IBD	0.8397	Solid
	TA-364	HYB	TA-407	CEU	IBD	0.5007	Solid
	TA-364	HYB	TA-50	CEU	IBD	0.5053	Solid
	TA-364	HYB	TA-53	CEU	IBD	0.5138	Solid
	TA-367	CEU	TA-91	CEU	IBD	0.4663	Solid
	TA-368	HYB	TA-406	HYB	IBD	0.4746	Solid
	TA-368	HYB	TA-5875	WNA	IBD	0.4859	Solid
	TA-369	CEU	TA-379	CEU	IBD	0.7799	Solid
	TA-36	CEU	TA-37	CEU	IBD	0.5518	Solid
	TA-36	CEU	TA-396	HYB	IBD	0.5032	Solid
	TA-36	CEU	TA-56	CEU	IBD	0.5243	Solid
	TA-36	CEU	TA-57	CEU	IBD	0.5602	Solid
	TA-370	HYB	TA-392	HYB	IBD	0.6196	Solid
	TA-37	CEU	TA-56	CEU	IBD	0.5441	Solid
	TA-37	CEU	TA-57	CEU	IBD	0.5095	Solid
	TA-394	CEU	TA-86	CEU	IBD	0.4892	Solid
	TA-396	HYB	TA-57	CEU	IBD	0.5366	Solid
	TA-403	CEU	TA-407	CEU	IBD	0.5431	Solid
	TA-403	CEU	TA-49	CEU	IBD	0.4863	Solid
	TA-403	CEU	TA-50	CEU	IBD	0.4899	Solid
	TA-403	CEU	TA-51	CEU	IBD	0.5361	Solid
	TA-403	CEU	TA-52	CEU	IBD	0.5351	Solid
	TA-403	CEU	TA-53	CEU	IBD	0.5484	Solid
	TA-403	CEU	TA-55	CEU	IBD	0.5747	Solid
	TA-407	CEU	TA-49	CEU	IBD	0.5017	Solid
	TA-407	CEU	TA-50	CEU	IBD	0.5125	Solid
	TA-407	CEU	TA-51	CEU	IBD	0.5598	Solid
	TA-407	CEU	TA-52	CEU	IBD	0.5557	Solid
	TA-407	CEU	TA-53	CEU	IBD	0.5519	Solid
	TA-407	CEU	TA-54	CEU	IBD	0.467	Solid
	TA-407	CEU	TA-55	CEU	IBD	0.5446	Solid
	TA-414	WEA	TA-422	WEA	IBD	0.5066	Solid
	TA-414	WEA	Z191	WEA	IBD	0.5214	Solid
	TA-414	WEA	Z29	WEA	IBD	0.5618	Solid
	TA-418	WEA	TA-7415	WEA	IBD	0.6149	Solid
	TA-420	WEA	Z6	WEA	IBD	0.4808	Solid
	TA-422	WEA	Z191	WEA	IBD	0.4696	Solid
	TA-422	WEA	Z29	WEA	IBD	0.7257	Solid
	TA-49	CEU	TA-50	CEU	IBD	0.4992	Solid
	TA-49	CEU	TA-51	CEU	IBD	0.5565	Solid
	TA-49	CEU	TA-52	CEU	IBD	0.5238	Solid
	TA-49	CEU	TA-53	CEU	IBD	0.496	Solid
	TA-49	CEU	TA-54	CEU	IBD	0.4953	Solid
	TA-49	CEU	TA-55	CEU	IBD	0.4911	Solid
	TA-50	CEU	TA-52	CEU	IBD	0.5061	Solid
	TA-50	CEU	TA-53	CEU	IBD	0.4969	Solid
	TA-50	CEU	TA-54	CEU	IBD	0.5384	Solid
	TA-50	CEU	TA-55	CEU	IBD	0.5734	Solid
	TA-51	CEU	TA-52	CEU	IBD	0.4873	Solid
	TA-51	CEU	TA-53	CEU	IBD	0.5606	Solid
	TA-51	CEU	TA-54	CEU	IBD	0.4695	Solid
	TA-51	CEU	TA-55	CEU	IBD	0.4875	Solid
	TA-52	CEU	TA-53	CEU	IBD	0.535	Solid
	TA-52	CEU	TA-54	CEU	IBD	0.5713	Solid
	TA-52	CEU	TA-55	CEU	IBD	0.5693	Solid
	TA-53	CEU	TA-54	CEU	IBD	0.5332	Solid
	TA-53	CEU	TA-55	CEU	IBD	0.5653	Solid
	TA-54	CEU	TA-55	CEU	IBD	0.5802	Solid
	TA-55	CEU	TA-89	CEU	IBD	0.4712	Solid
	TA-56	CEU	TA-57	CEU	IBD	0.5154	Solid
	TA-5607	WEU	TA-5887	OTH	IBD	0.4939	Solid
	TA-5607	WEU	TA-5901	CEU	IBD	0.4738	Solid
	TA-5607	WEU	TA-6139	WNA	IBD	0.5009	Solid
	TA-5607	WEU	TA-6187	WEU	IBD	0.4719	Solid
	TA-5607	WEU	TA-6190	WEU	IBD	0.4736	Solid
	TA-5607	WEU	TA-6194	WEU	IBD	0.5248	Solid
	TA-5607	WEU	TA-6197	WEU	IBD	0.4794	Solid
	TA-5607	WEU	TA-6198	WEU	IBD	0.524	Solid
	TA-5607	WEU	TA-6199	WEU	IBD	0.5039	Solid
	TA-5607	WEU	TA-6201	WEU	IBD	0.4703	Solid
	TA-5607	WEU	TA-6204	WEU	IBD	0.48	Solid
	TA-5607	WEU	TA-6207	WEU	IBD	0.4989	Solid
	TA-5607	WEU	TA-6208	WEU	IBD	0.4768	Solid
	TA-5607	WEU	TA-6209	WEU	IBD	0.5091	Solid
	TA-5607	WEU	TA-6210	WEU	IBD	0.5215	Solid
	TA-5607	WEU	TA-6211	WEU	IBD	0.5025	Solid
	TA-5607	WEU	TA-6212	WEU	IBD	0.4918	Solid
	TA-5607	WEU	TA-6213	WEU	IBD	0.4997	Solid
	TA-5607	WEU	TA-6216	WEU	IBD	0.4791	Solid
	TA-5607	WEU	TA-6219	WEU	IBD	0.4952	Solid
	TA-5607	WEU	TA-6220	WEU	IBD	0.497	Solid
	TA-5607	WEU	TA-6222	WEU	IBD	0.4781	Solid
	TA-5607	WEU	TA-6224	WEU	IBD	0.5106	Solid
	TA-5607	WEU	TA-6228	WEU	IBD	0.5043	Solid
	TA-5607	WEU	TA-6230	WEU	IBD	0.4977	Solid
	TA-5607	WEU	TA-6233	WEU	IBD	0.486	Solid
	TA-5607	WEU	TA-6234	WEU	IBD	0.5031	Solid
	TA-5607	WEU	TA-6235	WEU	IBD	0.4839	Solid
	TA-5607	WEU	TA-6236	WEU	IBD	0.4923	Solid
	TA-5607	WEU	TA-6237	WEU	IBD	0.4721	Solid
	TA-5607	WEU	TA-6239	WEU	IBD	0.4765	Solid
	TA-5607	WEU	TA-6242	WEU	IBD	0.5114	Solid
	TA-5607	WEU	TA-6243	WEU	IBD	0.4908	Solid
	TA-5607	WEU	TA-6244	WEU	IBD	0.5115	Solid
	TA-5607	WEU	TA-6246	WEU	IBD	0.4824	Solid
	TA-5607	WEU	TA-6247	WEU	IBD	0.4879	Solid
	TA-5607	WEU	TA-6248	WEU	IBD	0.5093	Solid
	TA-5607	WEU	TA-6250	WEU	IBD	0.5142	Solid
	TA-5607	WEU	TA-6254	WEU	IBD	0.5153	Solid
	TA-5607	WEU	TA-6255	WEU	IBD	0.4956	Solid
	TA-5607	WEU	TA-6256	WEU	IBD	0.4987	Solid
	TA-5607	WEU	TA-6257	WEU	IBD	0.5248	Solid
	TA-5607	WEU	TA-6258	WEU	IBD	0.4963	Solid
	TA-5607	WEU	TA-6259	WEU	IBD	0.524	Solid
	TA-5607	WEU	TA-6260	WEU	IBD	0.4909	Solid
	TA-5607	WEU	TA-6262	WEU	IBD	0.505	Solid
	TA-5607	WEU	TA-6263	WEU	IBD	0.5032	Solid
	TA-5607	WEU	TA-6265	WEU	IBD	0.5174	Solid
	TA-5607	WEU	TA-6266	WEU	IBD	0.484	Solid
	TA-5607	WEU	TA-6267	WEU	IBD	0.494	Solid
	TA-5879	WNA	TA-7417	WNA	IBD	0.5018	Solid
	TA-5887	OTH	TA-5901	CEU	IBD	0.5016	Solid
	TA-5887	OTH	TA-5905	WEU	IBD	0.4742	Solid
	TA-5887	OTH	TA-6139	WNA	IBD	0.4869	Solid
	TA-5887	OTH	TA-6187	WEU	IBD	0.501	Solid
	TA-5887	OTH	TA-6190	WEU	IBD	0.4891	Solid
	TA-5887	OTH	TA-6194	WEU	IBD	0.7237	Solid
	TA-5887	OTH	TA-6195	WEU	IBD	0.4784	Solid
	TA-5887	OTH	TA-6197	WEU	IBD	0.4967	Solid
	TA-5887	OTH	TA-6198	WEU	IBD	0.5439	Solid
	TA-5887	OTH	TA-6199	WEU	IBD	0.5279	Solid
	TA-5887	OTH	TA-6201	WEU	IBD	0.4742	Solid
	TA-5887	OTH	TA-6204	WEU	IBD	0.5239	Solid
	TA-5887	OTH	TA-6207	WEU	IBD	0.5365	Solid
	TA-5887	OTH	TA-6208	WEU	IBD	0.4971	Solid
	TA-5887	OTH	TA-6210	WEU	IBD	0.5215	Solid
	TA-5887	OTH	TA-6211	WEU	IBD	0.5387	Solid
	TA-5887	OTH	TA-6212	WEU	IBD	0.5216	Solid
	TA-5887	OTH	TA-6213	WEU	IBD	0.5254	Solid
	TA-5887	OTH	TA-6216	WEU	IBD	0.5227	Solid
	TA-5887	OTH	TA-6219	WEU	IBD	0.531	Solid
	TA-5887	OTH	TA-6220	WEU	IBD	0.5336	Solid
	TA-5887	OTH	TA-6222	WEU	IBD	0.5063	Solid
	TA-5887	OTH	TA-6223	WEU	IBD	0.489	Solid
	TA-5887	OTH	TA-6224	WEU	IBD	0.5279	Solid
	TA-5887	OTH	TA-6225	WEU	IBD	0.4667	Solid
	TA-5887	OTH	TA-6228	WEU	IBD	0.5171	Solid
	TA-5887	OTH	TA-6230	WEU	IBD	0.5166	Solid
	TA-5887	OTH	TA-6233	WEU	IBD	0.5229	Solid
	TA-5887	OTH	TA-6234	WEU	IBD	0.5031	Solid
	TA-5887	OTH	TA-6235	WEU	IBD	0.5225	Solid
	TA-5887	OTH	TA-6236	WEU	IBD	0.5286	Solid
	TA-5887	OTH	TA-6237	WEU	IBD	0.4906	Solid
	TA-5887	OTH	TA-6239	WEU	IBD	0.4979	Solid
	TA-5887	OTH	TA-6242	WEU	IBD	0.53	Solid
	TA-5887	OTH	TA-6243	WEU	IBD	0.5593	Solid
	TA-5887	OTH	TA-6244	WEU	IBD	0.5099	Solid
	TA-5887	OTH	TA-6245	WEU	IBD	0.4798	Solid
	TA-5887	OTH	TA-6246	WEU	IBD	0.579	Solid
	TA-5887	OTH	TA-6247	WEU	IBD	0.5418	Solid
	TA-5887	OTH	TA-6248	WEU	IBD	0.5739	Solid
	TA-5887	OTH	TA-6250	WEU	IBD	0.497	Solid
	TA-5887	OTH	TA-6253	WEU	IBD	0.4874	Solid
	TA-5887	OTH	TA-6254	WEU	IBD	0.5661	Solid
	TA-5887	OTH	TA-6255	WEU	IBD	0.55	Solid
	TA-5887	OTH	TA-6256	WEU	IBD	0.5156	Solid
	TA-5887	OTH	TA-6257	WEU	IBD	0.5442	Solid
	TA-5887	OTH	TA-6258	WEU	IBD	0.5189	Solid
	TA-5887	OTH	TA-6259	WEU	IBD	0.4914	Solid
	TA-5887	OTH	TA-6260	WEU	IBD	0.4796	Solid
	TA-5887	OTH	TA-6262	WEU	IBD	0.5352	Solid
	TA-5887	OTH	TA-6263	WEU	IBD	0.5662	Solid
	TA-5887	OTH	TA-6265	WEU	IBD	0.5538	Solid
	TA-5887	OTH	TA-6266	WEU	IBD	0.5229	Solid
	TA-5887	OTH	TA-6267	WEU	IBD	0.5214	Solid
	TA-5901	CEU	TA-6139	WNA	IBD	0.4692	Solid
	TA-5901	CEU	TA-6187	WEU	IBD	0.4951	Solid
	TA-5901	CEU	TA-6190	WEU	IBD	0.4787	Solid
	TA-5901	CEU	TA-6194	WEU	IBD	0.5216	Solid
	TA-5901	CEU	TA-6197	WEU	IBD	0.4664	Solid
	TA-5901	CEU	TA-6198	WEU	IBD	0.5277	Solid
	TA-5901	CEU	TA-6199	WEU	IBD	0.5073	Solid
	TA-5901	CEU	TA-6204	WEU	IBD	0.7152	Solid
	TA-5901	CEU	TA-6207	WEU	IBD	0.5039	Solid
	TA-5901	CEU	TA-6210	WEU	IBD	0.5175	Solid
	TA-5901	CEU	TA-6211	WEU	IBD	0.4986	Solid
	TA-5901	CEU	TA-6212	WEU	IBD	0.5046	Solid
	TA-5901	CEU	TA-6213	WEU	IBD	0.4901	Solid
	TA-5901	CEU	TA-6216	WEU	IBD	0.5209	Solid
	TA-5901	CEU	TA-6219	WEU	IBD	0.5351	Solid
	TA-5901	CEU	TA-6220	WEU	IBD	0.554	Solid
	TA-5901	CEU	TA-6222	WEU	IBD	0.4993	Solid
	TA-5901	CEU	TA-6223	WEU	IBD	0.4935	Solid
	TA-5901	CEU	TA-6224	WEU	IBD	0.5154	Solid
	TA-5901	CEU	TA-6228	WEU	IBD	0.5724	Solid
	TA-5901	CEU	TA-6230	WEU	IBD	0.5004	Solid
	TA-5901	CEU	TA-6233	WEU	IBD	0.5361	Solid
	TA-5901	CEU	TA-6234	WEU	IBD	0.4811	Solid
	TA-5901	CEU	TA-6235	WEU	IBD	0.4831	Solid
	TA-5901	CEU	TA-6236	WEU	IBD	0.505	Solid
	TA-5901	CEU	TA-6237	WEU	IBD	0.4905	Solid
	TA-5901	CEU	TA-6239	WEU	IBD	0.4707	Solid
	TA-5901	CEU	TA-6242	WEU	IBD	0.54	Solid
	TA-5901	CEU	TA-6243	WEU	IBD	0.5104	Solid
	TA-5901	CEU	TA-6244	WEU	IBD	0.4751	Solid
	TA-5901	CEU	TA-6246	WEU	IBD	0.4941	Solid
	TA-5901	CEU	TA-6247	WEU	IBD	0.6224	Solid
	TA-5901	CEU	TA-6248	WEU	IBD	0.4819	Solid
	TA-5901	CEU	TA-6250	WEU	IBD	0.5014	Solid
	TA-5901	CEU	TA-6253	WEU	IBD	0.4663	Solid
	TA-5901	CEU	TA-6254	WEU	IBD	0.5247	Solid
	TA-5901	CEU	TA-6255	WEU	IBD	0.5324	Solid
	TA-5901	CEU	TA-6256	WEU	IBD	0.5258	Solid
	TA-5901	CEU	TA-6257	WEU	IBD	0.5376	Solid
	TA-5901	CEU	TA-6258	WEU	IBD	0.4972	Solid
	TA-5901	CEU	TA-6259	WEU	IBD	0.4916	Solid
	TA-5901	CEU	TA-6260	WEU	IBD	0.468	Solid
	TA-5901	CEU	TA-6262	WEU	IBD	0.505	Solid
	TA-5901	CEU	TA-6263	WEU	IBD	0.5202	Solid
	TA-5901	CEU	TA-6265	WEU	IBD	0.6904	Solid
	TA-5901	CEU	TA-6266	WEU	IBD	0.5229	Solid
	TA-5901	CEU	TA-6267	WEU	IBD	0.5019	Solid
	TA-5905	WEU	TA-6187	WEU	IBD	0.4836	Solid
	TA-5905	WEU	TA-6190	WEU	IBD	0.4684	Solid
	TA-5905	WEU	TA-6194	WEU	IBD	0.4942	Solid
	TA-5905	WEU	TA-6198	WEU	IBD	0.4926	Solid
	TA-5905	WEU	TA-6199	WEU	IBD	0.4873	Solid
	TA-5905	WEU	TA-6207	WEU	IBD	0.4826	Solid
	TA-5905	WEU	TA-6210	WEU	IBD	0.4884	Solid
	TA-5905	WEU	TA-6211	WEU	IBD	0.4779	Solid
	TA-5905	WEU	TA-6212	WEU	IBD	0.5042	Solid
	TA-5905	WEU	TA-6219	WEU	IBD	0.4791	Solid
	TA-5905	WEU	TA-6220	WEU	IBD	0.4839	Solid
	TA-5905	WEU	TA-6222	WEU	IBD	0.4822	Solid
	TA-5905	WEU	TA-6224	WEU	IBD	0.4821	Solid
	TA-5905	WEU	TA-6230	WEU	IBD	0.4711	Solid
	TA-5905	WEU	TA-6233	WEU	IBD	0.4732	Solid
	TA-5905	WEU	TA-6234	WEU	IBD	0.4753	Solid
	TA-5905	WEU	TA-6235	WEU	IBD	0.4728	Solid
	TA-5905	WEU	TA-6236	WEU	IBD	0.4922	Solid
	TA-5905	WEU	TA-6242	WEU	IBD	0.4761	Solid
	TA-5905	WEU	TA-6243	WEU	IBD	0.4817	Solid
	TA-5905	WEU	TA-6244	WEU	IBD	0.4685	Solid
	TA-5905	WEU	TA-6247	WEU	IBD	0.4671	Solid
	TA-5905	WEU	TA-6250	WEU	IBD	0.4839	Solid
	TA-5905	WEU	TA-6254	WEU	IBD	0.4975	Solid
	TA-5905	WEU	TA-6255	WEU	IBD	0.5021	Solid
	TA-5905	WEU	TA-6256	WEU	IBD	0.4774	Solid
	TA-5905	WEU	TA-6257	WEU	IBD	0.4937	Solid
	TA-5905	WEU	TA-6258	WEU	IBD	0.4857	Solid
	TA-5905	WEU	TA-6259	WEU	IBD	0.475	Solid
	TA-5905	WEU	TA-6262	WEU	IBD	0.4796	Solid
	TA-5905	WEU	TA-6263	WEU	IBD	0.4855	Solid
	TA-5905	WEU	TA-6265	WEU	IBD	0.4872	Solid
	TA-5905	WEU	TA-6266	WEU	IBD	0.487	Solid
	TA-5905	WEU	TA-6267	WEU	IBD	0.4865	Solid
	TA-6121	WNA	TA-6140	WNA	IBD	0.4991	Solid
	TA-6139	WNA	TA-6187	WEU	IBD	0.4884	Solid
	TA-6139	WNA	TA-6190	WEU	IBD	0.4746	Solid
	TA-6139	WNA	TA-6194	WEU	IBD	0.4997	Solid
	TA-6139	WNA	TA-6197	WEU	IBD	0.4926	Solid
	TA-6139	WNA	TA-6198	WEU	IBD	0.4942	Solid
	TA-6139	WNA	TA-6199	WEU	IBD	0.478	Solid
	TA-6139	WNA	TA-6204	WEU	IBD	0.4864	Solid
	TA-6139	WNA	TA-6207	WEU	IBD	0.5037	Solid
	TA-6139	WNA	TA-6208	WEU	IBD	0.4806	Solid
	TA-6139	WNA	TA-6209	WEU	IBD	0.684	Solid
	TA-6139	WNA	TA-6210	WEU	IBD	0.4997	Solid
	TA-6139	WNA	TA-6211	WEU	IBD	0.4826	Solid
	TA-6139	WNA	TA-6212	WEU	IBD	0.4891	Solid
	TA-6139	WNA	TA-6213	WEU	IBD	0.497	Solid
	TA-6139	WNA	TA-6216	WEU	IBD	0.4777	Solid
	TA-6139	WNA	TA-6219	WEU	IBD	0.4764	Solid
	TA-6139	WNA	TA-6220	WEU	IBD	0.4888	Solid
	TA-6139	WNA	TA-6222	WEU	IBD	0.4862	Solid
	TA-6139	WNA	TA-6224	WEU	IBD	0.4836	Solid
	TA-6139	WNA	TA-6230	WEU	IBD	0.5211	Solid
	TA-6139	WNA	TA-6233	WEU	IBD	0.4763	Solid
	TA-6139	WNA	TA-6234	WEU	IBD	0.4905	Solid
	TA-6139	WNA	TA-6235	WEU	IBD	0.4844	Solid
	TA-6139	WNA	TA-6236	WEU	IBD	0.4808	Solid
	TA-6139	WNA	TA-6239	WEU	IBD	0.4835	Solid
	TA-6139	WNA	TA-6242	WEU	IBD	0.5199	Solid
	TA-6139	WNA	TA-6243	WEU	IBD	0.5266	Solid
	TA-6139	WNA	TA-6244	WEU	IBD	0.4794	Solid
	TA-6139	WNA	TA-6245	WEU	IBD	0.4736	Solid
	TA-6139	WNA	TA-6246	WEU	IBD	0.4779	Solid
	TA-6139	WNA	TA-6247	WEU	IBD	0.4892	Solid
	TA-6139	WNA	TA-6248	WEU	IBD	0.4742	Solid
	TA-6139	WNA	TA-6250	WEU	IBD	0.5108	Solid
	TA-6139	WNA	TA-6254	WEU	IBD	0.5088	Solid
	TA-6139	WNA	TA-6255	WEU	IBD	0.5027	Solid
	TA-6139	WNA	TA-6256	WEU	IBD	0.473	Solid
	TA-6139	WNA	TA-6257	WEU	IBD	0.4973	Solid
	TA-6139	WNA	TA-6258	WEU	IBD	0.4963	Solid
	TA-6139	WNA	TA-6259	WEU	IBD	0.7491	Solid
	TA-6139	WNA	TA-6260	WEU	IBD	0.4809	Solid
	TA-6139	WNA	TA-6262	WEU	IBD	0.4785	Solid
	TA-6139	WNA	TA-6263	WEU	IBD	0.4956	Solid
	TA-6139	WNA	TA-6265	WEU	IBD	0.4971	Solid
	TA-6139	WNA	TA-6266	WEU	IBD	0.4949	Solid
	TA-6139	WNA	TA-6267	WEU	IBD	0.4715	Solid
	TA-6187	WEU	TA-6190	WEU	IBD	0.488	Solid
	TA-6187	WEU	TA-6194	WEU	IBD	0.513	Solid
	TA-6187	WEU	TA-6197	WEU	IBD	0.4971	Solid
	TA-6187	WEU	TA-6198	WEU	IBD	0.5124	Solid
	TA-6187	WEU	TA-6199	WEU	IBD	0.5039	Solid
	TA-6187	WEU	TA-6201	WEU	IBD	0.4938	Solid
	TA-6187	WEU	TA-6204	WEU	IBD	0.5022	Solid
	TA-6187	WEU	TA-6207	WEU	IBD	0.5222	Solid
	TA-6187	WEU	TA-6208	WEU	IBD	0.4866	Solid
	TA-6187	WEU	TA-6209	WEU	IBD	0.4738	Solid
	TA-6187	WEU	TA-6210	WEU	IBD	0.5268	Solid
	TA-6187	WEU	TA-6211	WEU	IBD	0.4978	Solid
	TA-6187	WEU	TA-6212	WEU	IBD	0.5351	Solid
	TA-6187	WEU	TA-6213	WEU	IBD	0.5064	Solid
	TA-6187	WEU	TA-6216	WEU	IBD	0.5104	Solid
	TA-6187	WEU	TA-6219	WEU	IBD	0.5273	Solid
	TA-6187	WEU	TA-6220	WEU	IBD	0.531	Solid
	TA-6187	WEU	TA-6222	WEU	IBD	0.5183	Solid
	TA-6187	WEU	TA-6223	WEU	IBD	0.4798	Solid
	TA-6187	WEU	TA-6224	WEU	IBD	0.5247	Solid
	TA-6187	WEU	TA-6228	WEU	IBD	0.4895	Solid
	TA-6187	WEU	TA-6230	WEU	IBD	0.5036	Solid
	TA-6187	WEU	TA-6233	WEU	IBD	0.5264	Solid
	TA-6187	WEU	TA-6234	WEU	IBD	0.4819	Solid
	TA-6187	WEU	TA-6235	WEU	IBD	0.5008	Solid
	TA-6187	WEU	TA-6236	WEU	IBD	0.5178	Solid
	TA-6187	WEU	TA-6237	WEU	IBD	0.4881	Solid
	TA-6187	WEU	TA-6239	WEU	IBD	0.495	Solid
	TA-6187	WEU	TA-6242	WEU	IBD	0.5351	Solid
	TA-6187	WEU	TA-6243	WEU	IBD	0.5123	Solid
	TA-6187	WEU	TA-6244	WEU	IBD	0.4814	Solid
	TA-6187	WEU	TA-6246	WEU	IBD	0.4706	Solid
	TA-6187	WEU	TA-6247	WEU	IBD	0.5206	Solid
	TA-6187	WEU	TA-6248	WEU	IBD	0.5018	Solid
	TA-6187	WEU	TA-6250	WEU	IBD	0.506	Solid
	TA-6187	WEU	TA-6253	WEU	IBD	0.4727	Solid
	TA-6187	WEU	TA-6254	WEU	IBD	0.5284	Solid
	TA-6187	WEU	TA-6255	WEU	IBD	0.5471	Solid
	TA-6187	WEU	TA-6256	WEU	IBD	0.5017	Solid
	TA-6187	WEU	TA-6257	WEU	IBD	0.5066	Solid
	TA-6187	WEU	TA-6258	WEU	IBD	0.5082	Solid
	TA-6187	WEU	TA-6259	WEU	IBD	0.5061	Solid
	TA-6187	WEU	TA-6260	WEU	IBD	0.4922	Solid
	TA-6187	WEU	TA-6262	WEU	IBD	0.5058	Solid
	TA-6187	WEU	TA-6263	WEU	IBD	0.5271	Solid
	TA-6187	WEU	TA-6265	WEU	IBD	0.5386	Solid
	TA-6187	WEU	TA-6266	WEU	IBD	0.5216	Solid
	TA-6187	WEU	TA-6267	WEU	IBD	0.507	Solid
	TA-6190	WEU	TA-6194	WEU	IBD	0.5194	Solid
	TA-6190	WEU	TA-6197	WEU	IBD	0.4936	Solid
	TA-6190	WEU	TA-6198	WEU	IBD	0.5136	Solid
	TA-6190	WEU	TA-6199	WEU	IBD	0.5319	Solid
	TA-6190	WEU	TA-6204	WEU	IBD	0.4908	Solid
	TA-6190	WEU	TA-6207	WEU	IBD	0.5311	Solid
	TA-6190	WEU	TA-6208	WEU	IBD	0.479	Solid
	TA-6190	WEU	TA-6209	WEU	IBD	0.4676	Solid
	TA-6190	WEU	TA-6210	WEU	IBD	0.5521	Solid
	TA-6190	WEU	TA-6211	WEU	IBD	0.5249	Solid
	TA-6190	WEU	TA-6212	WEU	IBD	0.5721	Solid
	TA-6190	WEU	TA-6213	WEU	IBD	0.4907	Solid
	TA-6190	WEU	TA-6216	WEU	IBD	0.5282	Solid
	TA-6190	WEU	TA-6219	WEU	IBD	0.5136	Solid
	TA-6190	WEU	TA-6220	WEU	IBD	0.6176	Solid
	TA-6190	WEU	TA-6222	WEU	IBD	0.6586	Solid
	TA-6190	WEU	TA-6223	WEU	IBD	0.4988	Solid
	TA-6190	WEU	TA-6224	WEU	IBD	0.5417	Solid
	TA-6190	WEU	TA-6225	WEU	IBD	0.4789	Solid
	TA-6190	WEU	TA-6228	WEU	IBD	0.4809	Solid
	TA-6190	WEU	TA-6230	WEU	IBD	0.5197	Solid
	TA-6190	WEU	TA-6233	WEU	IBD	0.5012	Solid
	TA-6190	WEU	TA-6234	WEU	IBD	0.7205	Solid
	TA-6190	WEU	TA-6235	WEU	IBD	0.7185	Solid
	TA-6190	WEU	TA-6236	WEU	IBD	0.7188	Solid
	TA-6190	WEU	TA-6237	WEU	IBD	0.5433	Solid
	TA-6190	WEU	TA-6239	WEU	IBD	0.4882	Solid
	TA-6190	WEU	TA-6242	WEU	IBD	0.5275	Solid
	TA-6190	WEU	TA-6243	WEU	IBD	0.5397	Solid
	TA-6190	WEU	TA-6244	WEU	IBD	0.4906	Solid
	TA-6190	WEU	TA-6245	WEU	IBD	0.475	Solid
	TA-6190	WEU	TA-6246	WEU	IBD	0.483	Solid
	TA-6190	WEU	TA-6247	WEU	IBD	0.5177	Solid
	TA-6190	WEU	TA-6248	WEU	IBD	0.5228	Solid
	TA-6190	WEU	TA-6250	WEU	IBD	0.7209	Solid
	TA-6190	WEU	TA-6253	WEU	IBD	0.5011	Solid
	TA-6190	WEU	TA-6254	WEU	IBD	0.5249	Solid
	TA-6190	WEU	TA-6255	WEU	IBD	0.5724	Solid
	TA-6190	WEU	TA-6256	WEU	IBD	0.4884	Solid
	TA-6190	WEU	TA-6257	WEU	IBD	0.5554	Solid
	TA-6190	WEU	TA-6258	WEU	IBD	0.7235	Solid
	TA-6190	WEU	TA-6259	WEU	IBD	0.5002	Solid
	TA-6190	WEU	TA-6260	WEU	IBD	0.4729	Solid
	TA-6190	WEU	TA-6262	WEU	IBD	0.5616	Solid
	TA-6190	WEU	TA-6263	WEU	IBD	0.5085	Solid
	TA-6190	WEU	TA-6265	WEU	IBD	0.5606	Solid
	TA-6190	WEU	TA-6266	WEU	IBD	0.5854	Solid
	TA-6190	WEU	TA-6267	WEU	IBD	0.506	Solid
	TA-6194	WEU	TA-6195	WEU	IBD	0.4882	Solid
	TA-6194	WEU	TA-6197	WEU	IBD	0.5161	Solid
	TA-6194	WEU	TA-6198	WEU	IBD	0.5801	Solid
	TA-6194	WEU	TA-6199	WEU	IBD	0.5626	Solid
	TA-6194	WEU	TA-6201	WEU	IBD	0.5038	Solid
	TA-6194	WEU	TA-6204	WEU	IBD	0.5399	Solid
	TA-6194	WEU	TA-6207	WEU	IBD	0.5662	Solid
	TA-6194	WEU	TA-6208	WEU	IBD	0.489	Solid
	TA-6194	WEU	TA-6209	WEU	IBD	0.4823	Solid
	TA-6194	WEU	TA-6210	WEU	IBD	0.5532	Solid
	TA-6194	WEU	TA-6211	WEU	IBD	0.5495	Solid
	TA-6194	WEU	TA-6212	WEU	IBD	0.5517	Solid
	TA-6194	WEU	TA-6213	WEU	IBD	0.5234	Solid
	TA-6194	WEU	TA-6216	WEU	IBD	0.5494	Solid
	TA-6194	WEU	TA-6219	WEU	IBD	0.5606	Solid
	TA-6194	WEU	TA-6220	WEU	IBD	0.5757	Solid
	TA-6194	WEU	TA-6222	WEU	IBD	0.553	Solid
	TA-6194	WEU	TA-6223	WEU	IBD	0.5166	Solid
	TA-6194	WEU	TA-6224	WEU	IBD	0.5691	Solid
	TA-6194	WEU	TA-6225	WEU	IBD	0.4911	Solid
	TA-6194	WEU	TA-6228	WEU	IBD	0.5329	Solid
	TA-6194	WEU	TA-6230	WEU	IBD	0.5357	Solid
	TA-6194	WEU	TA-6233	WEU	IBD	0.5551	Solid
	TA-6194	WEU	TA-6234	WEU	IBD	0.5399	Solid
	TA-6194	WEU	TA-6235	WEU	IBD	0.5484	Solid
	TA-6194	WEU	TA-6236	WEU	IBD	0.5877	Solid
	TA-6194	WEU	TA-6237	WEU	IBD	0.5219	Solid
	TA-6194	WEU	TA-6239	WEU	IBD	0.4979	Solid
	TA-6194	WEU	TA-6242	WEU	IBD	0.5502	Solid
	TA-6194	WEU	TA-6243	WEU	IBD	0.6642	Solid
	TA-6194	WEU	TA-6244	WEU	IBD	0.5417	Solid
	TA-6194	WEU	TA-6245	WEU	IBD	0.5011	Solid
	TA-6194	WEU	TA-6246	WEU	IBD	0.5793	Solid
	TA-6194	WEU	TA-6247	WEU	IBD	0.55	Solid
	TA-6194	WEU	TA-6248	WEU	IBD	0.5399	Solid
	TA-6194	WEU	TA-6250	WEU	IBD	0.5506	Solid
	TA-6194	WEU	TA-6253	WEU	IBD	0.5224	Solid
	TA-6194	WEU	TA-6254	WEU	IBD	0.6226	Solid
	TA-6194	WEU	TA-6255	WEU	IBD	0.5932	Solid
	TA-6194	WEU	TA-6256	WEU	IBD	0.5289	Solid
	TA-6194	WEU	TA-6257	WEU	IBD	0.5815	Solid
	TA-6194	WEU	TA-6258	WEU	IBD	0.5646	Solid
	TA-6194	WEU	TA-6259	WEU	IBD	0.5295	Solid
	TA-6194	WEU	TA-6260	WEU	IBD	0.4821	Solid
	TA-6194	WEU	TA-6262	WEU	IBD	0.5554	Solid
	TA-6194	WEU	TA-6263	WEU	IBD	0.6147	Solid
	TA-6194	WEU	TA-6265	WEU	IBD	0.5618	Solid
	TA-6194	WEU	TA-6266	WEU	IBD	0.5577	Solid
	TA-6194	WEU	TA-6267	WEU	IBD	0.5684	Solid
	TA-6195	WEU	TA-6197	WEU	IBD	0.4781	Solid
	TA-6195	WEU	TA-6198	WEU	IBD	0.5067	Solid
	TA-6195	WEU	TA-6199	WEU	IBD	0.4771	Solid
	TA-6195	WEU	TA-6204	WEU	IBD	0.4755	Solid
	TA-6195	WEU	TA-6207	WEU	IBD	0.4717	Solid
	TA-6195	WEU	TA-6210	WEU	IBD	0.4778	Solid
	TA-6195	WEU	TA-6211	WEU	IBD	0.4907	Solid
	TA-6195	WEU	TA-6212	WEU	IBD	0.491	Solid
	TA-6195	WEU	TA-6213	WEU	IBD	0.4689	Solid
	TA-6195	WEU	TA-6216	WEU	IBD	0.4711	Solid
	TA-6195	WEU	TA-6219	WEU	IBD	0.4739	Solid
	TA-6195	WEU	TA-6220	WEU	IBD	0.4858	Solid
	TA-6195	WEU	TA-6222	WEU	IBD	0.4809	Solid
	TA-6195	WEU	TA-6223	WEU	IBD	0.4852	Solid
	TA-6195	WEU	TA-6224	WEU	IBD	0.4865	Solid
	TA-6195	WEU	TA-6225	WEU	IBD	0.4747	Solid
	TA-6195	WEU	TA-6228	WEU	IBD	0.4686	Solid
	TA-6195	WEU	TA-6230	WEU	IBD	0.4816	Solid
	TA-6195	WEU	TA-6233	WEU	IBD	0.5191	Solid
	TA-6195	WEU	TA-6235	WEU	IBD	0.4687	Solid
	TA-6195	WEU	TA-6236	WEU	IBD	0.4785	Solid
	TA-6195	WEU	TA-6242	WEU	IBD	0.4843	Solid
	TA-6195	WEU	TA-6243	WEU	IBD	0.4923	Solid
	TA-6195	WEU	TA-6244	WEU	IBD	0.4738	Solid
	TA-6195	WEU	TA-6245	WEU	IBD	0.5912	Solid
	TA-6195	WEU	TA-6246	WEU	IBD	0.5914	Solid
	TA-6195	WEU	TA-6247	WEU	IBD	0.4861	Solid
	TA-6195	WEU	TA-6250	WEU	IBD	0.4857	Solid
	TA-6195	WEU	TA-6253	WEU	IBD	0.5688	Solid
	TA-6195	WEU	TA-6254	WEU	IBD	0.4931	Solid
	TA-6195	WEU	TA-6255	WEU	IBD	0.5045	Solid
	TA-6195	WEU	TA-6256	WEU	IBD	0.4769	Solid
	TA-6195	WEU	TA-6257	WEU	IBD	0.5127	Solid
	TA-6195	WEU	TA-6258	WEU	IBD	0.4726	Solid
	TA-6195	WEU	TA-6262	WEU	IBD	0.4907	Solid
	TA-6195	WEU	TA-6263	WEU	IBD	0.4781	Solid
	TA-6195	WEU	TA-6265	WEU	IBD	0.499	Solid
	TA-6195	WEU	TA-6266	WEU	IBD	0.4869	Solid
	TA-6197	WEU	TA-6198	WEU	IBD	0.5624	Solid
	TA-6197	WEU	TA-6199	WEU	IBD	0.5063	Solid
	TA-6197	WEU	TA-6201	WEU	IBD	0.4737	Solid
	TA-6197	WEU	TA-6204	WEU	IBD	0.4832	Solid
	TA-6197	WEU	TA-6207	WEU	IBD	0.4986	Solid
	TA-6197	WEU	TA-6208	WEU	IBD	0.6674	Solid
	TA-6197	WEU	TA-6209	WEU	IBD	0.4816	Solid
	TA-6197	WEU	TA-6210	WEU	IBD	0.5157	Solid
	TA-6197	WEU	TA-6211	WEU	IBD	0.5215	Solid
	TA-6197	WEU	TA-6212	WEU	IBD	0.5036	Solid
	TA-6197	WEU	TA-6213	WEU	IBD	0.4907	Solid
	TA-6197	WEU	TA-6216	WEU	IBD	0.505	Solid
	TA-6197	WEU	TA-6219	WEU	IBD	0.4812	Solid
	TA-6197	WEU	TA-6220	WEU	IBD	0.4991	Solid
	TA-6197	WEU	TA-6222	WEU	IBD	0.5204	Solid
	TA-6197	WEU	TA-6223	WEU	IBD	0.4882	Solid
	TA-6197	WEU	TA-6224	WEU	IBD	0.5229	Solid
	TA-6197	WEU	TA-6228	WEU	IBD	0.4906	Solid
	TA-6197	WEU	TA-6230	WEU	IBD	0.5068	Solid
	TA-6197	WEU	TA-6233	WEU	IBD	0.5162	Solid
	TA-6197	WEU	TA-6234	WEU	IBD	0.5033	Solid
	TA-6197	WEU	TA-6235	WEU	IBD	0.5156	Solid
	TA-6197	WEU	TA-6236	WEU	IBD	0.5032	Solid
	TA-6197	WEU	TA-6237	WEU	IBD	0.4939	Solid
	TA-6197	WEU	TA-6239	WEU	IBD	0.6725	Solid
	TA-6197	WEU	TA-6242	WEU	IBD	0.5325	Solid
	TA-6197	WEU	TA-6243	WEU	IBD	0.5282	Solid
	TA-6197	WEU	TA-6244	WEU	IBD	0.5295	Solid
	TA-6197	WEU	TA-6245	WEU	IBD	0.4812	Solid
	TA-6197	WEU	TA-6246	WEU	IBD	0.4874	Solid
	TA-6197	WEU	TA-6247	WEU	IBD	0.5101	Solid
	TA-6197	WEU	TA-6248	WEU	IBD	0.5098	Solid
	TA-6197	WEU	TA-6250	WEU	IBD	0.5237	Solid
	TA-6197	WEU	TA-6253	WEU	IBD	0.5292	Solid
	TA-6197	WEU	TA-6254	WEU	IBD	0.5237	Solid
	TA-6197	WEU	TA-6255	WEU	IBD	0.5352	Solid
	TA-6197	WEU	TA-6256	WEU	IBD	0.4815	Solid
	TA-6197	WEU	TA-6257	WEU	IBD	0.5108	Solid
	TA-6197	WEU	TA-6258	WEU	IBD	0.5059	Solid
	TA-6197	WEU	TA-6259	WEU	IBD	0.5088	Solid
	TA-6197	WEU	TA-6260	WEU	IBD	0.4689	Solid
	TA-6197	WEU	TA-6262	WEU	IBD	0.5191	Solid
	TA-6197	WEU	TA-6263	WEU	IBD	0.5119	Solid
	TA-6197	WEU	TA-6265	WEU	IBD	0.5136	Solid
	TA-6197	WEU	TA-6266	WEU	IBD	0.5047	Solid
	TA-6197	WEU	TA-6267	WEU	IBD	0.5158	Solid
	TA-6198	WEU	TA-6199	WEU	IBD	0.5612	Solid
	TA-6198	WEU	TA-6201	WEU	IBD	0.4961	Solid
	TA-6198	WEU	TA-6204	WEU	IBD	0.5555	Solid
	TA-6198	WEU	TA-6207	WEU	IBD	0.5415	Solid
	TA-6198	WEU	TA-6208	WEU	IBD	0.5182	Solid
	TA-6198	WEU	TA-6209	WEU	IBD	0.4753	Solid
	TA-6198	WEU	TA-6210	WEU	IBD	0.5483	Solid
	TA-6198	WEU	TA-6211	WEU	IBD	0.5907	Solid
	TA-6198	WEU	TA-6212	WEU	IBD	0.561	Solid
	TA-6198	WEU	TA-6213	WEU	IBD	0.5146	Solid
	TA-6198	WEU	TA-6216	WEU	IBD	0.544	Solid
	TA-6198	WEU	TA-6219	WEU	IBD	0.5673	Solid
	TA-6198	WEU	TA-6220	WEU	IBD	0.5402	Solid
	TA-6198	WEU	TA-6222	WEU	IBD	0.537	Solid
	TA-6198	WEU	TA-6223	WEU	IBD	0.5056	Solid
	TA-6198	WEU	TA-6224	WEU	IBD	0.5624	Solid
	TA-6198	WEU	TA-6225	WEU	IBD	0.5134	Solid
	TA-6198	WEU	TA-6228	WEU	IBD	0.5564	Solid
	TA-6198	WEU	TA-6230	WEU	IBD	0.573	Solid
	TA-6198	WEU	TA-6233	WEU	IBD	0.5455	Solid
	TA-6198	WEU	TA-6234	WEU	IBD	0.5208	Solid
	TA-6198	WEU	TA-6235	WEU	IBD	0.5411	Solid
	TA-6198	WEU	TA-6236	WEU	IBD	0.5404	Solid
	TA-6198	WEU	TA-6237	WEU	IBD	0.5107	Solid
	TA-6198	WEU	TA-6239	WEU	IBD	0.5013	Solid
	TA-6198	WEU	TA-6242	WEU	IBD	0.5548	Solid
	TA-6198	WEU	TA-6243	WEU	IBD	0.5584	Solid
	TA-6198	WEU	TA-6244	WEU	IBD	0.5737	Solid
	TA-6198	WEU	TA-6245	WEU	IBD	0.514	Solid
	TA-6198	WEU	TA-6246	WEU	IBD	0.5265	Solid
	TA-6198	WEU	TA-6247	WEU	IBD	0.5595	Solid
	TA-6198	WEU	TA-6248	WEU	IBD	0.5582	Solid
	TA-6198	WEU	TA-6250	WEU	IBD	0.541	Solid
	TA-6198	WEU	TA-6253	WEU	IBD	0.5259	Solid
	TA-6198	WEU	TA-6254	WEU	IBD	0.5769	Solid
	TA-6198	WEU	TA-6255	WEU	IBD	0.6122	Solid
	TA-6198	WEU	TA-6256	WEU	IBD	0.5368	Solid
	TA-6198	WEU	TA-6257	WEU	IBD	0.7277	Solid
	TA-6198	WEU	TA-6258	WEU	IBD	0.5509	Solid
	TA-6198	WEU	TA-6259	WEU	IBD	0.5195	Solid
	TA-6198	WEU	TA-6260	WEU	IBD	0.5132	Solid
	TA-6198	WEU	TA-6262	WEU	IBD	0.5615	Solid
	TA-6198	WEU	TA-6263	WEU	IBD	0.5761	Solid
	TA-6198	WEU	TA-6265	WEU	IBD	0.5563	Solid
	TA-6198	WEU	TA-6266	WEU	IBD	0.5514	Solid
	TA-6198	WEU	TA-6267	WEU	IBD	0.5742	Solid
	TA-6199	WEU	TA-6201	WEU	IBD	0.4777	Solid
	TA-6199	WEU	TA-6204	WEU	IBD	0.5221	Solid
	TA-6199	WEU	TA-6207	WEU	IBD	0.5818	Solid
	TA-6199	WEU	TA-6208	WEU	IBD	0.4771	Solid
	TA-6199	WEU	TA-6209	WEU	IBD	0.4739	Solid
	TA-6199	WEU	TA-6210	WEU	IBD	0.5787	Solid
	TA-6199	WEU	TA-6211	WEU	IBD	0.5485	Solid
	TA-6199	WEU	TA-6212	WEU	IBD	0.5767	Solid
	TA-6199	WEU	TA-6213	WEU	IBD	0.5045	Solid
	TA-6199	WEU	TA-6216	WEU	IBD	0.5382	Solid
	TA-6199	WEU	TA-6219	WEU	IBD	0.5377	Solid
	TA-6199	WEU	TA-6220	WEU	IBD	0.5518	Solid
	TA-6199	WEU	TA-6222	WEU	IBD	0.6711	Solid
	TA-6199	WEU	TA-6223	WEU	IBD	0.5179	Solid
	TA-6199	WEU	TA-6224	WEU	IBD	0.5341	Solid
	TA-6199	WEU	TA-6225	WEU	IBD	0.5255	Solid
	TA-6199	WEU	TA-6228	WEU	IBD	0.7008	Solid
	TA-6199	WEU	TA-6230	WEU	IBD	0.5362	Solid
	TA-6199	WEU	TA-6233	WEU	IBD	0.536	Solid
	TA-6199	WEU	TA-6234	WEU	IBD	0.5318	Solid
	TA-6199	WEU	TA-6235	WEU	IBD	0.5363	Solid
	TA-6199	WEU	TA-6236	WEU	IBD	0.5637	Solid
	TA-6199	WEU	TA-6237	WEU	IBD	0.576	Solid
	TA-6199	WEU	TA-6239	WEU	IBD	0.4963	Solid
	TA-6199	WEU	TA-6242	WEU	IBD	0.5724	Solid
	TA-6199	WEU	TA-6243	WEU	IBD	0.5871	Solid
	TA-6199	WEU	TA-6244	WEU	IBD	0.5449	Solid
	TA-6199	WEU	TA-6245	WEU	IBD	0.4861	Solid
	TA-6199	WEU	TA-6246	WEU	IBD	0.5149	Solid
	TA-6199	WEU	TA-6247	WEU	IBD	0.562	Solid
	TA-6199	WEU	TA-6248	WEU	IBD	0.5137	Solid
	TA-6199	WEU	TA-6250	WEU	IBD	0.5701	Solid
	TA-6199	WEU	TA-6253	WEU	IBD	0.6698	Solid
	TA-6199	WEU	TA-6254	WEU	IBD	0.5625	Solid
	TA-6199	WEU	TA-6255	WEU	IBD	0.56	Solid
	TA-6199	WEU	TA-6256	WEU	IBD	0.5258	Solid
	TA-6199	WEU	TA-6257	WEU	IBD	0.5805	Solid
	TA-6199	WEU	TA-6258	WEU	IBD	0.5336	Solid
	TA-6199	WEU	TA-6259	WEU	IBD	0.5085	Solid
	TA-6199	WEU	TA-6260	WEU	IBD	0.4738	Solid
	TA-6199	WEU	TA-6262	WEU	IBD	0.569	Solid
	TA-6199	WEU	TA-6263	WEU	IBD	0.5416	Solid
	TA-6199	WEU	TA-6265	WEU	IBD	0.5642	Solid
	TA-6199	WEU	TA-6266	WEU	IBD	0.5981	Solid
	TA-6199	WEU	TA-6267	WEU	IBD	0.5309	Solid
	TA-61	CEU	TA-82	CEU	IBD	0.537	Solid
	TA-6201	WEU	TA-6204	WEU	IBD	0.4688	Solid
	TA-6201	WEU	TA-6207	WEU	IBD	0.49	Solid
	TA-6201	WEU	TA-6210	WEU	IBD	0.4897	Solid
	TA-6201	WEU	TA-6211	WEU	IBD	0.4869	Solid
	TA-6201	WEU	TA-6212	WEU	IBD	0.4894	Solid
	TA-6201	WEU	TA-6213	WEU	IBD	0.4699	Solid
	TA-6201	WEU	TA-6216	WEU	IBD	0.4694	Solid
	TA-6201	WEU	TA-6219	WEU	IBD	0.4887	Solid
	TA-6201	WEU	TA-6220	WEU	IBD	0.4785	Solid
	TA-6201	WEU	TA-6222	WEU	IBD	0.4721	Solid
	TA-6201	WEU	TA-6224	WEU	IBD	0.4849	Solid
	TA-6201	WEU	TA-6228	WEU	IBD	0.4716	Solid
	TA-6201	WEU	TA-6230	WEU	IBD	0.4909	Solid
	TA-6201	WEU	TA-6233	WEU	IBD	0.4854	Solid
	TA-6201	WEU	TA-6234	WEU	IBD	0.4738	Solid
	TA-6201	WEU	TA-6235	WEU	IBD	0.472	Solid
	TA-6201	WEU	TA-6236	WEU	IBD	0.4697	Solid
	TA-6201	WEU	TA-6242	WEU	IBD	0.4781	Solid
	TA-6201	WEU	TA-6243	WEU	IBD	0.4974	Solid
	TA-6201	WEU	TA-6244	WEU	IBD	0.4828	Solid
	TA-6201	WEU	TA-6247	WEU	IBD	0.4868	Solid
	TA-6201	WEU	TA-6248	WEU	IBD	0.491	Solid
	TA-6201	WEU	TA-6250	WEU	IBD	0.4922	Solid
	TA-6201	WEU	TA-6254	WEU	IBD	0.4917	Solid
	TA-6201	WEU	TA-6255	WEU	IBD	0.5021	Solid
	TA-6201	WEU	TA-6256	WEU	IBD	0.4671	Solid
	TA-6201	WEU	TA-6257	WEU	IBD	0.4814	Solid
	TA-6201	WEU	TA-6258	WEU	IBD	0.4973	Solid
	TA-6201	WEU	TA-6259	WEU	IBD	0.4766	Solid
	TA-6201	WEU	TA-6262	WEU	IBD	0.4779	Solid
	TA-6201	WEU	TA-6263	WEU	IBD	0.491	Solid
	TA-6201	WEU	TA-6265	WEU	IBD	0.4933	Solid
	TA-6201	WEU	TA-6266	WEU	IBD	0.4848	Solid
	TA-6201	WEU	TA-6267	WEU	IBD	0.4977	Solid
	TA-6204	WEU	TA-6207	WEU	IBD	0.5394	Solid
	TA-6204	WEU	TA-6208	WEU	IBD	0.4701	Solid
	TA-6204	WEU	TA-6209	WEU	IBD	0.4727	Solid
	TA-6204	WEU	TA-6210	WEU	IBD	0.534	Solid
	TA-6204	WEU	TA-6211	WEU	IBD	0.5443	Solid
	TA-6204	WEU	TA-6212	WEU	IBD	0.549	Solid
	TA-6204	WEU	TA-6213	WEU	IBD	0.4985	Solid
	TA-6204	WEU	TA-6216	WEU	IBD	0.549	Solid
	TA-6204	WEU	TA-6219	WEU	IBD	0.5645	Solid
	TA-6204	WEU	TA-6220	WEU	IBD	0.6038	Solid
	TA-6204	WEU	TA-6222	WEU	IBD	0.5265	Solid
	TA-6204	WEU	TA-6223	WEU	IBD	0.5095	Solid
	TA-6204	WEU	TA-6224	WEU	IBD	0.5121	Solid
	TA-6204	WEU	TA-6225	WEU	IBD	0.4814	Solid
	TA-6204	WEU	TA-6228	WEU	IBD	0.535	Solid
	TA-6204	WEU	TA-6230	WEU	IBD	0.5238	Solid
	TA-6204	WEU	TA-6233	WEU	IBD	0.5249	Solid
	TA-6204	WEU	TA-6234	WEU	IBD	0.4839	Solid
	TA-6204	WEU	TA-6235	WEU	IBD	0.4997	Solid
	TA-6204	WEU	TA-6236	WEU	IBD	0.522	Solid
	TA-6204	WEU	TA-6237	WEU	IBD	0.5093	Solid
	TA-6204	WEU	TA-6239	WEU	IBD	0.4792	Solid
	TA-6204	WEU	TA-6242	WEU	IBD	0.5472	Solid
	TA-6204	WEU	TA-6243	WEU	IBD	0.5433	Solid
	TA-6204	WEU	TA-6244	WEU	IBD	0.5151	Solid
	TA-6204	WEU	TA-6245	WEU	IBD	0.4694	Solid
	TA-6204	WEU	TA-6246	WEU	IBD	0.5421	Solid
	TA-6204	WEU	TA-6247	WEU	IBD	0.7417	Solid
	TA-6204	WEU	TA-6248	WEU	IBD	0.5136	Solid
	TA-6204	WEU	TA-6250	WEU	IBD	0.5133	Solid
	TA-6204	WEU	TA-6253	WEU	IBD	0.4754	Solid
	TA-6204	WEU	TA-6254	WEU	IBD	0.5682	Solid
	TA-6204	WEU	TA-6255	WEU	IBD	0.5494	Solid
	TA-6204	WEU	TA-6256	WEU	IBD	0.5319	Solid
	TA-6204	WEU	TA-6257	WEU	IBD	0.5815	Solid
	TA-6204	WEU	TA-6258	WEU	IBD	0.501	Solid
	TA-6204	WEU	TA-6259	WEU	IBD	0.5028	Solid
	TA-6204	WEU	TA-6260	WEU	IBD	0.4799	Solid
	TA-6204	WEU	TA-6262	WEU	IBD	0.5509	Solid
	TA-6204	WEU	TA-6263	WEU	IBD	0.5395	Solid
	TA-6204	WEU	TA-6265	WEU	IBD	0.6184	Solid
	TA-6204	WEU	TA-6266	WEU	IBD	0.5734	Solid
	TA-6204	WEU	TA-6267	WEU	IBD	0.5081	Solid
	TA-6207	WEU	TA-6208	WEU	IBD	0.4897	Solid
	TA-6207	WEU	TA-6209	WEU	IBD	0.4949	Solid
	TA-6207	WEU	TA-6210	WEU	IBD	0.5615	Solid
	TA-6207	WEU	TA-6211	WEU	IBD	0.5559	Solid
	TA-6207	WEU	TA-6212	WEU	IBD	0.5766	Solid
	TA-6207	WEU	TA-6213	WEU	IBD	0.5152	Solid
	TA-6207	WEU	TA-6216	WEU	IBD	0.5415	Solid
	TA-6207	WEU	TA-6219	WEU	IBD	0.5597	Solid
	TA-6207	WEU	TA-6220	WEU	IBD	0.5518	Solid
	TA-6207	WEU	TA-6222	WEU	IBD	0.5856	Solid
	TA-6207	WEU	TA-6223	WEU	IBD	0.518	Solid
	TA-6207	WEU	TA-6224	WEU	IBD	0.557	Solid
	TA-6207	WEU	TA-6225	WEU	IBD	0.6475	Solid
	TA-6207	WEU	TA-6228	WEU	IBD	0.5417	Solid
	TA-6207	WEU	TA-6230	WEU	IBD	0.5442	Solid
	TA-6207	WEU	TA-6233	WEU	IBD	0.5453	Solid
	TA-6207	WEU	TA-6234	WEU	IBD	0.5218	Solid
	TA-6207	WEU	TA-6235	WEU	IBD	0.5473	Solid
	TA-6207	WEU	TA-6236	WEU	IBD	0.5801	Solid
	TA-6207	WEU	TA-6237	WEU	IBD	0.5367	Solid
	TA-6207	WEU	TA-6239	WEU	IBD	0.4847	Solid
	TA-6207	WEU	TA-6242	WEU	IBD	0.5647	Solid
	TA-6207	WEU	TA-6243	WEU	IBD	0.5469	Solid
	TA-6207	WEU	TA-6244	WEU	IBD	0.5462	Solid
	TA-6207	WEU	TA-6245	WEU	IBD	0.4977	Solid
	TA-6207	WEU	TA-6246	WEU	IBD	0.511	Solid
	TA-6207	WEU	TA-6247	WEU	IBD	0.5707	Solid
	TA-6207	WEU	TA-6248	WEU	IBD	0.5385	Solid
	TA-6207	WEU	TA-6250	WEU	IBD	0.5518	Solid
	TA-6207	WEU	TA-6253	WEU	IBD	0.5022	Solid
	TA-6207	WEU	TA-6254	WEU	IBD	0.5811	Solid
	TA-6207	WEU	TA-6255	WEU	IBD	0.5611	Solid
	TA-6207	WEU	TA-6256	WEU	IBD	0.5481	Solid
	TA-6207	WEU	TA-6257	WEU	IBD	0.5493	Solid
	TA-6207	WEU	TA-6258	WEU	IBD	0.5477	Solid
	TA-6207	WEU	TA-6259	WEU	IBD	0.5292	Solid
	TA-6207	WEU	TA-6260	WEU	IBD	0.5029	Solid
	TA-6207	WEU	TA-6262	WEU	IBD	0.5665	Solid
	TA-6207	WEU	TA-6263	WEU	IBD	0.5801	Solid
	TA-6207	WEU	TA-6265	WEU	IBD	0.5497	Solid
	TA-6207	WEU	TA-6266	WEU	IBD	0.5661	Solid
	TA-6207	WEU	TA-6267	WEU	IBD	0.5404	Solid
	TA-6208	WEU	TA-6209	WEU	IBD	0.4686	Solid
	TA-6208	WEU	TA-6210	WEU	IBD	0.4881	Solid
	TA-6208	WEU	TA-6211	WEU	IBD	0.4923	Solid
	TA-6208	WEU	TA-6212	WEU	IBD	0.4824	Solid
	TA-6208	WEU	TA-6213	WEU	IBD	0.6561	Solid
	TA-6208	WEU	TA-6216	WEU	IBD	0.4927	Solid
	TA-6208	WEU	TA-6219	WEU	IBD	0.4776	Solid
	TA-6208	WEU	TA-6220	WEU	IBD	0.4911	Solid
	TA-6208	WEU	TA-6222	WEU	IBD	0.4885	Solid
	TA-6208	WEU	TA-6224	WEU	IBD	0.5062	Solid
	TA-6208	WEU	TA-6228	WEU	IBD	0.4732	Solid
	TA-6208	WEU	TA-6230	WEU	IBD	0.4799	Solid
	TA-6208	WEU	TA-6233	WEU	IBD	0.5228	Solid
	TA-6208	WEU	TA-6234	WEU	IBD	0.4912	Solid
	TA-6208	WEU	TA-6235	WEU	IBD	0.4892	Solid
	TA-6208	WEU	TA-6236	WEU	IBD	0.4762	Solid
	TA-6208	WEU	TA-6237	WEU	IBD	0.4699	Solid
	TA-6208	WEU	TA-6239	WEU	IBD	0.5964	Solid
	TA-6208	WEU	TA-6242	WEU	IBD	0.5232	Solid
	TA-6208	WEU	TA-6243	WEU	IBD	0.4799	Solid
	TA-6208	WEU	TA-6244	WEU	IBD	0.4788	Solid
	TA-6208	WEU	TA-6246	WEU	IBD	0.4806	Solid
	TA-6208	WEU	TA-6247	WEU	IBD	0.5052	Solid
	TA-6208	WEU	TA-6248	WEU	IBD	0.497	Solid
	TA-6208	WEU	TA-6250	WEU	IBD	0.4957	Solid
	TA-6208	WEU	TA-6254	WEU	IBD	0.4929	Solid
	TA-6208	WEU	TA-6255	WEU	IBD	0.5169	Solid
	TA-6208	WEU	TA-6256	WEU	IBD	0.4791	Solid
	TA-6208	WEU	TA-6257	WEU	IBD	0.4953	Solid
	TA-6208	WEU	TA-6258	WEU	IBD	0.4906	Solid
	TA-6208	WEU	TA-6259	WEU	IBD	0.4837	Solid
	TA-6208	WEU	TA-6260	WEU	IBD	0.472	Solid
	TA-6208	WEU	TA-6262	WEU	IBD	0.5114	Solid
	TA-6208	WEU	TA-6263	WEU	IBD	0.4843	Solid
	TA-6208	WEU	TA-6265	WEU	IBD	0.5085	Solid
	TA-6208	WEU	TA-6266	WEU	IBD	0.495	Solid
	TA-6208	WEU	TA-6267	WEU	IBD	0.4749	Solid
	TA-6209	WEU	TA-6210	WEU	IBD	0.4932	Solid
	TA-6209	WEU	TA-6211	WEU	IBD	0.482	Solid
	TA-6209	WEU	TA-6212	WEU	IBD	0.4858	Solid
	TA-6209	WEU	TA-6213	WEU	IBD	0.4895	Solid
	TA-6209	WEU	TA-6216	WEU	IBD	0.4785	Solid
	TA-6209	WEU	TA-6219	WEU	IBD	0.4847	Solid
	TA-6209	WEU	TA-6220	WEU	IBD	0.4759	Solid
	TA-6209	WEU	TA-6222	WEU	IBD	0.4891	Solid
	TA-6209	WEU	TA-6224	WEU	IBD	0.5	Solid
	TA-6209	WEU	TA-6230	WEU	IBD	0.5013	Solid
	TA-6209	WEU	TA-6233	WEU	IBD	0.4711	Solid
	TA-6209	WEU	TA-6234	WEU	IBD	0.4826	Solid
	TA-6209	WEU	TA-6235	WEU	IBD	0.4802	Solid
	TA-6209	WEU	TA-6236	WEU	IBD	0.4845	Solid
	TA-6209	WEU	TA-6239	WEU	IBD	0.4794	Solid
	TA-6209	WEU	TA-6242	WEU	IBD	0.5091	Solid
	TA-6209	WEU	TA-6243	WEU	IBD	0.5261	Solid
	TA-6209	WEU	TA-6244	WEU	IBD	0.4807	Solid
	TA-6209	WEU	TA-6247	WEU	IBD	0.4768	Solid
	TA-6209	WEU	TA-6250	WEU	IBD	0.5039	Solid
	TA-6209	WEU	TA-6254	WEU	IBD	0.5017	Solid
	TA-6209	WEU	TA-6255	WEU	IBD	0.4885	Solid
	TA-6209	WEU	TA-6256	WEU	IBD	0.4771	Solid
	TA-6209	WEU	TA-6257	WEU	IBD	0.4831	Solid
	TA-6209	WEU	TA-6258	WEU	IBD	0.4877	Solid
	TA-6209	WEU	TA-6259	WEU	IBD	0.6975	Solid
	TA-6209	WEU	TA-6260	WEU	IBD	0.5045	Solid
	TA-6209	WEU	TA-6262	WEU	IBD	0.4884	Solid
	TA-6209	WEU	TA-6263	WEU	IBD	0.4837	Solid
	TA-6209	WEU	TA-6265	WEU	IBD	0.4804	Solid
	TA-6209	WEU	TA-6266	WEU	IBD	0.4973	Solid
	TA-6209	WEU	TA-6267	WEU	IBD	0.474	Solid
	TA-6210	WEU	TA-6211	WEU	IBD	0.5452	Solid
	TA-6210	WEU	TA-6212	WEU	IBD	0.6057	Solid
	TA-6210	WEU	TA-6213	WEU	IBD	0.5039	Solid
	TA-6210	WEU	TA-6216	WEU	IBD	0.5303	Solid
	TA-6210	WEU	TA-6219	WEU	IBD	0.5426	Solid
	TA-6210	WEU	TA-6220	WEU	IBD	0.5568	Solid
	TA-6210	WEU	TA-6222	WEU	IBD	0.6009	Solid
	TA-6210	WEU	TA-6223	WEU	IBD	0.5168	Solid
	TA-6210	WEU	TA-6224	WEU	IBD	0.543	Solid
	TA-6210	WEU	TA-6225	WEU	IBD	0.5238	Solid
	TA-6210	WEU	TA-6228	WEU	IBD	0.5292	Solid
	TA-6210	WEU	TA-6230	WEU	IBD	0.5438	Solid
	TA-6210	WEU	TA-6233	WEU	IBD	0.5515	Solid
	TA-6210	WEU	TA-6234	WEU	IBD	0.536	Solid
	TA-6210	WEU	TA-6235	WEU	IBD	0.5449	Solid
	TA-6210	WEU	TA-6236	WEU	IBD	0.5607	Solid
	TA-6210	WEU	TA-6237	WEU	IBD	0.7134	Solid
	TA-6210	WEU	TA-6239	WEU	IBD	0.4961	Solid
	TA-6210	WEU	TA-6242	WEU	IBD	0.707	Solid
	TA-6210	WEU	TA-6243	WEU	IBD	0.5642	Solid
	TA-6210	WEU	TA-6244	WEU	IBD	0.5168	Solid
	TA-6210	WEU	TA-6245	WEU	IBD	0.4885	Solid
	TA-6210	WEU	TA-6246	WEU	IBD	0.5012	Solid
	TA-6210	WEU	TA-6247	WEU	IBD	0.5573	Solid
	TA-6210	WEU	TA-6248	WEU	IBD	0.5232	Solid
	TA-6210	WEU	TA-6250	WEU	IBD	0.5616	Solid
	TA-6210	WEU	TA-6253	WEU	IBD	0.5097	Solid
	TA-6210	WEU	TA-6254	WEU	IBD	0.5647	Solid
	TA-6210	WEU	TA-6255	WEU	IBD	0.5695	Solid
	TA-6210	WEU	TA-6256	WEU	IBD	0.519	Solid
	TA-6210	WEU	TA-6257	WEU	IBD	0.5556	Solid
	TA-6210	WEU	TA-6258	WEU	IBD	0.5558	Solid
	TA-6210	WEU	TA-6259	WEU	IBD	0.5185	Solid
	TA-6210	WEU	TA-6260	WEU	IBD	0.4866	Solid
	TA-6210	WEU	TA-6262	WEU	IBD	0.5628	Solid
	TA-6210	WEU	TA-6263	WEU	IBD	0.5448	Solid
	TA-6210	WEU	TA-6265	WEU	IBD	0.5703	Solid
	TA-6210	WEU	TA-6266	WEU	IBD	0.5749	Solid
	TA-6210	WEU	TA-6267	WEU	IBD	0.5396	Solid
	TA-6211	WEU	TA-6212	WEU	IBD	0.5757	Solid
	TA-6211	WEU	TA-6213	WEU	IBD	0.5049	Solid
	TA-6211	WEU	TA-6216	WEU	IBD	0.5435	Solid
	TA-6211	WEU	TA-6219	WEU	IBD	0.552	Solid
	TA-6211	WEU	TA-6220	WEU	IBD	0.5372	Solid
	TA-6211	WEU	TA-6222	WEU	IBD	0.5659	Solid
	TA-6211	WEU	TA-6223	WEU	IBD	0.5095	Solid
	TA-6211	WEU	TA-6224	WEU	IBD	0.555	Solid
	TA-6211	WEU	TA-6225	WEU	IBD	0.5044	Solid
	TA-6211	WEU	TA-6228	WEU	IBD	0.5296	Solid
	TA-6211	WEU	TA-6230	WEU	IBD	0.5512	Solid
	TA-6211	WEU	TA-6233	WEU	IBD	0.5233	Solid
	TA-6211	WEU	TA-6234	WEU	IBD	0.537	Solid
	TA-6211	WEU	TA-6235	WEU	IBD	0.5381	Solid
	TA-6211	WEU	TA-6236	WEU	IBD	0.5406	Solid
	TA-6211	WEU	TA-6237	WEU	IBD	0.5358	Solid
	TA-6211	WEU	TA-6239	WEU	IBD	0.4872	Solid
	TA-6211	WEU	TA-6242	WEU	IBD	0.5393	Solid
	TA-6211	WEU	TA-6243	WEU	IBD	0.5355	Solid
	TA-6211	WEU	TA-6244	WEU	IBD	0.6964	Solid
	TA-6211	WEU	TA-6245	WEU	IBD	0.4857	Solid
	TA-6211	WEU	TA-6246	WEU	IBD	0.4941	Solid
	TA-6211	WEU	TA-6247	WEU	IBD	0.5802	Solid
	TA-6211	WEU	TA-6248	WEU	IBD	0.5361	Solid
	TA-6211	WEU	TA-6250	WEU	IBD	0.5429	Solid
	TA-6211	WEU	TA-6253	WEU	IBD	0.4992	Solid
	TA-6211	WEU	TA-6254	WEU	IBD	0.5545	Solid
	TA-6211	WEU	TA-6255	WEU	IBD	0.5741	Solid
	TA-6211	WEU	TA-6256	WEU	IBD	0.5216	Solid
	TA-6211	WEU	TA-6257	WEU	IBD	0.5529	Solid
	TA-6211	WEU	TA-6258	WEU	IBD	0.5463	Solid
	TA-6211	WEU	TA-6259	WEU	IBD	0.5021	Solid
	TA-6211	WEU	TA-6260	WEU	IBD	0.4942	Solid
	TA-6211	WEU	TA-6262	WEU	IBD	0.7251	Solid
	TA-6211	WEU	TA-6263	WEU	IBD	0.552	Solid
	TA-6211	WEU	TA-6265	WEU	IBD	0.54	Solid
	TA-6211	WEU	TA-6266	WEU	IBD	0.5626	Solid
	TA-6211	WEU	TA-6267	WEU	IBD	0.5409	Solid
	TA-6212	WEU	TA-6213	WEU	IBD	0.5257	Solid
	TA-6212	WEU	TA-6216	WEU	IBD	0.5629	Solid
	TA-6212	WEU	TA-6219	WEU	IBD	0.5549	Solid
	TA-6212	WEU	TA-6220	WEU	IBD	0.6068	Solid
	TA-6212	WEU	TA-6222	WEU	IBD	0.5937	Solid
	TA-6212	WEU	TA-6223	WEU	IBD	0.5221	Solid
	TA-6212	WEU	TA-6224	WEU	IBD	0.5917	Solid
	TA-6212	WEU	TA-6225	WEU	IBD	0.5216	Solid
	TA-6212	WEU	TA-6228	WEU	IBD	0.5276	Solid
	TA-6212	WEU	TA-6230	WEU	IBD	0.571	Solid
	TA-6212	WEU	TA-6233	WEU	IBD	0.5332	Solid
	TA-6212	WEU	TA-6234	WEU	IBD	0.55	Solid
	TA-6212	WEU	TA-6235	WEU	IBD	0.5628	Solid
	TA-6212	WEU	TA-6236	WEU	IBD	0.6043	Solid
	TA-6212	WEU	TA-6237	WEU	IBD	0.5671	Solid
	TA-6212	WEU	TA-6239	WEU	IBD	0.4964	Solid
	TA-6212	WEU	TA-6242	WEU	IBD	0.5718	Solid
	TA-6212	WEU	TA-6243	WEU	IBD	0.5648	Solid
	TA-6212	WEU	TA-6244	WEU	IBD	0.5532	Solid
	TA-6212	WEU	TA-6245	WEU	IBD	0.5133	Solid
	TA-6212	WEU	TA-6246	WEU	IBD	0.5044	Solid
	TA-6212	WEU	TA-6247	WEU	IBD	0.5798	Solid
	TA-6212	WEU	TA-6248	WEU	IBD	0.5568	Solid
	TA-6212	WEU	TA-6250	WEU	IBD	0.5681	Solid
	TA-6212	WEU	TA-6253	WEU	IBD	0.5147	Solid
	TA-6212	WEU	TA-6254	WEU	IBD	0.5778	Solid
	TA-6212	WEU	TA-6255	WEU	IBD	0.6027	Solid
	TA-6212	WEU	TA-6256	WEU	IBD	0.5506	Solid
	TA-6212	WEU	TA-6257	WEU	IBD	0.572	Solid
	TA-6212	WEU	TA-6258	WEU	IBD	0.5598	Solid
	TA-6212	WEU	TA-6259	WEU	IBD	0.51	Solid
	TA-6212	WEU	TA-6260	WEU	IBD	0.4911	Solid
	TA-6212	WEU	TA-6262	WEU	IBD	0.5889	Solid
	TA-6212	WEU	TA-6263	WEU	IBD	0.5592	Solid
	TA-6212	WEU	TA-6265	WEU	IBD	0.6007	Solid
	TA-6212	WEU	TA-6266	WEU	IBD	0.6101	Solid
	TA-6212	WEU	TA-6267	WEU	IBD	0.5417	Solid
	TA-6213	WEU	TA-6216	WEU	IBD	0.5369	Solid
	TA-6213	WEU	TA-6219	WEU	IBD	0.521	Solid
	TA-6213	WEU	TA-6220	WEU	IBD	0.5417	Solid
	TA-6213	WEU	TA-6222	WEU	IBD	0.5215	Solid
	TA-6213	WEU	TA-6223	WEU	IBD	0.4833	Solid
	TA-6213	WEU	TA-6224	WEU	IBD	0.5239	Solid
	TA-6213	WEU	TA-6225	WEU	IBD	0.4721	Solid
	TA-6213	WEU	TA-6228	WEU	IBD	0.4912	Solid
	TA-6213	WEU	TA-6230	WEU	IBD	0.5026	Solid
	TA-6213	WEU	TA-6233	WEU	IBD	0.5337	Solid
	TA-6213	WEU	TA-6234	WEU	IBD	0.5044	Solid
	TA-6213	WEU	TA-6235	WEU	IBD	0.5003	Solid
	TA-6213	WEU	TA-6236	WEU	IBD	0.5153	Solid
	TA-6213	WEU	TA-6237	WEU	IBD	0.4789	Solid
	TA-6213	WEU	TA-6239	WEU	IBD	0.6635	Solid
	TA-6213	WEU	TA-6242	WEU	IBD	0.5283	Solid
	TA-6213	WEU	TA-6243	WEU	IBD	0.5172	Solid
	TA-6213	WEU	TA-6244	WEU	IBD	0.494	Solid
	TA-6213	WEU	TA-6245	WEU	IBD	0.4745	Solid
	TA-6213	WEU	TA-6246	WEU	IBD	0.5008	Solid
	TA-6213	WEU	TA-6247	WEU	IBD	0.5467	Solid
	TA-6213	WEU	TA-6248	WEU	IBD	0.5064	Solid
	TA-6213	WEU	TA-6250	WEU	IBD	0.5184	Solid
	TA-6213	WEU	TA-6253	WEU	IBD	0.4732	Solid
	TA-6213	WEU	TA-6254	WEU	IBD	0.5205	Solid
	TA-6213	WEU	TA-6255	WEU	IBD	0.5433	Solid
	TA-6213	WEU	TA-6256	WEU	IBD	0.5086	Solid
	TA-6213	WEU	TA-6257	WEU	IBD	0.5377	Solid
	TA-6213	WEU	TA-6258	WEU	IBD	0.5122	Solid
	TA-6213	WEU	TA-6259	WEU	IBD	0.5024	Solid
	TA-6213	WEU	TA-6260	WEU	IBD	0.5034	Solid
	TA-6213	WEU	TA-6262	WEU	IBD	0.5222	Solid
	TA-6213	WEU	TA-6263	WEU	IBD	0.5094	Solid
	TA-6213	WEU	TA-6265	WEU	IBD	0.556	Solid
	TA-6213	WEU	TA-6266	WEU	IBD	0.5166	Solid
	TA-6213	WEU	TA-6267	WEU	IBD	0.5043	Solid
	TA-6216	WEU	TA-6219	WEU	IBD	0.5886	Solid
	TA-6216	WEU	TA-6220	WEU	IBD	0.5701	Solid
	TA-6216	WEU	TA-6222	WEU	IBD	0.574	Solid
	TA-6216	WEU	TA-6223	WEU	IBD	0.514	Solid
	TA-6216	WEU	TA-6224	WEU	IBD	0.5501	Solid
	TA-6216	WEU	TA-6225	WEU	IBD	0.5033	Solid
	TA-6216	WEU	TA-6228	WEU	IBD	0.5136	Solid
	TA-6216	WEU	TA-6230	WEU	IBD	0.5559	Solid
	TA-6216	WEU	TA-6233	WEU	IBD	0.5168	Solid
	TA-6216	WEU	TA-6234	WEU	IBD	0.5107	Solid
	TA-6216	WEU	TA-6235	WEU	IBD	0.526	Solid
	TA-6216	WEU	TA-6236	WEU	IBD	0.5544	Solid
	TA-6216	WEU	TA-6237	WEU	IBD	0.5259	Solid
	TA-6216	WEU	TA-6239	WEU	IBD	0.5093	Solid
	TA-6216	WEU	TA-6242	WEU	IBD	0.5333	Solid
	TA-6216	WEU	TA-6243	WEU	IBD	0.5496	Solid
	TA-6216	WEU	TA-6244	WEU	IBD	0.515	Solid
	TA-6216	WEU	TA-6245	WEU	IBD	0.4809	Solid
	TA-6216	WEU	TA-6246	WEU	IBD	0.506	Solid
	TA-6216	WEU	TA-6247	WEU	IBD	0.5825	Solid
	TA-6216	WEU	TA-6248	WEU	IBD	0.5201	Solid
	TA-6216	WEU	TA-6250	WEU	IBD	0.5242	Solid
	TA-6216	WEU	TA-6253	WEU	IBD	0.4796	Solid
	TA-6216	WEU	TA-6254	WEU	IBD	0.5542	Solid
	TA-6216	WEU	TA-6255	WEU	IBD	0.5759	Solid
	TA-6216	WEU	TA-6256	WEU	IBD	0.5183	Solid
	TA-6216	WEU	TA-6257	WEU	IBD	0.5469	Solid
	TA-6216	WEU	TA-6258	WEU	IBD	0.5278	Solid
	TA-6216	WEU	TA-6259	WEU	IBD	0.5078	Solid
	TA-6216	WEU	TA-6260	WEU	IBD	0.487	Solid
	TA-6216	WEU	TA-6262	WEU	IBD	0.5559	Solid
	TA-6216	WEU	TA-6263	WEU	IBD	0.5458	Solid
	TA-6216	WEU	TA-6265	WEU	IBD	0.5509	Solid
	TA-6216	WEU	TA-6266	WEU	IBD	0.5874	Solid
	TA-6216	WEU	TA-6267	WEU	IBD	0.5169	Solid
	TA-6219	WEU	TA-6220	WEU	IBD	0.5928	Solid
	TA-6219	WEU	TA-6222	WEU	IBD	0.5315	Solid
	TA-6219	WEU	TA-6223	WEU	IBD	0.5118	Solid
	TA-6219	WEU	TA-6224	WEU	IBD	0.5484	Solid
	TA-6219	WEU	TA-6225	WEU	IBD	0.4872	Solid
	TA-6219	WEU	TA-6228	WEU	IBD	0.5081	Solid
	TA-6219	WEU	TA-6230	WEU	IBD	0.5417	Solid
	TA-6219	WEU	TA-6233	WEU	IBD	0.5592	Solid
	TA-6219	WEU	TA-6234	WEU	IBD	0.5079	Solid
	TA-6219	WEU	TA-6235	WEU	IBD	0.5224	Solid
	TA-6219	WEU	TA-6236	WEU	IBD	0.5383	Solid
	TA-6219	WEU	TA-6237	WEU	IBD	0.4986	Solid
	TA-6219	WEU	TA-6239	WEU	IBD	0.4852	Solid
	TA-6219	WEU	TA-6242	WEU	IBD	0.5414	Solid
	TA-6219	WEU	TA-6243	WEU	IBD	0.5471	Solid
	TA-6219	WEU	TA-6244	WEU	IBD	0.5266	Solid
	TA-6219	WEU	TA-6245	WEU	IBD	0.5195	Solid
	TA-6219	WEU	TA-6246	WEU	IBD	0.5205	Solid
	TA-6219	WEU	TA-6247	WEU	IBD	0.5888	Solid
	TA-6219	WEU	TA-6248	WEU	IBD	0.5437	Solid
	TA-6219	WEU	TA-6250	WEU	IBD	0.5198	Solid
	TA-6219	WEU	TA-6253	WEU	IBD	0.4916	Solid
	TA-6219	WEU	TA-6254	WEU	IBD	0.5726	Solid
	TA-6219	WEU	TA-6255	WEU	IBD	0.5728	Solid
	TA-6219	WEU	TA-6256	WEU	IBD	0.523	Solid
	TA-6219	WEU	TA-6257	WEU	IBD	0.5871	Solid
	TA-6219	WEU	TA-6258	WEU	IBD	0.5279	Solid
	TA-6219	WEU	TA-6259	WEU	IBD	0.5178	Solid
	TA-6219	WEU	TA-6260	WEU	IBD	0.4853	Solid
	TA-6219	WEU	TA-6262	WEU	IBD	0.5746	Solid
	TA-6219	WEU	TA-6263	WEU	IBD	0.5395	Solid
	TA-6219	WEU	TA-6265	WEU	IBD	0.5887	Solid
	TA-6219	WEU	TA-6266	WEU	IBD	0.624	Solid
	TA-6219	WEU	TA-6267	WEU	IBD	0.5562	Solid
	TA-6220	WEU	TA-6222	WEU	IBD	0.6272	Solid
	TA-6220	WEU	TA-6223	WEU	IBD	0.5278	Solid
	TA-6220	WEU	TA-6224	WEU	IBD	0.5814	Solid
	TA-6220	WEU	TA-6225	WEU	IBD	0.4927	Solid
	TA-6220	WEU	TA-6228	WEU	IBD	0.4975	Solid
	TA-6220	WEU	TA-6230	WEU	IBD	0.5301	Solid
	TA-6220	WEU	TA-6233	WEU	IBD	0.5383	Solid
	TA-6220	WEU	TA-6234	WEU	IBD	0.55	Solid
	TA-6220	WEU	TA-6235	WEU	IBD	0.5658	Solid
	TA-6220	WEU	TA-6236	WEU	IBD	0.6164	Solid
	TA-6220	WEU	TA-6237	WEU	IBD	0.5453	Solid
	TA-6220	WEU	TA-6239	WEU	IBD	0.5033	Solid
	TA-6220	WEU	TA-6242	WEU	IBD	0.5682	Solid
	TA-6220	WEU	TA-6243	WEU	IBD	0.576	Solid
	TA-6220	WEU	TA-6244	WEU	IBD	0.5179	Solid
	TA-6220	WEU	TA-6245	WEU	IBD	0.5013	Solid
	TA-6220	WEU	TA-6246	WEU	IBD	0.5375	Solid
	TA-6220	WEU	TA-6247	WEU	IBD	0.6206	Solid
	TA-6220	WEU	TA-6248	WEU	IBD	0.5545	Solid
	TA-6220	WEU	TA-6250	WEU	IBD	0.582	Solid
	TA-6220	WEU	TA-6253	WEU	IBD	0.508	Solid
	TA-6220	WEU	TA-6254	WEU	IBD	0.5863	Solid
	TA-6220	WEU	TA-6255	WEU	IBD	0.6245	Solid
	TA-6220	WEU	TA-6256	WEU	IBD	0.5483	Solid
	TA-6220	WEU	TA-6257	WEU	IBD	0.7297	Solid
	TA-6220	WEU	TA-6258	WEU	IBD	0.577	Solid
	TA-6220	WEU	TA-6259	WEU	IBD	0.5222	Solid
	TA-6220	WEU	TA-6260	WEU	IBD	0.488	Solid
	TA-6220	WEU	TA-6262	WEU	IBD	0.5771	Solid
	TA-6220	WEU	TA-6263	WEU	IBD	0.5401	Solid
	TA-6220	WEU	TA-6265	WEU	IBD	0.7519	Solid
	TA-6220	WEU	TA-6266	WEU	IBD	0.6126	Solid
	TA-6220	WEU	TA-6267	WEU	IBD	0.5265	Solid
	TA-6222	WEU	TA-6223	WEU	IBD	0.5291	Solid
	TA-6222	WEU	TA-6224	WEU	IBD	0.5518	Solid
	TA-6222	WEU	TA-6225	WEU	IBD	0.5355	Solid
	TA-6222	WEU	TA-6228	WEU	IBD	0.5509	Solid
	TA-6222	WEU	TA-6230	WEU	IBD	0.536	Solid
	TA-6222	WEU	TA-6233	WEU	IBD	0.5256	Solid
	TA-6222	WEU	TA-6234	WEU	IBD	0.5753	Solid
	TA-6222	WEU	TA-6235	WEU	IBD	0.6063	Solid
	TA-6222	WEU	TA-6236	WEU	IBD	0.6329	Solid
	TA-6222	WEU	TA-6237	WEU	IBD	0.7301	Solid
	TA-6222	WEU	TA-6239	WEU	IBD	0.5071	Solid
	TA-6222	WEU	TA-6242	WEU	IBD	0.566	Solid
	TA-6222	WEU	TA-6243	WEU	IBD	0.5969	Solid
	TA-6222	WEU	TA-6244	WEU	IBD	0.5492	Solid
	TA-6222	WEU	TA-6245	WEU	IBD	0.4899	Solid
	TA-6222	WEU	TA-6246	WEU	IBD	0.5054	Solid
	TA-6222	WEU	TA-6247	WEU	IBD	0.5862	Solid
	TA-6222	WEU	TA-6248	WEU	IBD	0.5171	Solid
	TA-6222	WEU	TA-6250	WEU	IBD	0.6344	Solid
	TA-6222	WEU	TA-6253	WEU	IBD	0.5846	Solid
	TA-6222	WEU	TA-6254	WEU	IBD	0.5638	Solid
	TA-6222	WEU	TA-6255	WEU	IBD	0.6112	Solid
	TA-6222	WEU	TA-6256	WEU	IBD	0.521	Solid
	TA-6222	WEU	TA-6257	WEU	IBD	0.578	Solid
	TA-6222	WEU	TA-6258	WEU	IBD	0.5866	Solid
	TA-6222	WEU	TA-6259	WEU	IBD	0.5207	Solid
	TA-6222	WEU	TA-6260	WEU	IBD	0.4918	Solid
	TA-6222	WEU	TA-6262	WEU	IBD	0.6192	Solid
	TA-6222	WEU	TA-6263	WEU	IBD	0.541	Solid
	TA-6222	WEU	TA-6265	WEU	IBD	0.5962	Solid
	TA-6222	WEU	TA-6266	WEU	IBD	0.6439	Solid
	TA-6222	WEU	TA-6267	WEU	IBD	0.5339	Solid
	TA-6223	WEU	TA-6224	WEU	IBD	0.5203	Solid
	TA-6223	WEU	TA-6225	WEU	IBD	0.4971	Solid
	TA-6223	WEU	TA-6228	WEU	IBD	0.4962	Solid
	TA-6223	WEU	TA-6230	WEU	IBD	0.5028	Solid
	TA-6223	WEU	TA-6233	WEU	IBD	0.5258	Solid
	TA-6223	WEU	TA-6234	WEU	IBD	0.4749	Solid
	TA-6223	WEU	TA-6235	WEU	IBD	0.5047	Solid
	TA-6223	WEU	TA-6236	WEU	IBD	0.5184	Solid
	TA-6223	WEU	TA-6237	WEU	IBD	0.4954	Solid
	TA-6223	WEU	TA-6239	WEU	IBD	0.4788	Solid
	TA-6223	WEU	TA-6242	WEU	IBD	0.5138	Solid
	TA-6223	WEU	TA-6243	WEU	IBD	0.523	Solid
	TA-6223	WEU	TA-6244	WEU	IBD	0.4946	Solid
	TA-6223	WEU	TA-6245	WEU	IBD	0.475	Solid
	TA-6223	WEU	TA-6246	WEU	IBD	0.5147	Solid
	TA-6223	WEU	TA-6247	WEU	IBD	0.5276	Solid
	TA-6223	WEU	TA-6248	WEU	IBD	0.4863	Solid
	TA-6223	WEU	TA-6250	WEU	IBD	0.5004	Solid
	TA-6223	WEU	TA-6253	WEU	IBD	0.5031	Solid
	TA-6223	WEU	TA-6254	WEU	IBD	0.5253	Solid
	TA-6223	WEU	TA-6255	WEU	IBD	0.5428	Solid
	TA-6223	WEU	TA-6256	WEU	IBD	0.5024	Solid
	TA-6223	WEU	TA-6257	WEU	IBD	0.5196	Solid
	TA-6223	WEU	TA-6258	WEU	IBD	0.5035	Solid
	TA-6223	WEU	TA-6259	WEU	IBD	0.4719	Solid
	TA-6223	WEU	TA-6260	WEU	IBD	0.4688	Solid
	TA-6223	WEU	TA-6262	WEU	IBD	0.5199	Solid
	TA-6223	WEU	TA-6263	WEU	IBD	0.4977	Solid
	TA-6223	WEU	TA-6265	WEU	IBD	0.5223	Solid
	TA-6223	WEU	TA-6266	WEU	IBD	0.5157	Solid
	TA-6223	WEU	TA-6267	WEU	IBD	0.4874	Solid
	TA-6224	WEU	TA-6225	WEU	IBD	0.5013	Solid
	TA-6224	WEU	TA-6228	WEU	IBD	0.5254	Solid
	TA-6224	WEU	TA-6230	WEU	IBD	0.5273	Solid
	TA-6224	WEU	TA-6233	WEU	IBD	0.542	Solid
	TA-6224	WEU	TA-6234	WEU	IBD	0.5393	Solid
	TA-6224	WEU	TA-6235	WEU	IBD	0.5635	Solid
	TA-6224	WEU	TA-6236	WEU	IBD	0.5782	Solid
	TA-6224	WEU	TA-6237	WEU	IBD	0.5112	Solid
	TA-6224	WEU	TA-6239	WEU	IBD	0.5041	Solid
	TA-6224	WEU	TA-6242	WEU	IBD	0.5682	Solid
	TA-6224	WEU	TA-6243	WEU	IBD	0.5523	Solid
	TA-6224	WEU	TA-6244	WEU	IBD	0.5257	Solid
	TA-6224	WEU	TA-6245	WEU	IBD	0.5027	Solid
	TA-6224	WEU	TA-6246	WEU	IBD	0.5107	Solid
	TA-6224	WEU	TA-6247	WEU	IBD	0.5502	Solid
	TA-6224	WEU	TA-6248	WEU	IBD	0.5557	Solid
	TA-6224	WEU	TA-6250	WEU	IBD	0.5534	Solid
	TA-6224	WEU	TA-6253	WEU	IBD	0.4868	Solid
	TA-6224	WEU	TA-6254	WEU	IBD	0.57	Solid
	TA-6224	WEU	TA-6255	WEU	IBD	0.5743	Solid
	TA-6224	WEU	TA-6256	WEU	IBD	0.586	Solid
	TA-6224	WEU	TA-6257	WEU	IBD	0.5597	Solid
	TA-6224	WEU	TA-6258	WEU	IBD	0.5647	Solid
	TA-6224	WEU	TA-6259	WEU	IBD	0.5219	Solid
	TA-6224	WEU	TA-6260	WEU	IBD	0.5109	Solid
	TA-6224	WEU	TA-6262	WEU	IBD	0.5582	Solid
	TA-6224	WEU	TA-6263	WEU	IBD	0.5594	Solid
	TA-6224	WEU	TA-6265	WEU	IBD	0.5642	Solid
	TA-6224	WEU	TA-6266	WEU	IBD	0.5668	Solid
	TA-6224	WEU	TA-6267	WEU	IBD	0.5267	Solid
	TA-6225	WEU	TA-6228	WEU	IBD	0.4961	Solid
	TA-6225	WEU	TA-6230	WEU	IBD	0.4939	Solid
	TA-6225	WEU	TA-6233	WEU	IBD	0.5079	Solid
	TA-6225	WEU	TA-6234	WEU	IBD	0.4697	Solid
	TA-6225	WEU	TA-6235	WEU	IBD	0.4902	Solid
	TA-6225	WEU	TA-6236	WEU	IBD	0.5013	Solid
	TA-6225	WEU	TA-6237	WEU	IBD	0.5009	Solid
	TA-6225	WEU	TA-6242	WEU	IBD	0.5142	Solid
	TA-6225	WEU	TA-6243	WEU	IBD	0.4932	Solid
	TA-6225	WEU	TA-6244	WEU	IBD	0.471	Solid
	TA-6225	WEU	TA-6246	WEU	IBD	0.482	Solid
	TA-6225	WEU	TA-6247	WEU	IBD	0.4967	Solid
	TA-6225	WEU	TA-6248	WEU	IBD	0.4662	Solid
	TA-6225	WEU	TA-6250	WEU	IBD	0.5061	Solid
	TA-6225	WEU	TA-6253	WEU	IBD	0.4898	Solid
	TA-6225	WEU	TA-6254	WEU	IBD	0.5111	Solid
	TA-6225	WEU	TA-6255	WEU	IBD	0.5284	Solid
	TA-6225	WEU	TA-6256	WEU	IBD	0.4926	Solid
	TA-6225	WEU	TA-6257	WEU	IBD	0.5065	Solid
	TA-6225	WEU	TA-6258	WEU	IBD	0.5035	Solid
	TA-6225	WEU	TA-6259	WEU	IBD	0.4876	Solid
	TA-6225	WEU	TA-6262	WEU	IBD	0.4859	Solid
	TA-6225	WEU	TA-6263	WEU	IBD	0.4996	Solid
	TA-6225	WEU	TA-6265	WEU	IBD	0.4905	Solid
	TA-6225	WEU	TA-6266	WEU	IBD	0.5205	Solid
	TA-6225	WEU	TA-6267	WEU	IBD	0.481	Solid
	TA-6228	WEU	TA-6230	WEU	IBD	0.5242	Solid
	TA-6228	WEU	TA-6233	WEU	IBD	0.521	Solid
	TA-6228	WEU	TA-6234	WEU	IBD	0.4944	Solid
	TA-6228	WEU	TA-6235	WEU	IBD	0.5055	Solid
	TA-6228	WEU	TA-6236	WEU	IBD	0.498	Solid
	TA-6228	WEU	TA-6237	WEU	IBD	0.5237	Solid
	TA-6228	WEU	TA-6239	WEU	IBD	0.4845	Solid
	TA-6228	WEU	TA-6242	WEU	IBD	0.5247	Solid
	TA-6228	WEU	TA-6243	WEU	IBD	0.5326	Solid
	TA-6228	WEU	TA-6244	WEU	IBD	0.5054	Solid
	TA-6228	WEU	TA-6246	WEU	IBD	0.4991	Solid
	TA-6228	WEU	TA-6247	WEU	IBD	0.5535	Solid
	TA-6228	WEU	TA-6248	WEU	IBD	0.4948	Solid
	TA-6228	WEU	TA-6250	WEU	IBD	0.5166	Solid
	TA-6228	WEU	TA-6253	WEU	IBD	0.5324	Solid
	TA-6228	WEU	TA-6254	WEU	IBD	0.5296	Solid
	TA-6228	WEU	TA-6255	WEU	IBD	0.5185	Solid
	TA-6228	WEU	TA-6256	WEU	IBD	0.5227	Solid
	TA-6228	WEU	TA-6257	WEU	IBD	0.5377	Solid
	TA-6228	WEU	TA-6258	WEU	IBD	0.5059	Solid
	TA-6228	WEU	TA-6259	WEU	IBD	0.4947	Solid
	TA-6228	WEU	TA-6260	WEU	IBD	0.4851	Solid
	TA-6228	WEU	TA-6262	WEU	IBD	0.53	Solid
	TA-6228	WEU	TA-6263	WEU	IBD	0.5179	Solid
	TA-6228	WEU	TA-6265	WEU	IBD	0.6321	Solid
	TA-6228	WEU	TA-6266	WEU	IBD	0.5316	Solid
	TA-6228	WEU	TA-6267	WEU	IBD	0.5098	Solid
	TA-6230	WEU	TA-6233	WEU	IBD	0.5155	Solid
	TA-6230	WEU	TA-6234	WEU	IBD	0.5227	Solid
	TA-6230	WEU	TA-6235	WEU	IBD	0.5182	Solid
	TA-6230	WEU	TA-6236	WEU	IBD	0.5106	Solid
	TA-6230	WEU	TA-6237	WEU	IBD	0.5064	Solid
	TA-6230	WEU	TA-6239	WEU	IBD	0.4995	Solid
	TA-6230	WEU	TA-6242	WEU	IBD	0.5232	Solid
	TA-6230	WEU	TA-6243	WEU	IBD	0.5938	Solid
	TA-6230	WEU	TA-6244	WEU	IBD	0.5435	Solid
	TA-6230	WEU	TA-6245	WEU	IBD	0.4935	Solid
	TA-6230	WEU	TA-6246	WEU	IBD	0.5065	Solid
	TA-6230	WEU	TA-6247	WEU	IBD	0.5447	Solid
	TA-6230	WEU	TA-6248	WEU	IBD	0.5108	Solid
	TA-6230	WEU	TA-6250	WEU	IBD	0.5116	Solid
	TA-6230	WEU	TA-6253	WEU	IBD	0.4934	Solid
	TA-6230	WEU	TA-6254	WEU	IBD	0.539	Solid
	TA-6230	WEU	TA-6255	WEU	IBD	0.5602	Solid
	TA-6230	WEU	TA-6256	WEU	IBD	0.4925	Solid
	TA-6230	WEU	TA-6257	WEU	IBD	0.539	Solid
	TA-6230	WEU	TA-6258	WEU	IBD	0.531	Solid
	TA-6230	WEU	TA-6259	WEU	IBD	0.5334	Solid
	TA-6230	WEU	TA-6260	WEU	IBD	0.4905	Solid
	TA-6230	WEU	TA-6262	WEU	IBD	0.5316	Solid
	TA-6230	WEU	TA-6263	WEU	IBD	0.533	Solid
	TA-6230	WEU	TA-6265	WEU	IBD	0.5452	Solid
	TA-6230	WEU	TA-6266	WEU	IBD	0.5301	Solid
	TA-6230	WEU	TA-6267	WEU	IBD	0.5371	Solid
	TA-6233	WEU	TA-6234	WEU	IBD	0.507	Solid
	TA-6233	WEU	TA-6235	WEU	IBD	0.5153	Solid
	TA-6233	WEU	TA-6236	WEU	IBD	0.5403	Solid
	TA-6233	WEU	TA-6237	WEU	IBD	0.5085	Solid
	TA-6233	WEU	TA-6239	WEU	IBD	0.5061	Solid
	TA-6233	WEU	TA-6242	WEU	IBD	0.5441	Solid
	TA-6233	WEU	TA-6243	WEU	IBD	0.5296	Solid
	TA-6233	WEU	TA-6244	WEU	IBD	0.4926	Solid
	TA-6233	WEU	TA-6245	WEU	IBD	0.4881	Solid
	TA-6233	WEU	TA-6246	WEU	IBD	0.5255	Solid
	TA-6233	WEU	TA-6247	WEU	IBD	0.5702	Solid
	TA-6233	WEU	TA-6248	WEU	IBD	0.5946	Solid
	TA-6233	WEU	TA-6250	WEU	IBD	0.5308	Solid
	TA-6233	WEU	TA-6253	WEU	IBD	0.5226	Solid
	TA-6233	WEU	TA-6254	WEU	IBD	0.6382	Solid
	TA-6233	WEU	TA-6255	WEU	IBD	0.5669	Solid
	TA-6233	WEU	TA-6256	WEU	IBD	0.529	Solid
	TA-6233	WEU	TA-6257	WEU	IBD	0.5461	Solid
	TA-6233	WEU	TA-6258	WEU	IBD	0.5345	Solid
	TA-6233	WEU	TA-6259	WEU	IBD	0.4976	Solid
	TA-6233	WEU	TA-6260	WEU	IBD	0.489	Solid
	TA-6233	WEU	TA-6262	WEU	IBD	0.5593	Solid
	TA-6233	WEU	TA-6263	WEU	IBD	0.5338	Solid
	TA-6233	WEU	TA-6265	WEU	IBD	0.5627	Solid
	TA-6233	WEU	TA-6266	WEU	IBD	0.5465	Solid
	TA-6233	WEU	TA-6267	WEU	IBD	0.5318	Solid
	TA-6234	WEU	TA-6235	WEU	IBD	0.6757	Solid
	TA-6234	WEU	TA-6236	WEU	IBD	0.6451	Solid
	TA-6234	WEU	TA-6237	WEU	IBD	0.5143	Solid
	TA-6234	WEU	TA-6239	WEU	IBD	0.503	Solid
	TA-6234	WEU	TA-6242	WEU	IBD	0.5367	Solid
	TA-6234	WEU	TA-6243	WEU	IBD	0.5166	Solid
	TA-6234	WEU	TA-6244	WEU	IBD	0.5173	Solid
	TA-6234	WEU	TA-6245	WEU	IBD	0.4668	Solid
	TA-6234	WEU	TA-6246	WEU	IBD	0.4798	Solid
	TA-6234	WEU	TA-6247	WEU	IBD	0.514	Solid
	TA-6234	WEU	TA-6248	WEU	IBD	0.5226	Solid
	TA-6234	WEU	TA-6250	WEU	IBD	0.6738	Solid
	TA-6234	WEU	TA-6253	WEU	IBD	0.4917	Solid
	TA-6234	WEU	TA-6254	WEU	IBD	0.5407	Solid
	TA-6234	WEU	TA-6255	WEU	IBD	0.55	Solid
[truncated: 743 more rows]

## Sheet: Suppl Fig 2
Supplementary Figure 2
Sample	Chr1	Chr2	Chr3	Chr4	Chr5	Chr6	Chr7	Chr8	Chr9	Chr10	Chr11	Chr12	Chr13	Chr14	Chr15	Chr16	Chr17	Chr18	Chr19
o1	0.4863	0.4335	0.4253	0.4785	0.4522	0.503	0.4946	0.5231	0.4041	0.4351	0.4653	0.435	0.4365	0.4668	0.3986	0.3938	0.4801	0.4723	0.4082
TA-194	0.4138	0.3659	0.3458	0.4076	0.387	0.4279	0.4269	0.4465	0.3341	0.3603	0.4007	0.3646	0.3629	0.383	0.3325	0.32	0.4135	0.3974	0.3348
TA-164	0.4111	0.3597	0.3423	0.4057	0.3815	0.4241	0.4229	0.4451	0.326	0.3572	0.3953	0.3573	0.3559	0.3768	0.3285	0.3113	0.4096	0.393	0.3304
TA-5887	0.8992	0.9156	0.9386	0.9015	0.8836	0.9394	0.9075	0.9627	0.8324	0.887	0.8754	0.8569	0.8712	0.9372	0.8851	0.8498	0.8891	0.909	0.8774
TA-346	0.8358	0.7963	0.7785	0.8365	0.8102	0.8388	0.8228	0.8502	0.7785	0.8182	0.8323	0.8207	0.8177	0.8101	0.7772	0.7706	0.8247	0.8214	0.7777
TA-418	0.8705	0.8252	0.8157	0.8676	0.846	0.8698	0.8598	0.8815	0.8086	0.8512	0.8596	0.8482	0.8524	0.8423	0.804	0.8153	0.8501	0.8549	0.8281
TA-127	0.8847	0.8599	0.846	0.8887	0.8703	0.8836	0.8852	0.8993	0.842	0.8696	0.8888	0.8708	0.8703	0.8718	0.8492	0.8376	0.8921	0.8758	0.8564
TA-184	0.7923	0.7535	0.732	0.7976	0.7675	0.7986	0.7902	0.8141	0.7414	0.7756	0.7803	0.7698	0.7779	0.7738	0.7458	0.7453	0.794	0.7785	0.7484
TA-185	0.9	0.9018	0.826	0.8593	0.8369	0.8678	0.9318	0.919	0.8551	0.8958	0.9244	0.8621	0.8847	0.8475	0.8166	0.8081	0.8971	0.9002	0.8201
TA-188	0.8495	0.8069	0.8001	0.8436	0.8366	0.8531	0.8466	0.869	0.8009	0.8237	0.8502	0.8318	0.8193	0.8325	0.7843	0.7892	0.8534	0.833	0.8061
TA-186	0.8759	0.792	0.7865	0.8932	0.8106	0.8411	0.825	0.8772	0.7816	0.8252	0.8267	0.8178	0.8103	0.8061	0.7617	0.7728	0.907	0.8209	0.8275
TA-373	0.9194	0.8417	0.8763	0.8858	0.8592	0.9089	0.887	0.8997	0.8334	0.868	0.9264	0.8533	0.9165	0.8545	0.9329	0.8194	0.8715	0.913	0.8854
TA-412	0.8454	0.8153	0.7887	0.8529	0.8247	0.857	0.8508	0.8739	0.7994	0.8255	0.8429	0.8322	0.8376	0.8334	0.799	0.7872	0.8379	0.8365	0.8124
TA-331	0.885	0.8381	0.8317	0.876	0.8616	0.8806	0.8664	0.8955	0.8272	0.855	0.873	0.8474	0.8665	0.8576	0.8261	0.8344	0.8624	0.859	0.8387
TA-340	0.8523	0.8211	0.8057	0.8583	0.8372	0.8658	0.8469	0.876	0.8004	0.8328	0.8523	0.8484	0.8446	0.8435	0.8046	0.7974	0.8576	0.8482	0.8137
Z3	0.8482	0.8019	0.784	0.8445	0.8236	0.8514	0.8422	0.8622	0.7965	0.8131	0.8392	0.8185	0.818	0.8262	0.8013	0.7884	0.8501	0.8373	0.794
Z154	0.8622	0.8062	0.7971	0.8501	0.8227	0.852	0.8455	0.8689	0.7913	0.8163	0.8422	0.8212	0.8293	0.8233	0.7874	0.7772	0.8431	0.8365	0.7954
Z156	0.8744	0.8296	0.8062	0.8729	0.8482	0.8815	0.8658	0.8876	0.7967	0.8526	0.8691	0.856	0.8536	0.8343	0.8242	0.8125	0.8673	0.8602	0.8195
Z135	0.8509	0.823	0.8026	0.8554	0.8314	0.8702	0.8499	0.8785	0.7892	0.8293	0.8541	0.8296	0.8314	0.8251	0.7905	0.8026	0.8488	0.8391	0.7786
Z139	0.87	0.8362	0.8181	0.8663	0.85	0.873	0.8616	0.8914	0.8056	0.8343	0.8698	0.8483	0.858	0.8468	0.8155	0.8068	0.8663	0.859	0.8166
TA-6542	0.857	0.8194	0.8029	0.8526	0.8338	0.8623	0.8573	0.8824	0.8046	0.8252	0.8468	0.8316	0.8447	0.8362	0.7981	0.7952	0.8563	0.838	0.8079
TA-197	0.8487	0.8071	0.796	0.8487	0.8265	0.8515	0.8483	0.8692	0.8101	0.8345	0.8512	0.8231	0.8306	0.8269	0.778	0.7972	0.8491	0.8417	0.806
TA-63	0.9011	0.888	0.8698	0.9048	0.89	0.8964	0.8978	0.9104	0.8697	0.8877	0.9058	0.8883	0.8852	0.8803	0.8685	0.8509	0.909	0.8965	0.8771
TA-125	0.8789	0.9148	0.8095	0.8501	0.8737	0.852	0.8521	0.8756	0.8106	0.826	0.8755	0.8434	0.8376	0.8318	0.8078	0.805	0.8492	0.88	0.8348
TA-193	0.4253	0.3779	0.3607	0.4199	0.3972	0.4452	0.4361	0.4637	0.3447	0.3746	0.4104	0.3754	0.3728	0.3969	0.3457	0.33	0.4232	0.4076	0.3458
TA-386	0.9163	0.9445	0.8819	0.8727	0.9122	0.8848	0.8928	0.9125	0.8401	0.8463	0.9058	0.8683	0.8639	0.8636	0.8359	0.8376	0.8866	0.9081	0.8606
Z140	0.8587	0.8323	0.8123	0.8627	0.8402	0.8771	0.858	0.885	0.7998	0.838	0.8624	0.8392	0.8402	0.8342	0.8013	0.811	0.8557	0.8473	0.7887
TA-126	0.9166	0.9226	0.9041	0.8698	0.8463	0.9086	0.8674	0.9128	0.8366	0.8352	0.9073	0.8313	0.846	0.8564	0.9457	0.8987	0.8654	0.858	0.8166
TA-338	0.8821	0.8556	0.8446	0.8788	0.8673	0.8869	0.8773	0.8969	0.8431	0.8635	0.8803	0.8678	0.8722	0.8592	0.831	0.8266	0.8813	0.872	0.8399
TA-419	0.8546	0.8088	0.7996	0.8526	0.8195	0.8626	0.8455	0.8793	0.8028	0.8244	0.8451	0.8358	0.8396	0.8284	0.7963	0.8019	0.8426	0.8354	0.7969
Z195	0.8613	0.811	0.8077	0.8588	0.8402	0.869	0.8605	0.88	0.7983	0.8514	0.8528	0.8353	0.8482	0.8347	0.8252	0.8133	0.8557	0.8447	0.821
TA-411	0.9208	0.853	0.838	0.9392	0.8599	0.89	0.8789	0.9181	0.8469	0.8644	0.8826	0.8961	0.8866	0.8633	0.8307	0.846	0.9322	0.8692	0.8786
TA-189	0.8965	0.9182	0.8895	0.9128	0.881	0.8914	0.8858	0.906	0.8307	0.878	0.8813	0.884	0.873	0.8683	0.8713	0.8338	0.939	0.8968	0.8641
TA-191	0.9277	0.9447	0.922	0.9439	0.9293	0.933	0.9342	0.9366	0.9438	0.9238	0.944	0.9176	0.9231	0.9183	0.9136	0.8822	0.9432	0.922	0.9248
TA-414	0.8622	0.8242	0.8193	0.8645	0.845	0.8684	0.855	0.8784	0.8327	0.8479	0.8563	0.8424	0.8489	0.8481	0.8172	0.8139	0.8632	0.8494	0.8303
Z191	0.8662	0.8286	0.8088	0.8655	0.8411	0.8733	0.866	0.8924	0.8113	0.8461	0.8675	0.848	0.8549	0.8441	0.8161	0.8043	0.8653	0.8603	0.8205
Z146	0.8738	0.8348	0.8138	0.8651	0.8468	0.8741	0.8733	0.8894	0.7956	0.8312	0.8701	0.8423	0.8416	0.8514	0.8118	0.8151	0.8576	0.8593	0.8137
Z13	0.8592	0.8174	0.8108	0.861	0.8361	0.8684	0.8611	0.877	0.8107	0.8449	0.8572	0.8293	0.8488	0.8434	0.8106	0.8062	0.8489	0.8379	0.8129
Z6	0.8549	0.8106	0.8022	0.8495	0.8373	0.8638	0.8523	0.8771	0.8015	0.833	0.8436	0.8241	0.8419	0.8299	0.7871	0.7977	0.8424	0.8319	0.7973
TA-420	0.8608	0.8094	0.8058	0.8582	0.8383	0.8664	0.8538	0.8812	0.8148	0.834	0.8497	0.8329	0.8467	0.8437	0.7872	0.8055	0.842	0.8358	0.8082
Z178	0.8563	0.82	0.8026	0.8611	0.8399	0.8686	0.8518	0.8822	0.8017	0.8362	0.8469	0.8345	0.8303	0.8388	0.795	0.8044	0.8397	0.8471	0.7991
TA-124	0.5041	0.455	0.4414	0.4974	0.4738	0.5047	0.5152	0.5242	0.4393	0.448	0.4922	0.4592	0.453	0.4716	0.4367	0.4086	0.4958	0.4863	0.4406
TA-7415	0.8934	0.8571	0.8535	0.8892	0.8693	0.8969	0.8813	0.9105	0.8401	0.8665	0.8812	0.8599	0.874	0.8703	0.8361	0.8375	0.8783	0.8748	0.8512
TA-190	0.8949	0.8774	0.8588	0.901	0.8804	0.8969	0.8948	0.906	0.8581	0.8755	0.8936	0.8875	0.8867	0.8776	0.861	0.8497	0.9001	0.8843	0.866
Z180	0.8701	0.8255	0.8204	0.8637	0.8428	0.8785	0.8627	0.8861	0.8016	0.8463	0.8633	0.8469	0.8524	0.8413	0.8157	0.8109	0.8522	0.8602	0.8236
Z29	0.8766	0.8433	0.8243	0.879	0.8577	0.8869	0.8731	0.8996	0.8425	0.8613	0.8733	0.8696	0.8763	0.867	0.8336	0.8288	0.875	0.8706	0.8397
TA-422	0.8671	0.824	0.8018	0.8713	0.8468	0.8693	0.8518	0.8779	0.8202	0.8533	0.8588	0.8467	0.8633	0.8487	0.8229	0.8091	0.8647	0.8547	0.8268
TA-160	0.8321	0.7865	0.7657	0.8213	0.7884	0.8373	0.8374	0.8505	0.7577	0.8037	0.8236	0.7985	0.8045	0.8047	0.7789	0.7545	0.8249	0.8251	0.765
TA-161	0.8074	0.7538	0.7417	0.7964	0.7787	0.8122	0.8051	0.8301	0.7267	0.7699	0.798	0.7677	0.7675	0.781	0.7469	0.7337	0.7956	0.8022	0.7424
TA-167	0.8359	0.7888	0.7782	0.8262	0.8056	0.8328	0.8272	0.8531	0.7602	0.8025	0.8299	0.798	0.7981	0.8095	0.7869	0.773	0.8265	0.829	0.7721
TA-6121	0.839	0.7944	0.7782	0.8271	0.8093	0.8478	0.8284	0.8604	0.7702	0.8006	0.8226	0.8018	0.8071	0.8121	0.7757	0.765	0.8295	0.8242	0.7767
TA-163	0.7297	0.6826	0.6711	0.7229	0.698	0.7364	0.7222	0.7397	0.6605	0.7032	0.7246	0.689	0.6902	0.6976	0.6721	0.6649	0.7225	0.7157	0.6792
TA-305	0.6559	0.6182	0.6118	0.6601	0.633	0.6687	0.659	0.6765	0.638	0.6457	0.656	0.6218	0.6478	0.6392	0.6083	0.6243	0.6585	0.6431	0.63
TA-5911	0.8593	0.8231	0.7888	0.8501	0.8303	0.8664	0.8537	0.8744	0.7896	0.8328	0.8495	0.8173	0.8194	0.8411	0.7925	0.7895	0.8486	0.8448	0.8101
TA-6123	0.8676	0.8407	0.8302	0.8489	0.8374	0.8755	0.8493	0.8852	0.8039	0.8409	0.8539	0.8302	0.8322	0.8402	0.8164	0.8034	0.8524	0.8539	0.8187
TA-5875	0.9258	0.9409	0.8666	0.9426	0.9006	0.9135	0.9372	0.9285	0.8547	0.8915	0.9404	0.8569	0.9274	0.9269	0.9124	0.8613	0.9535	0.9062	0.866
TA-6125	0.887	0.9231	0.9007	0.9177	0.9035	0.9386	0.9113	0.9438	0.899	0.9104	0.8854	0.8892	0.9046	0.9273	0.845	0.8283	0.8996	0.9379	0.8989
TA-214	0.7961	0.8307	0.7333	0.7892	0.7684	0.8195	0.8214	0.8073	0.7273	0.767	0.8208	0.7581	0.7615	0.7949	0.7338	0.7542	0.8246	0.8465	0.7439
TA-6127	0.9417	0.9177	0.8954	0.9127	0.9047	0.9163	0.9021	0.9241	0.8875	0.8995	0.9233	0.8761	0.8908	0.9269	0.8833	0.8525	0.9084	0.9169	0.8789
TA-165	0.8535	0.9244	0.7734	0.8355	0.8051	0.8426	0.8762	0.9046	0.8192	0.8156	0.9022	0.8696	0.8887	0.8056	0.9199	0.8324	0.8292	0.8655	0.8681
TA-6128	0.8774	0.8383	0.8339	0.8441	0.8424	0.8531	0.86	0.8961	0.7958	0.8275	0.8445	0.8572	0.8262	0.8303	0.828	0.8207	0.87	0.8674	0.8242
TA-192	0.8679	0.8331	0.8252	0.8715	0.8479	0.8694	0.8662	0.8849	0.8263	0.8463	0.8727	0.8525	0.851	0.8515	0.8199	0.8098	0.8742	0.8577	0.8217
TA-5879	0.8643	0.8267	0.8005	0.8574	0.8318	0.8685	0.8531	0.8757	0.7971	0.8326	0.8571	0.8165	0.8302	0.8367	0.7992	0.7977	0.8582	0.8512	0.7989
TA-6132	0.8229	0.7787	0.7585	0.8149	0.7907	0.8381	0.8271	0.8553	0.7487	0.7692	0.813	0.7828	0.7813	0.7944	0.7646	0.7379	0.8247	0.8268	0.751
TA-166	0.8868	0.8396	0.802	0.8748	0.8534	0.8541	0.8943	0.8606	0.881	0.8438	0.8751	0.8263	0.8511	0.868	0.8795	0.827	0.8704	0.8486	0.8989
TA-3	0.7996	0.7634	0.74	0.7941	0.7638	0.8072	0.7896	0.8138	0.7198	0.7676	0.7883	0.7596	0.7593	0.7757	0.7442	0.7335	0.7822	0.7867	0.7431
TA-351	0.8352	0.7893	0.7833	0.827	0.8042	0.8371	0.8253	0.849	0.7672	0.8012	0.8252	0.8029	0.8033	0.8082	0.7843	0.771	0.8289	0.8219	0.7698
TA-195	0.4575	0.411	0.3953	0.4537	0.4304	0.4777	0.4694	0.4943	0.3781	0.4085	0.4427	0.4092	0.4067	0.4304	0.3746	0.3625	0.4569	0.4409	0.3792
TA-4	0.7926	0.7597	0.7272	0.7839	0.7644	0.8046	0.7912	0.8116	0.7216	0.7634	0.7851	0.7605	0.7658	0.7738	0.7422	0.7333	0.7911	0.7845	0.7385
TA-196	0.7727	0.7267	0.6996	0.7667	0.734	0.7762	0.7661	0.787	0.6928	0.7327	0.7553	0.7346	0.7423	0.7495	0.711	0.6975	0.7669	0.7625	0.6983
TA-2	0.8115	0.7737	0.7488	0.8035	0.7815	0.8168	0.8078	0.8293	0.7442	0.7849	0.8025	0.7805	0.7847	0.792	0.7613	0.7491	0.8068	0.8045	0.7492
TA-5888	0.8512	0.8112	0.8035	0.8409	0.8221	0.8516	0.8427	0.865	0.7858	0.8159	0.8418	0.8189	0.8175	0.8244	0.7999	0.7873	0.8438	0.8369	0.7862
TA-7	0.8338	0.8017	0.7709	0.8258	0.803	0.8371	0.8242	0.8439	0.7632	0.8034	0.8239	0.8044	0.7991	0.8077	0.777	0.77	0.8335	0.8218	0.7721
TA-198	0.8099	0.8527	0.7602	0.7895	0.8314	0.8785	0.8173	0.8123	0.744	0.7864	0.8093	0.7854	0.7764	0.7836	0.7549	0.8622	0.7911	0.8419	0.7415
TA-6140	0.8686	0.8261	0.8209	0.8606	0.8458	0.8781	0.861	0.8899	0.8121	0.8441	0.8538	0.8378	0.8407	0.8481	0.8188	0.8158	0.8638	0.8656	0.813
TA-6	0.81	0.8699	0.7448	0.8174	0.779	0.8263	0.8098	0.8496	0.7393	0.8111	0.8059	0.8272	0.7825	0.7866	0.7557	0.7531	0.8329	0.7989	0.7565
TA-6155	0.876	0.8146	0.8285	0.8744	0.8192	0.9558	0.8796	0.8885	0.7818	0.8383	0.8518	0.8201	0.8205	0.839	0.9187	0.9336	0.8521	0.9043	0.8792
TA-5	0.7763	0.8485	0.7218	0.7896	0.7497	0.8805	0.7768	0.795	0.7208	0.749	0.7821	0.7437	0.7511	0.7596	0.8355	0.8536	0.7839	0.7718	0.8031
TA-1	0.8211	0.7813	0.7644	0.8147	0.7903	0.8245	0.8193	0.8387	0.7607	0.7901	0.8157	0.7896	0.7928	0.8038	0.7699	0.7635	0.8131	0.8139	0.755
TA-7417	0.8609	0.8238	0.7974	0.85	0.8257	0.8669	0.8526	0.8774	0.7918	0.8232	0.8505	0.8187	0.8234	0.8323	0.799	0.7886	0.8488	0.8463	0.7983
TA-46	0.8752	0.8668	0.8184	0.866	0.8559	0.8672	0.8755	0.8828	0.8133	0.846	0.8642	0.8476	0.8406	0.8475	0.8272	0.8098	0.8736	0.8661	0.811
TA-6158	0.862	0.8281	0.8021	0.8522	0.8314	0.8736	0.846	0.8818	0.7831	0.8248	0.8504	0.8181	0.8215	0.8336	0.8044	0.7895	0.8536	0.845	0.8046
TA-6139	0.8978	0.9172	0.9294	0.9027	0.8896	0.9516	0.8978	0.9639	0.8665	0.9124	0.874	0.8857	0.9017	0.9356	0.8656	0.8511	0.9012	0.9045	0.8783
K2	0.8995	0.9254	0.9271	0.9032	0.893	0.9405	0.9091	0.9685	0.8442	0.9184	0.8801	0.8722	0.883	0.9297	0.8707	0.8525	0.9239	0.9083	0.8803
K22	0.9088	0.9143	0.9236	0.901	0.8904	0.9409	0.9029	0.9636	0.843	0.9087	0.875	0.8598	0.8694	0.9231	0.8312	0.8507	0.8938	0.9097	0.8703
K26	0.8837	0.9339	0.9344	0.9034	0.9048	0.9515	0.9046	0.9573	0.8229	0.8719	0.8596	0.8987	0.8629	0.9107	0.8777	0.8291	0.8861	0.8979	0.8856
K27	0.9035	0.9481	0.9513	0.9219	0.9243	0.9617	0.9246	0.9665	0.8524	0.8946	0.8826	0.9223	0.8882	0.9288	0.9052	0.8612	0.9059	0.9179	0.9092
KE06	0.9457	0.9406	0.9155	0.9266	0.9169	0.9491	0.9113	0.9499	0.847	0.9026	0.9128	0.8804	0.9036	0.9026	0.9191	0.8401	0.9014	0.924	0.8924
KE23	0.9085	0.9475	0.9345	0.9047	0.9135	0.9551	0.9106	0.9656	0.8557	0.913	0.8812	0.922	0.8923	0.9239	0.8964	0.8532	0.9096	0.9199	0.9133
RM02	0.8865	0.9091	0.9246	0.8925	0.8728	0.938	0.8962	0.9625	0.8334	0.8953	0.8628	0.861	0.8666	0.9233	0.8513	0.8189	0.8881	0.8937	0.885
TA-5607	0.8905	0.9175	0.9262	0.8961	0.8883	0.9588	0.8914	0.9589	0.8565	0.8779	0.8646	0.8686	0.8631	0.9231	0.8284	0.8154	0.8894	0.9019	0.8732
TA-5905	0.8984	0.9147	0.9249	0.8998	0.8794	0.9568	0.8944	0.9644	0.8472	0.8998	0.8736	0.8721	0.8719	0.934	0.8641	0.8599	0.9003	0.9122	0.8808
TA-6147	0.8326	0.7934	0.7741	0.8216	0.8015	0.8408	0.8235	0.8559	0.7655	0.7982	0.8174	0.7944	0.8039	0.8101	0.7675	0.7635	0.8252	0.8249	0.7652
TA-6187	0.8924	0.9155	0.9187	0.8999	0.8787	0.939	0.8975	0.9626	0.8312	0.8641	0.8698	0.8659	0.8646	0.9145	0.845	0.8359	0.8919	0.8975	0.8622
TA-6190	0.8954	0.9112	0.8843	0.8882	0.8812	0.959	0.8979	0.9594	0.8275	0.9034	0.8675	0.8734	0.8687	0.9253	0.8222	0.8149	0.8821	0.8999	0.8739
TA-6194	0.894	0.9133	0.9127	0.8996	0.8801	0.9515	0.897	0.964	0.8354	0.884	0.8702	0.8573	0.8677	0.9183	0.8351	0.8435	0.8922	0.9011	0.872
TA-6195	0.9039	0.9131	0.9321	0.9018	0.9114	0.9592	0.9029	0.9632	0.8576	0.9128	0.8778	0.9048	0.8871	0.9329	0.8956	0.8539	0.9001	0.9131	0.9019
TA-6197	0.8893	0.909	0.9037	0.9074	0.8961	0.9507	0.8892	0.9575	0.8528	0.9083	0.8642	0.8858	0.8675	0.9216	0.9009	0.8611	0.8896	0.9052	0.8769
TA-6198	0.8539	0.8799	0.876	0.8526	0.8535	0.9135	0.8649	0.9078	0.8013	0.8753	0.8308	0.821	0.8351	0.8881	0.8181	0.8117	0.8575	0.8656	0.8298
TA-6199	0.8952	0.9206	0.9233	0.9016	0.8834	0.9486	0.9075	0.9662	0.8486	0.8864	0.8725	0.8735	0.8796	0.924	0.858	0.8436	0.8924	0.8968	0.878
TA-6201	0.887	0.9042	0.9215	0.8874	0.9042	0.9532	0.8906	0.9609	0.8299	0.882	0.8747	0.8569	0.8548	0.9054	0.8388	0.8341	0.8873	0.9305	0.8569
TA-6204	0.8888	0.8866	0.9079	0.8855	0.857	0.927	0.8955	0.9577	0.8246	0.869	0.8568	0.8641	0.859	0.9148	0.8335	0.8422	0.8848	0.8935	0.8526
TA-6207	0.8863	0.9105	0.9104	0.8899	0.8708	0.9503	0.898	0.954	0.8269	0.8942	0.8608	0.8422	0.8667	0.9149	0.8381	0.8286	0.8841	0.8935	0.8498
TA-6208	0.889	0.9103	0.9217	0.9075	0.87	0.9491	0.8853	0.9555	0.8394	0.9037	0.8531	0.8622	0.8573	0.9213	0.8825	0.8291	0.8812	0.9011	0.8494
TA-6209	0.894	0.9097	0.9127	0.8911	0.8762	0.9486	0.8938	0.9262	0.849	0.8949	0.8689	0.8936	0.8665	0.912	0.8263	0.8367	0.8897	0.8994	0.8622
TA-6210	0.8808	0.9098	0.9166	0.889	0.8772	0.9435	0.8811	0.9586	0.8287	0.8739	0.8561	0.8554	0.8578	0.9257	0.8434	0.8311	0.8818	0.8879	0.8654
TA-6211	0.8963	0.9037	0.8801	0.8843	0.8727	0.9495	0.8865	0.9605	0.8293	0.8713	0.857	0.8467	0.8581	0.9172	0.8468	0.8365	0.8815	0.8967	0.8462
TA-6212	0.9064	0.9216	0.9246	0.9043	0.8855	0.9453	0.9036	0.9664	0.8528	0.897	0.882	0.8765	0.8838	0.9286	0.8721	0.8641	0.904	0.9098	0.8784
TA-6213	0.8893	0.9064	0.8911	0.8926	0.8722	0.9527	0.884	0.9598	0.8394	0.8883	0.8638	0.8691	0.86	0.9088	0.8598	0.82	0.8829	0.9007	0.8608
TA-6216	0.8877	0.9007	0.8933	0.8836	0.8763	0.9487	0.8916	0.9553	0.8226	0.9021	0.8578	0.8607	0.8525	0.9165	0.8223	0.8189	0.8862	0.8923	0.8575
TA-6219	0.8991	0.908	0.9047	0.8843	0.883	0.9552	0.8947	0.9624	0.8203	0.8735	0.8629	0.866	0.8582	0.917	0.8203	0.8341	0.8996	0.8925	0.8613
TA-6220	0.9122	0.9245	0.9316	0.9232	0.9022	0.9379	0.9149	0.9662	0.8503	0.9084	0.8855	0.8857	0.8828	0.9336	0.8609	0.8595	0.9097	0.9156	0.9054
TA-6222	0.8957	0.9049	0.914	0.8913	0.8862	0.9463	0.8853	0.9615	0.8374	0.9131	0.8622	0.8684	0.8631	0.9147	0.8475	0.8241	0.8891	0.895	0.8735
TA-6223	0.8896	0.9138	0.8807	0.8924	0.8684	0.9573	0.8959	0.959	0.8198	0.8953	0.8601	0.8575	0.8594	0.92	0.8469	0.8155	0.884	0.8921	0.8716
TA-6224	0.9058	0.9224	0.9198	0.9059	0.8916	0.9642	0.9079	0.9675	0.8539	0.9156	0.8811	0.8866	0.8781	0.9184	0.8536	0.8544	0.9013	0.9127	0.8785
TA-6225	0.901	0.9234	0.9319	0.9089	0.8928	0.9583	0.9116	0.9666	0.8418	0.9106	0.9008	0.8803	0.903	0.9255	0.8878	0.8663	0.9046	0.907	0.9042
TA-6228	0.8859	0.9051	0.9134	0.892	0.875	0.9468	0.9008	0.9615	0.8422	0.8947	0.8698	0.8501	0.8661	0.9221	0.8447	0.8309	0.8828	0.8987	0.8606
TA-6230	0.8861	0.8966	0.9062	0.881	0.8671	0.943	0.8769	0.9492	0.811	0.8774	0.8518	0.8438	0.8508	0.9087	0.8309	0.8123	0.8801	0.8849	0.8485
TA-6233	0.8923	0.9142	0.9197	0.8971	0.8819	0.9587	0.9004	0.9575	0.8341	0.8839	0.8699	0.8761	0.8628	0.9073	0.8829	0.8366	0.8907	0.8919	0.8936
TA-6234	0.9074	0.9285	0.9174	0.911	0.8995	0.9625	0.9099	0.9681	0.8748	0.9102	0.8854	0.8859	0.8881	0.9466	0.8492	0.8801	0.9	0.9162	0.8915
TA-6235	0.8897	0.9054	0.8911	0.8854	0.868	0.9529	0.8947	0.9603	0.8189	0.878	0.8594	0.8528	0.8575	0.9125	0.8441	0.822	0.8838	0.8936	0.8741
TA-6236	0.9037	0.9201	0.9092	0.9013	0.8929	0.9546	0.9034	0.9648	0.8391	0.8946	0.8782	0.8849	0.8815	0.9172	0.8705	0.8475	0.9226	0.9102	0.8861
TA-6237	0.8869	0.8997	0.8986	0.8855	0.8722	0.9357	0.8914	0.9522	0.8317	0.9068	0.8594	0.8479	0.8512	0.9108	0.8375	0.8306	0.8877	0.8922	0.8476
TA-6238	0.7355	0.6985	0.6736	0.7271	0.7116	0.7579	0.7382	0.7713	0.6666	0.6925	0.7185	0.681	0.6986	0.7147	0.6623	0.6527	0.7259	0.7166	0.6686
TA-6239	0.8868	0.9108	0.8945	0.9081	0.8741	0.9551	0.8866	0.9589	0.8314	0.8755	0.8597	0.8863	0.8609	0.9226	0.8708	0.8449	0.8808	0.9032	0.8725
TA-6242	0.904	0.927	0.9288	0.9079	0.8958	0.9479	0.9088	0.9637	0.8676	0.9124	0.8801	0.8809	0.8855	0.935	0.8714	0.8514	0.9231	0.9184	0.8742
TA-6243	0.9045	0.9209	0.9314	0.9038	0.8894	0.9506	0.9006	0.9632	0.8534	0.9023	0.8825	0.8601	0.8778	0.9126	0.8346	0.8586	0.9042	0.9042	0.8936
TA-6244	0.9015	0.917	0.9151	0.8987	0.9216	0.9554	0.9028	0.9629	0.8631	0.9051	0.8742	0.8558	0.8704	0.9112	0.8644	0.8715	0.8965	0.9107	0.8783
TA-6245	0.9055	0.9156	0.9372	0.8981	0.924	0.9593	0.9098	0.9642	0.8552	0.9167	0.884	0.918	0.8915	0.9305	0.8957	0.8551	0.9046	0.9182	0.8918
TA-6246	0.9056	0.9071	0.9309	0.9053	0.8929	0.9583	0.9065	0.9636	0.849	0.8861	0.876	0.9103	0.891	0.9183	0.8883	0.847	0.9028	0.9116	0.9043
TA-6247	0.9044	0.9225	0.9251	0.9056	0.887	0.9521	0.9077	0.9622	0.8592	0.9016	0.8849	0.8739	0.8706	0.9296	0.8935	0.8501	0.9061	0.9089	0.88
TA-6248	0.8971	0.9034	0.9119	0.9213	0.88	0.9589	0.9125	0.9621	0.841	0.8826	0.8756	0.8725	0.8714	0.9217	0.8738	0.8544	0.8925	0.9042	0.8775
TA-6250	0.8971	0.9232	0.9279	0.8968	0.8739	0.9523	0.8907	0.9626	0.856	0.8874	0.873	0.8812	0.8695	0.9152	0.8406	0.8424	0.8895	0.9031	0.8801
TA-6253	0.902	0.9458	0.9149	0.8994	0.9019	0.9546	0.9012	0.9654	0.8488	0.8852	0.876	0.892	0.8732	0.9245	0.8856	0.8357	0.895	0.9094	0.8769
TA-6254	0.9091	0.9224	0.9213	0.9077	0.8953	0.9622	0.9195	0.9673	0.8443	0.917	0.8866	0.8881	0.887	0.9323	0.8752	0.8579	0.9298	0.9127	0.8888
TA-6255	0.9043	0.9162	0.9203	0.902	0.8913	0.957	0.9061	0.9662	0.8415	0.9154	0.8759	0.8731	0.8796	0.9278	0.8734	0.8585	0.9018	0.9101	0.8816
TA-6256	0.8924	0.9116	0.9071	0.8956	0.8795	0.9406	0.8993	0.9639	0.8444	0.8954	0.8791	0.8597	0.861	0.9348	0.8603	0.8424	0.8942	0.912	0.8635
TA-6257	0.893	0.9098	0.9204	0.8894	0.8783	0.955	0.9028	0.9621	0.8344	0.8849	0.8632	0.8693	0.8698	0.9136	0.8491	0.8406	0.8907	0.8929	0.8727
TA-6258	0.9033	0.929	0.9059	0.9033	0.8878	0.9603	0.9017	0.9657	0.8396	0.8994	0.8796	0.8748	0.8784	0.9331	0.8525	0.8682	0.892	0.9084	0.8874
TA-6259	0.8884	0.9036	0.9186	0.8944	0.8777	0.9391	0.8941	0.9466	0.841	0.8998	0.8701	0.8753	0.8905	0.9111	0.8626	0.8443	0.8902	0.8986	0.86
TA-6260	0.8998	0.9014	0.9255	0.8923	0.8795	0.9542	0.8939	0.9579	0.8408	0.8691	0.8658	0.8823	0.8975	0.9127	0.8321	0.8298	0.8898	0.8993	0.86
TA-6262	0.8929	0.9037	0.8991	0.8923	0.8866	0.9502	0.9002	0.9627	0.8265	0.8857	0.8679	0.8603	0.8682	0.9209	0.8708	0.855	0.8928	0.9008	0.8617
TA-6263	0.8951	0.9217	0.922	0.8983	0.8869	0.9376	0.9038	0.967	0.8352	0.9147	0.8742	0.8653	0.8768	0.9256	0.8651	0.8449	0.9207	0.9038	0.875
TA-6264	0.9455	0.9253	0.8969	0.9478	0.9368	0.9233	0.9401	0.928	0.896	0.8997	0.9382	0.9095	0.9043	0.8978	0.884	0.8817	0.941	0.9244	0.869
TA-6265	0.9054	0.9155	0.9308	0.907	0.8888	0.9459	0.9077	0.9686	0.8462	0.9012	0.8799	0.8827	0.874	0.9265	0.8863	0.8566	0.9055	0.9122	0.8901
TA-6266	0.902	0.9088	0.9101	0.8945	0.8801	0.9573	0.8878	0.9585	0.8344	0.9126	0.8684	0.874	0.8737	0.9121	0.821	0.8331	0.8947	0.898	0.8618
TA-6267	0.9039	0.9205	0.9136	0.9009	0.9079	0.9575	0.9167	0.9665	0.8477	0.8968	0.8819	0.8788	0.8798	0.9296	0.85	0.8479	0.9235	0.9105	0.8843
TA-10	0.9107	0.8978	0.8622	0.9138	0.8985	0.8797	0.9046	0.8885	0.8362	0.8739	0.9042	0.8681	0.9128	0.8764	0.8781	0.7872	0.9103	0.8784	0.909
TA-100	0.9237	0.9124	0.9258	0.9455	0.9235	0.924	0.9457	0.9429	0.9113	0.9104	0.9554	0.912	0.9472	0.9011	0.9427	0.8744	0.9609	0.9501	0.9613
TA-101	0.9316	0.9404	0.8931	0.9463	0.9203	0.9099	0.9313	0.9297	0.9223	0.9034	0.9283	0.9238	0.9199	0.9161	0.9157	0.8522	0.9329	0.9222	0.8814
TA-102	0.96	0.9075	0.9018	0.943	0.9345	0.9244	0.9347	0.9371	0.9375	0.9173	0.9177	0.9475	0.9261	0.9407	0.9056	0.8957	0.9629	0.9278	0.9034
TA-103	0.952	0.922	0.9037	0.9426	0.9235	0.9295	0.9271	0.9448	0.8997	0.9217	0.946	0.9302	0.9097	0.9327	0.9289	0.8856	0.9504	0.9326	0.9395
TA-104	0.9527	0.9093	0.9102	0.9546	0.9287	0.9313	0.9223	0.9402	0.9339	0.8903	0.9361	0.9279	0.899	0.9047	0.9499	0.8887	0.9448	0.9325	0.956
TA-105	0.9338	0.946	0.8622	0.9471	0.9337	0.9213	0.9326	0.9307	0.8828	0.9159	0.9396	0.9284	0.9095	0.9353	0.9279	0.8654	0.9556	0.9277	0.9297
TA-106	0.9235	0.9346	0.8988	0.9328	0.9183	0.9116	0.9305	0.9256	0.8716	0.8971	0.9365	0.9117	0.9071	0.9035	0.908	0.8624	0.9338	0.9176	0.9148
TA-107	0.9394	0.9288	0.8998	0.9228	0.9131	0.9098	0.9189	0.9271	0.8545	0.9055	0.9287	0.8897	0.8894	0.8937	0.9188	0.8944	0.9159	0.9173	0.9275
TA-108	0.9219	0.9342	0.9053	0.9209	0.913	0.913	0.9166	0.926	0.8077	0.9011	0.9259	0.9077	0.8979	0.8825	0.8659	0.886	0.9328	0.9082	0.9431
TA-109	0.9411	0.9243	0.8733	0.9281	0.8797	0.8973	0.8889	0.9079	0.9098	0.8891	0.8841	0.9003	0.889	0.906	0.8832	0.8563	0.9001	0.9158	0.9095
TA-11	0.8696	0.8889	0.826	0.9009	0.8671	0.8612	0.8808	0.8746	0.8579	0.8446	0.8849	0.8998	0.8447	0.8723	0.8253	0.8172	0.8827	0.8709	0.8243
TA-110	0.9538	0.9369	0.8954	0.9424	0.8994	0.9137	0.9058	0.9247	0.9289	0.9047	0.9064	0.916	0.9067	0.9238	0.9058	0.8813	0.9178	0.9294	0.9279
TA-111	0.9224	0.8968	0.9043	0.9311	0.9206	0.916	0.9171	0.9255	0.8883	0.8893	0.936	0.9231	0.9177	0.9185	0.9115	0.9046	0.9354	0.9251	0.9395
TA-112	0.9346	0.9193	0.9205	0.94	0.9409	0.9068	0.9133	0.9564	0.9105	0.8777	0.9215	0.8951	0.8992	0.9175	0.8911	0.8938	0.9326	0.9402	0.8945
TA-113	0.8859	0.9068	0.8657	0.9023	0.8872	0.8737	0.8898	0.893	0.874	0.8733	0.9019	0.8817	0.8883	0.864	0.8675	0.8387	0.9176	0.8971	0.8661
TA-115	0.9339	0.9361	0.8817	0.9127	0.9026	0.9076	0.9162	0.9177	0.8562	0.8997	0.9218	0.8915	0.8712	0.881	0.9022	0.8438	0.9309	0.9087	0.9176
TA-116	0.9006	0.9297	0.8882	0.9226	0.9094	0.9088	0.904	0.9163	0.8666	0.8948	0.9245	0.8773	0.8757	0.8838	0.9047	0.8402	0.9349	0.9132	0.9034
TA-117	0.9048	0.9058	0.9127	0.9207	0.919	0.9072	0.9236	0.9299	0.8657	0.8841	0.9252	0.9135	0.9001	0.9055	0.8884	0.8919	0.9306	0.9102	0.908
TA-118	0.8949	0.9157	0.8848	0.904	0.9153	0.922	0.915	0.9262	0.8909	0.8989	0.9321	0.8995	0.8894	0.8512	0.8907	0.8578	0.9585	0.9089	0.8664
TA-119	0.9273	0.9347	0.8868	0.9464	0.9114	0.9064	0.8981	0.9178	0.8638	0.9094	0.9358	0.8789	0.8883	0.8797	0.9378	0.8741	0.9284	0.923	0.9368
TA-12	0.9227	0.9336	0.8831	0.9392	0.9154	0.9039	0.9255	0.9209	0.916	0.8975	0.9235	0.9193	0.9157	0.9105	0.9108	0.8495	0.9211	0.9126	0.8688
TA-120	0.931	0.9189	0.8667	0.916	0.9024	0.8911	0.9165	0.9054	0.9083	0.8731	0.8838	0.9306	0.8869	0.9037	0.8874	0.8691	0.894	0.8962	0.9098
TA-121	0.9353	0.8677	0.8975	0.914	0.8987	0.8843	0.9353	0.9046	0.8725	0.8767	0.9349	0.8942	0.8811	0.9086	0.9091	0.8261	0.8894	0.9152	0.9307
TA-122	0.9238	0.8896	0.8894	0.9386	0.9186	0.9072	0.933	0.917	0.9247	0.9003	0.9316	0.9199	0.8901	0.9199	0.9401	0.8694	0.9086	0.9193	0.8876
TA-123	0.9628	0.8788	0.9172	0.9262	0.9121	0.8963	0.9515	0.9222	0.9239	0.892	0.9472	0.9323	0.8903	0.9386	0.928	0.8438	0.9099	0.9319	0.947
TA-129	0.9113	0.9232	0.8751	0.9254	0.8979	0.9034	0.9212	0.9135	0.9175	0.8935	0.9516	0.9082	0.874	0.8912	0.8966	0.8558	0.925	0.9129	0.8972
TA-130	0.892	0.8989	0.8467	0.8998	0.8769	0.8614	0.896	0.8787	0.8859	0.8732	0.9018	0.8677	0.8781	0.896	0.9096	0.8206	0.8983	0.8804	0.8782
TA-14	0.9211	0.9219	0.8728	0.9331	0.9041	0.906	0.9118	0.9198	0.9141	0.8782	0.8996	0.9324	0.8803	0.8955	0.9074	0.86	0.9249	0.9022	0.8864
TA-15	0.9296	0.9314	0.869	0.9289	0.9077	0.905	0.9164	0.9117	0.8095	0.88	0.9193	0.8712	0.908	0.8717	0.9339	0.8167	0.9427	0.9083	0.8549
TA-16	0.9184	0.9375	0.8892	0.9357	0.9059	0.9093	0.9017	0.9277	0.8791	0.8858	0.9293	0.9079	0.8922	0.9037	0.918	0.8482	0.9289	0.9165	0.9186
TA-17	0.9453	0.9453	0.9012	0.9275	0.9207	0.9061	0.9209	0.9192	0.8824	0.8952	0.9328	0.8923	0.9118	0.9093	0.9265	0.8608	0.9513	0.9193	0.8868
TA-170	0.9486	0.9263	0.8714	0.9135	0.9059	0.8853	0.9001	0.9078	0.8714	0.89	0.9187	0.8673	0.91	0.8904	0.8984	0.8698	0.9365	0.9063	0.8848
TA-172	0.918	0.918	0.8662	0.9027	0.8897	0.8779	0.8905	0.8881	0.8477	0.8624	0.9062	0.8561	0.8834	0.8756	0.8953	0.8233	0.9273	0.8912	0.8525
TA-173	0.9709	0.9337	0.9272	0.9589	0.909	0.9137	0.9364	0.9311	0.8979	0.9114	0.9318	0.8944	0.9481	0.9666	0.9283	0.9157	0.9645	0.9359	0.9098
TA-174	0.8955	0.9143	0.9038	0.9123	0.8966	0.8787	0.9334	0.9081	0.9107	0.8759	0.9068	0.9245	0.9175	0.8825	0.9076	0.86	0.8926	0.9077	0.9284
TA-175	0.9144	0.9353	0.9256	0.9291	0.9154	0.8976	0.9502	0.9296	0.9279	0.8974	0.9272	0.9445	0.9353	0.9037	0.927	0.8836	0.9112	0.9273	0.9459
TA-176	0.9115	0.8779	0.9031	0.9283	0.8973	0.8966	0.9237	0.9079	0.8972	0.8687	0.9339	0.8938	0.9192	0.9046	0.9262	0.8634	0.9112	0.9079	0.9346
TA-177	0.9552	0.9332	0.8734	0.9334	0.9162	0.914	0.9421	0.9264	0.8493	0.904	0.9254	0.9257	0.9165	0.9163	0.9356	0.8873	0.9263	0.9332	0.9521
TA-178	0.9216	0.8996	0.9207	0.9419	0.9195	0.9201	0.9417	0.9387	0.9056	0.9044	0.9528	0.9066	0.9449	0.8964	0.9384	0.8662	0.9591	0.9473	0.9599
TA-179	0.8792	0.8605	0.8773	0.9068	0.8782	0.8803	0.9083	0.8986	0.8629	0.8671	0.9217	0.863	0.9115	0.8505	0.9048	0.8181	0.928	0.9111	0.9287
TA-18	0.9561	0.887	0.9245	0.9219	0.9076	0.9055	0.9465	0.9267	0.8536	0.8935	0.924	0.885	0.9064	0.904	0.8702	0.8359	0.9289	0.9117	0.9482
TA-180	0.9007	0.8552	0.8277	0.9009	0.881	0.8747	0.9012	0.8886	0.896	0.8527	0.8933	0.8705	0.8865	0.882	0.9071	0.822	0.9318	0.8825	0.8348
TA-181	0.9343	0.8879	0.8658	0.9308	0.9149	0.9078	0.9337	0.9237	0.9309	0.8868	0.9221	0.9058	0.9198	0.9188	0.9377	0.8595	0.9577	0.9169	0.8731
TA-182	0.9364	0.8884	0.8605	0.8969	0.9232	0.8738	0.888	0.8846	0.8971	0.8553	0.8476	0.8559	0.9082	0.8537	0.8997	0.8277	0.9016	0.8929	0.8694
TA-183	0.9217	0.911	0.8902	0.9025	0.9109	0.9233	0.9053	0.9061	0.8121	0.8962	0.9038	0.885	0.8687	0.8915	0.9333	0.8321	0.9082	0.8881	0.8683
TA-19	0.9462	0.8699	0.8416	0.9223	0.9046	0.8934	0.9175	0.907	0.8819	0.8745	0.927	0.896	0.8976	0.9233	0.9251	0.868	0.9154	0.9201	0.9293
TA-199	0.9567	0.944	0.8972	0.9445	0.9107	0.9029	0.9386	0.9274	0.9283	0.9152	0.9362	0.9458	0.9057	0.9261	0.9176	0.8841	0.907	0.9195	0.8957
TA-20	0.8699	0.8275	0.8002	0.8598	0.8387	0.8282	0.8476	0.8611	0.8331	0.8381	0.8306	0.8539	0.8218	0.8444	0.8305	0.8009	0.8604	0.8529	0.8239
TA-200	0.9052	0.9243	0.8825	0.9232	0.9147	0.8993	0.9196	0.9114	0.912	0.88	0.8996	0.9212	0.8895	0.9123	0.8928	0.8585	0.9013	0.9263	0.907
TA-201	0.9434	0.9264	0.8678	0.9304	0.8748	0.8976	0.8877	0.9068	0.9169	0.8884	0.8785	0.9005	0.8858	0.9077	0.8845	0.8524	0.8972	0.9166	0.9094
TA-202	0.943	0.9433	0.8986	0.9529	0.9542	0.9201	0.9417	0.9337	0.8714	0.8975	0.9373	0.9191	0.9185	0.9276	0.9239	0.8911	0.9595	0.9252	0.8879
TA-203	0.9572	0.9313	0.9251	0.93	0.9098	0.9124	0.9336	0.9109	0.8503	0.9076	0.9204	0.9082	0.9045	0.9032	0.9268	0.8834	0.9308	0.9073	0.954
TA-204	0.9502	0.895	0.9307	0.9482	0.96	0.9215	0.9447	0.9213	0.8686	0.9168	0.9404	0.917	0.9153	0.921	0.9534	0.8489	0.9606	0.9367	0.9605
TA-205	0.942	0.8793	0.9122	0.9203	0.9064	0.8936	0.9285	0.9021	0.8344	0.877	0.9353	0.9065	0.9086	0.851	0.9203	0.8336	0.923	0.9187	0.9466
TA-206	0.9505	0.8847	0.8888	0.9283	0.9169	0.9148	0.9346	0.9165	0.8443	0.8976	0.9417	0.9141	0.9181	0.9011	0.9323	0.8351	0.9183	0.9143	0.8879
TA-207	0.95	0.8993	0.9173	0.9434	0.9668	0.9292	0.9369	0.9345	0.8556	0.912	0.9556	0.9246	0.9146	0.9116	0.9365	0.8575	0.933	0.9377	0.9628
TA-208	0.9686	0.8954	0.8827	0.9423	0.9635	0.9126	0.9367	0.9269	0.8557	0.9107	0.9302	0.9209	0.9255	0.8672	0.9433	0.8915	0.9352	0.9161	0.9591
TA-209	0.9443	0.8795	0.8623	0.9229	0.9574	0.9135	0.9392	0.9183	0.8253	0.8877	0.9408	0.8914	0.8931	0.9041	0.9334	0.8683	0.9538	0.9035	0.951
TA-21	0.9453	0.9163	0.8793	0.9294	0.9048	0.8871	0.9285	0.9229	0.8522	0.8787	0.926	0.8801	0.9011	0.8928	0.93	0.846	0.925	0.9046	0.9391
TA-210	0.9667	0.9398	0.8933	0.9302	0.9616	0.9215	0.9387	0.9196	0.8634	0.903	0.9485	0.9047	0.9174	0.867	0.937	0.89	0.9572	0.9289	0.9331
TA-211	0.9609	0.8855	0.9222	0.9389	0.9138	0.898	0.9388	0.9216	0.8377	0.8853	0.9426	0.8987	0.9021	0.8997	0.9123	0.8798	0.9215	0.9084	0.9569
TA-212	0.9472	0.8855	0.8779	0.935	0.9143	0.9195	0.9313	0.9134	0.8522	0.9058	0.9215	0.8988	0.913	0.8639	0.9487	0.8818	0.9496	0.9293	0.9567
TA-22	0.9255	0.9287	0.8821	0.9353	0.9597	0.9016	0.9565	0.9257	0.8622	0.8917	0.9236	0.8884	0.9129	0.9214	0.9361	0.8636	0.9308	0.9102	0.9533
TA-229	0.9206	0.9104	0.9314	0.9342	0.9299	0.9169	0.9522	0.9461	0.9276	0.9233	0.9397	0.8993	0.9192	0.9002	0.9268	0.866	0.9448	0.9328	0.9436
TA-23	0.9368	0.9486	0.8794	0.956	0.9213	0.9114	0.9092	0.9288	0.8492	0.9034	0.9502	0.8921	0.8848	0.9078	0.8631	0.8353	0.9564	0.9206	0.8874
TA-230	0.904	0.9168	0.877	0.9237	0.8954	0.9036	0.9056	0.9086	0.8567	0.8976	0.9512	0.8727	0.8882	0.8776	0.9312	0.8421	0.9526	0.9064	0.9358
TA-231	0.9045	0.8629	0.863	0.8972	0.891	0.8991	0.9023	0.8973	0.9114	0.8621	0.911	0.8824	0.8994	0.8887	0.8634	0.8326	0.908	0.8923	0.8793
TA-234	0.9077	0.8612	0.8704	0.9392	0.8976	0.9086	0.897	0.9167	0.8734	0.8868	0.9241	0.8892	0.8829	0.8726	0.8729	0.8417	0.921	0.9046	0.8631
TA-235	0.9388	0.9295	0.8825	0.9307	0.9117	0.8993	0.9431	0.9183	0.8401	0.8825	0.9109	0.8776	0.9039	0.9024	0.9136	0.837	0.918	0.9369	0.8641
TA-236	0.8006	0.8487	0.8605	0.8734	0.8636	0.8456	0.8596	0.8147	0.7535	0.802	0.8179	0.8214	0.8609	0.7902	0.8277	0.741	0.8202	0.8109	0.8002
TA-237	0.9037	0.9231	0.8648	0.9134	0.8849	0.893	0.9011	0.9019	0.8424	0.8705	0.9441	0.8874	0.8796	0.8622	0.862	0.8361	0.9041	0.8978	0.8797
TA-238	0.8994	0.9018	0.8622	0.8933	0.867	0.8568	0.8596	0.921	0.7827	0.8945	0.8369	0.8552	0.8652	0.8716	0.911	0.8618	0.8794	0.8977	0.8674
TA-239	0.942	0.9342	0.9071	0.9252	0.9144	0.9119	0.9323	0.9003	0.8836	0.8844	0.9313	0.8953	0.8899	0.8976	0.8871	0.8435	0.9212	0.9245	0.8818
TA-24	0.9239	0.9402	0.9	0.9311	0.9225	0.9142	0.9365	0.923	0.9215	0.8967	0.932	0.9078	0.9318	0.9136	0.8789	0.8403	0.9174	0.9085	0.9503
TA-240	0.9261	0.8803	0.8795	0.9337	0.9055	0.9083	0.9148	0.9181	0.8583	0.8922	0.9077	0.8804	0.8809	0.885	0.874	0.849	0.9263	0.9042	0.9032
TA-241	0.9112	0.9021	0.8761	0.8931	0.9002	0.9135	0.8945	0.8971	0.7946	0.885	0.8925	0.8712	0.8537	0.8787	0.9209	0.8148	0.899	0.8769	0.8495
TA-242	0.9209	0.9166	0.8644	0.9164	0.9032	0.9085	0.9094	0.9047	0.8808	0.8847	0.8799	0.8677	0.8677	0.8797	0.8945	0.8798	0.9201	0.8951	0.8925
TA-243	0.9049	0.897	0.8395	0.8966	0.868	0.8825	0.8892	0.882	0.8223	0.832	0.8897	0.8494	0.8641	0.8613	0.8693	0.7985	0.8993	0.8748	0.8515
TA-244	0.9294	0.9101	0.9069	0.934	0.9202	0.9215	0.9357	0.928	0.8707	0.9045	0.9385	0.898	0.9188	0.8941	0.9146	0.8677	0.9296	0.8998	0.9113
TA-245	0.9332	0.9519	0.8676	0.9449	0.9441	0.9193	0.9354	0.9378	0.9043	0.9062	0.9209	0.8977	0.9484	0.8924	0.9438	0.8743	0.9367	0.9392	0.919
TA-246	0.9199	0.9205	0.902	0.9445	0.9293	0.9286	0.9423	0.937	0.8807	0.9239	0.954	0.9292	0.9437	0.9283	0.9421	0.8819	0.9286	0.9476	0.8964
TA-247	0.9138	0.8959	0.8986	0.9356	0.9118	0.9216	0.9329	0.9237	0.867	0.9041	0.936	0.898	0.8945	0.9189	0.8982	0.8966	0.9357	0.9249	0.9403
TA-248	0.9429	0.9344	0.8821	0.9302	0.9065	0.9212	0.9282	0.9235	0.8686	0.8686	0.9298	0.8931	0.904	0.9025	0.9128	0.8474	0.9363	0.916	0.8942
TA-249	0.824	0.8538	0.8143	0.8402	0.8285	0.8247	0.8545	0.8395	0.8426	0.8157	0.8466	0.8132	0.8238	0.8122	0.7872	0.7549	0.8486	0.8182	0.8648
TA-25	0.926	0.9323	0.8867	0.9413	0.9043	0.9199	0.9334	0.9305	0.9258	0.8963	0.9304	0.8807	0.8981	0.8982	0.9405	0.8634	0.9183	0.9188	0.955
TA-250	0.8715	0.9036	0.879	0.8942	0.8735	0.8733	0.9016	0.8873	0.7937	0.861	0.9104	0.8636	0.8755	0.8219	0.8971	0.8517	0.9288	0.8869	0.9335
TA-251	0.9075	0.9512	0.8671	0.932	0.9069	0.9095	0.9415	0.9104	0.8561	0.8949	0.92	0.9253	0.9135	0.9048	0.8859	0.8572	0.9259	0.9102	0.8872
TA-252	0.9668	0.9463	0.8976	0.9489	0.9325	0.9284	0.9457	0.9339	0.9202	0.9183	0.9403	0.9568	0.9276	0.9002	0.9363	0.8844	0.9634	0.9446	0.9356
TA-253	0.944	0.9354	0.8793	0.9373	0.9141	0.9134	0.925	0.926	0.8508	0.8886	0.9327	0.9137	0.8629	0.8892	0.9234	0.8883	0.9022	0.9019	0.8869
TA-254	0.9118	0.9355	0.9157	0.9309	0.9293	0.9474	0.9081	0.9312	0.8604	0.9063	0.9023	0.9034	0.9042	0.9274	0.9381	0.8615	0.9317	0.9077	0.8796
TA-255	0.9438	0.8983	0.9073	0.9409	0.9246	0.9246	0.9228	0.9431	0.8943	0.9111	0.9426	0.9071	0.8675	0.9189	0.9089	0.9052	0.9388	0.9365	0.9039
TA-256	0.9532	0.8875	0.8889	0.9355	0.9161	0.9079	0.926	0.9186	0.8278	0.8999	0.9315	0.8889	0.9129	0.8997	0.9372	0.9056	0.944	0.9303	0.8833
TA-257	0.9457	0.9365	0.9041	0.9436	0.9121	0.9175	0.9299	0.9261	0.852	0.8931	0.9318	0.8896	0.9238	0.8878	0.9099	0.8701	0.9383	0.9176	0.94
TA-258	0.9515	0.9431	0.9358	0.9597	0.9427	0.9368	0.9519	0.9502	0.9123	0.9267	0.9361	0.9661	0.9301	0.933	0.9464	0.9162	0.9521	0.941	0.9262
TA-259	0.9225	0.9175	0.856	0.9266	0.9001	0.8916	0.909	0.9155	0.877	0.8859	0.914	0.9014	0.9152	0.893	0.9078	0.895	0.9465	0.8886	0.886
TA-26	0.9267	0.8894	0.9153	0.9237	0.9175	0.9165	0.9241	0.9223	0.8799	0.8659	0.943	0.8964	0.912	0.943	0.9431	0.837	0.9567	0.9091	0.9486
TA-260	0.9428	0.9211	0.8676	0.9081	0.901	0.8852	0.8952	0.9012	0.865	0.8854	0.9176	0.8635	0.9056	0.8857	0.8939	0.8641	0.9323	0.9008	0.8805
TA-261	0.8454	0.8551	0.7954	0.8463	0.8233	0.8219	0.845	0.8328	0.787	0.8005	0.8385	0.8211	0.8408	0.8353	0.8221	0.781	0.8381	0.8351	0.8686
TA-262	0.8815	0.8331	0.8335	0.8766	0.8287	0.8198	0.8722	0.826	0.7954	0.8279	0.8809	0.8012	0.8595	0.8655	0.8377	0.7435	0.885	0.8323	0.8675
TA-263	0.8727	0.8226	0.822	0.8662	0.8183	0.8086	0.8632	0.8171	0.7846	0.8162	0.872	0.7908	0.8496	0.8558	0.8259	0.7308	0.8765	0.8217	0.8584
TA-264	0.8811	0.8532	0.844	0.9104	0.8789	0.8713	0.8929	0.8884	0.8842	0.8482	0.8939	0.8732	0.8941	0.8812	0.9021	0.8092	0.8882	0.8835	0.9164
TA-265	0.8788	0.7987	0.7626	0.8556	0.8304	0.8189	0.8478	0.83	0.8083	0.7974	0.8547	0.8208	0.8317	0.8496	0.8574	0.7906	0.8428	0.8477	0.8602
TA-267	0.906	0.9226	0.9091	0.9126	0.8949	0.9105	0.8751	0.9122	0.7738	0.8839	0.9132	0.8612	0.8747	0.8881	0.8885	0.8668	0.904	0.905	0.9289
TA-268	0.9443	0.9346	0.8904	0.9239	0.9114	0.9134	0.9211	0.9297	0.8472	0.9063	0.9325	0.8792	0.887	0.8918	0.921	0.8961	0.9105	0.9194	0.9308
TA-269	0.9134	0.9293	0.9084	0.9292	0.9375	0.9213	0.9155	0.9189	0.8439	0.8997	0.9281	0.8909	0.8867	0.8942	0.9021	0.875	0.9265	0.9238	0.9215
TA-27	0.9121	0.9365	0.9059	0.9249	0.9159	0.9163	0.9308	0.9286	0.8681	0.9063	0.9175	0.9363	0.9071	0.8965	0.9342	0.8646	0.9587	0.9169	0.9361
TA-270	0.9501	0.9501	0.9151	0.9402	0.9195	0.9106	0.9149	0.9698	0.8471	0.9389	0.8931	0.9094	0.9155	0.9255	0.9548	0.9133	0.932	0.9468	0.9173
TA-271	0.9526	0.9309	0.8984	0.9459	0.9189	0.9169	0.9261	0.9322	0.8781	0.9061	0.8984	0.9153	0.8955	0.8961	0.9063	0.8584	0.9306	0.929	0.8981
TA-272	0.8188	0.8472	0.785	0.8474	0.8103	0.8165	0.8254	0.835	0.8168	0.7891	0.8462	0.8461	0.8045	0.8167	0.8198	0.7753	0.8458	0.8282	0.7919
TA-273	0.9553	0.9433	0.9045	0.9465	0.9167	0.9253	0.9539	0.9318	0.8793	0.9437	0.909	0.9086	0.929	0.9314	0.8982	0.8689	0.9569	0.9404	0.8911
TA-275	0.9302	0.8973	0.9265	0.9386	0.9164	0.9076	0.96	0.924	0.8885	0.9012	0.9292	0.8987	0.921	0.9612	0.926	0.8568	0.9628	0.9338	0.9163
TA-276	0.9492	0.9426	0.9062	0.9327	0.9589	0.9282	0.9328	0.93	0.9169	0.8911	0.954	0.9034	0.9044	0.9108	0.9493	0.9051	0.9549	0.931	0.9601
TA-277	0.8225	0.7793	0.7638	0.8326	0.7938	0.7981	0.7809	0.7994	0.8093	0.7561	0.8175	0.7892	0.7635	0.7619	0.8387	0.7479	0.818	0.8051	0.8352
TA-278	0.9014	0.88	0.8655	0.9203	0.8839	0.8991	0.9026	0.9058	0.8518	0.8757	0.9304	0.8846	0.8825	0.8693	0.8902	0.8501	0.918	0.9072	0.9152
TA-279	0.9273	0.8902	0.9018	0.938	0.9191	0.913	0.9315	0.9393	0.8663	0.8783	0.9324	0.8921	0.8988	0.8862	0.889	0.8685	0.9434	0.9273	0.9284
TA-28	0.9629	0.9329	0.8901	0.9391	0.9108	0.9326	0.929	0.9248	0.9183	0.912	0.9365	0.8889	0.9305	0.9086	0.944	0.8587	0.935	0.9219	0.8891
TA-280	0.9134	0.9379	0.9172	0.9322	0.9305	0.9492	0.9101	0.9319	0.8641	0.9074	0.9045	0.906	0.9054	0.9289	0.9398	0.865	0.9326	0.9073	0.882
TA-281	0.9116	0.8917	0.8684	0.9056	0.8877	0.8993	0.9082	0.9065	0.8813	0.8815	0.9403	0.8674	0.8908	0.8753	0.9172	0.8254	0.9405	0.8943	0.8766
TA-282	0.9355	0.9549	0.9227	0.9486	0.9295	0.9253	0.9249	0.9447	0.8838	0.9206	0.9432	0.9412	0.9157	0.9185	0.9459	0.9165	0.9434	0.9404	0.9327
TA-283	0.8512	0.8668	0.8581	0.8823	0.8584	0.8519	0.8766	0.8794	0.8063	0.8524	0.8892	0.8395	0.8477	0.8195	0.8531	0.8346	0.887	0.8656	0.8793
TA-284	0.9408	0.9668	0.9263	0.9529	0.9334	0.9343	0.944	0.9471	0.8895	0.9242	0.9505	0.9226	0.9269	0.9281	0.9254	0.8876	0.9484	0.9285	0.9355
TA-285	0.9437	0.9345	0.9024	0.942	0.9088	0.9166	0.9275	0.9242	0.8519	0.891	0.9294	0.8869	0.922	0.8854	0.9061	0.8683	0.9354	0.9154	0.938
TA-286	0.9415	0.9509	0.9339	0.9467	0.9024	0.9198	0.9568	0.9311	0.8849	0.9146	0.9535	0.9188	0.9192	0.9133	0.9559	0.8864	0.965	0.9208	0.9579
TA-287	0.9385	0.8978	0.9151	0.964	0.9207	0.93	0.958	0.935	0.933	0.9012	0.9609	0.8981	0.9092	0.9106	0.9421	0.894	0.9413	0.9177	0.9599
TA-288	0.9662	0.9055	0.9054	0.9455	0.9294	0.9469	0.9455	0.9463	0.8807	0.9043	0.924	0.9325	0.9459	0.9439	0.9373	0.8813	0.9607	0.9389	0.9576
TA-289	0.9298	0.9205	0.9153	0.9446	0.9217	0.9247	0.9398	0.9338	0.9278	0.9159	0.9456	0.9155	0.9219	0.9244	0.9418	0.8756	0.9432	0.9187	0.9199
TA-29	0.9057	0.9194	0.9054	0.911	0.8926	0.9068	0.8768	0.9117	0.7823	0.8814	0.9129	0.8643	0.8725	0.8879	0.8896	0.8638	0.9041	0.9033	0.9202
TA-290	0.9357	0.9359	0.9383	0.9622	0.9205	0.9204	0.9602	0.9319	0.8667	0.916	0.9594	0.9096	0.9367	0.8769	0.9353	0.8689	0.9656	0.9128	0.9545
TA-291	0.9014	0.89	0.8785	0.9158	0.8958	0.8917	0.9014	0.9057	0.8343	0.8766	0.9148	0.8712	0.8975	0.8865	0.909	0.8664	0.9274	0.8925	0.8748
TA-292	0.9663	0.929	0.9401	0.936	0.924	0.9182	0.955	0.9372	0.9221	0.9098	0.9354	0.9055	0.9321	0.8987	0.9386	0.8718	0.9382	0.9338	0.9124
TA-293	0.8822	0.8864	0.8302	0.8799	0.8573	0.8432	0.8779	0.8408	0.7727	0.835	0.8692	0.791	0.8327	0.8313	0.8584	0.7675	0.8698	0.852	0.8086
TA-294	0.9479	0.9123	0.9106	0.9473	0.9246	0.9172	0.92	0.9337	0.8794	0.9144	0.9415	0.9235	0.911	0.913	0.9197	0.8733	0.9302	0.9257	0.8969
TA-295	0.9304	0.8867	0.8927	0.9351	0.9103	0.9087	0.9082	0.9114	0.8671	0.8696	0.9248	0.878	0.8873	0.9139	0.8926	0.871	0.9296	0.9154	0.9191
TA-296	0.9082	0.8889	0.9091	0.9345	0.908	0.9122	0.934	0.9308	0.8939	0.8932	0.9472	0.8934	0.9376	0.8817	0.931	0.8502	0.9541	0.9412	0.9543
TA-297	0.9042	0.8839	0.905	0.9301	0.904	0.9073	0.9305	0.9274	0.8887	0.8895	0.9441	0.8894	0.9348	0.8773	0.9276	0.8442	0.951	0.9374	0.952
TA-298	0.9626	0.9286	0.9251	0.9161	0.9142	0.9199	0.9355	0.9197	0.9246	0.9046	0.9319	0.9022	0.924	0.9231	0.9385	0.8336	0.9275	0.9049	0.8848
TA-30	0.9142	0.8909	0.8928	0.9337	0.9113	0.9109	0.9268	0.9242	0.8851	0.8992	0.9306	0.9138	0.8823	0.9153	0.9026	0.8675	0.9299	0.9112	0.89
TA-301	0.9268	0.946	0.9299	0.9418	0.9411	0.9563	0.9231	0.9439	0.8809	0.9199	0.9192	0.9192	0.9189	0.941	0.9486	0.882	0.9428	0.9204	0.895
TA-307	0.9313	0.9045	0.913	0.9487	0.8996	0.9242	0.909	0.9302	0.932	0.9026	0.915	0.9477	0.9139	0.9245	0.9363	0.9091	0.9095	0.9375	0.9019
TA-31	0.957	0.9366	0.9257	0.9304	0.9166	0.9075	0.9525	0.9279	0.9283	0.9106	0.9311	0.9096	0.9384	0.9423	0.9277	0.8884	0.9252	0.9301	0.9494
TA-32	0.9515	0.8842	0.888	0.9315	0.9024	0.9	0.9501	0.919	0.8927	0.9107	0.9556	0.9048	0.9346	0.9388	0.9252	0.848	0.9043	0.9288	0.953
TA-329	0.9209	0.9564	0.923	0.9477	0.9293	0.9485	0.9271	0.9347	0.8871	0.9041	0.9311	0.9211	0.9235	0.9201	0.9265	0.8582	0.9411	0.9092	0.9238
TA-33	0.9661	0.9386	0.9319	0.9358	0.9072	0.9069	0.9261	0.931	0.9012	0.8997	0.9393	0.9054	0.9047	0.9347	0.9306	0.8709	0.9275	0.9401	0.9542
TA-330	0.9477	0.9038	0.9031	0.9458	0.9262	0.9257	0.9305	0.9388	0.8868	0.9182	0.939	0.9169	0.8923	0.9101	0.9126	0.8646	0.9127	0.9148	0.9424
TA-332	0.9517	0.9349	0.8969	0.9369	0.9245	0.9307	0.9116	0.935	0.8969	0.9197	0.9452	0.8994	0.9043	0.9266	0.9077	0.8794	0.9385	0.9375	0.8934
TA-333	0.9228	0.8953	0.8891	0.9389	0.9107	0.9059	0.9243	0.9192	0.9052	0.8929	0.9009	0.9088	0.8886	0.9118	0.9001	0.873	0.9085	0.8838	0.8932
TA-334	0.9234	0.9356	0.9173	0.9269	0.9328	0.9252	0.9098	0.9528	0.8636	0.907	0.8938	0.9087	0.9367	0.9436	0.9227	0.8354	0.9303	0.91	0.9092
TA-335	0.9669	0.9498	0.9222	0.9337	0.9311	0.9162	0.9236	0.9326	0.9174	0.9317	0.9443	0.9028	0.9202	0.8913	0.9018	0.9072	0.9432	0.9316	0.8898
TA-337	0.9129	0.9421	0.8749	0.9341	0.9228	0.9236	0.9325	0.9234	0.9297	0.9046	0.9322	0.9204	0.9193	0.9125	0.9042	0.8513	0.933	0.9146	0.8913
TA-339	0.9036	0.8669	0.8733	0.9112	0.8723	0.8804	0.8894	0.8952	0.8142	0.8543	0.8678	0.8928	0.8667	0.8685	0.8822	0.8231	0.8802	0.9008	0.8614
TA-34	0.963	0.9426	0.934	0.9364	0.9243	0.9143	0.9572	0.9287	0.9326	0.9152	0.9618	0.9175	0.9069	0.9551	0.9341	0.8939	0.9319	0.9392	0.9575
TA-342	0.9412	0.8839	0.8856	0.9345	0.905	0.9077	0.9102	0.9201	0.8628	0.9016	0.9367	0.8872	0.8853	0.924	0.9047	0.8737	0.9181	0.9215	0.9018
TA-343	0.8712	0.8633	0.8495	0.8598	0.8774	0.8417	0.8556	0.8408	0.7616	0.8058	0.8571	0.8211	0.8482	0.8725	0.8245	0.8015	0.8309	0.8469	0.8313
TA-345	0.8938	0.879	0.867	0.9238	0.8938	0.8867	0.8956	0.895	0.8766	0.8708	0.9101	0.8879	0.8815	0.8983	0.8953	0.8271	0.9144	0.898	0.8728
TA-349	0.9528	0.9343	0.9422	0.9526	0.9529	0.8941	0.9461	0.9063	0.9426	0.8845	0.942	0.9565	0.9393	0.9517	0.9225	0.843	0.9511	0.9001	0.9443
TA-35	0.9211	0.8899	0.8974	0.9326	0.9023	0.907	0.9311	0.9249	0.9329	0.911	0.9306	0.9087	0.9504	0.944	0.9292	0.871	0.9273	0.9379	0.9535
TA-36	0.9161	0.9333	0.9166	0.932	0.9208	0.9018	0.9288	0.9164	0.8948	0.8989	0.9518	0.9055	0.9011	0.939	0.9351	0.844	0.9039	0.9305	0.9452
TA-360	0.926	0.9438	0.9367	0.9379	0.9273	0.9099	0.9565	0.9401	0.9367	0.9124	0.9368	0.9533	0.9434	0.9182	0.9377	0.9004	0.9215	0.9372	0.9536
TA-361	0.9649	0.9392	0.8896	0.9322	0.9138	0.9089	0.9561	0.925	0.9244	0.9009	0.9315	0.9124	0.9501	0.952	0.934	0.8482	0.9083	0.9387	0.9502
TA-362	0.9462	0.9575	0.9384	0.9515	0.9291	0.9697	0.9324	0.9814	0.8772	0.9501	0.9427	0.9218	0.9399	0.9346	0.9645	0.9615	0.9659	0.9686	0.9212
TA-367	0.9259	0.8954	0.9091	0.9486	0.9178	0.9213	0.9262	0.9308	0.93	0.8936	0.9256	0.9189	0.8934	0.9271	0.911	0.864	0.9392	0.9128	0.8922
TA-369	0.9171	0.9356	0.9097	0.9303	0.899	0.9531	0.9	0.9642	0.8282	0.927	0.9135	0.8888	0.9112	0.9088	0.9439	0.9422	0.9497	0.9528	0.8881
TA-37	0.954	0.9331	0.8822	0.9292	0.9127	0.9042	0.9517	0.9196	0.9255	0.911	0.955	0.9007	0.8986	0.9307	0.9308	0.8424	0.9125	0.9303	0.9555
TA-379	0.9189	0.9369	0.9097	0.931	0.9011	0.9558	0.9023	0.9678	0.8265	0.9278	0.9152	0.8899	0.9113	0.9098	0.945	0.9425	0.9515	0.9552	0.8856
TA-382	0.9209	0.9335	0.9128	0.9305	0.8803	0.8986	0.941	0.9105	0.8555	0.8918	0.9388	0.8962	0.8968	0.8884	0.941	0.8589	0.9538	0.9021	0.9421
TA-394	0.9301	0.9431	0.9445	0.97	0.9385	0.9241	0.9642	0.9336	0.9445	0.9106	0.9395	0.922	0.933	0.9328	0.9196	0.8884	0.9419	0.9283	0.9435
TA-397	0.9451	0.9324	0.8946	0.9368	0.9054	0.9146	0.943	0.9193	0.8666	0.9348	0.8964	0.897	0.9188	0.9201	0.8881	0.8568	0.9479	0.929	0.8816
TA-398	0.938	0.9377	0.8972	0.9257	0.908	0.9084	0.9155	0.9122	0.8462	0.8847	0.9027	0.8867	0.9073	0.9025	0.9439	0.9097	0.918	0.933	0.8843
TA-399	0.9295	0.8989	0.9424	0.9537	0.9287	0.9307	0.952	0.9394	0.8915	0.9104	0.9547	0.9252	0.9255	0.8948	0.9532	0.8933	0.9675	0.9306	0.9616
TA-403	0.9276	0.9475	0.8796	0.9462	0.8995	0.9233	0.9302	0.9335	0.939	0.9183	0.939	0.9362	0.8898	0.9308	0.8981	0.8968	0.9213	0.9427	0.9051
TA-407	0.9538	0.9027	0.9081	0.9466	0.9336	0.9234	0.9386	0.9313	0.9327	0.9182	0.9326	0.9481	0.9018	0.9272	0.9449	0.8987	0.9216	0.9383	0.9108
TA-416	0.8994	0.8597	0.841	0.8812	0.87	0.8635	0.8869	0.8889	0.8248	0.8571	0.8983	0.8659	0.8613	0.8922	0.8677	0.8282	0.8977	0.8806	0.8519
TA-417	0.9091	0.8922	0.8678	0.915	0.8932	0.8937	0.8938	0.894	0.817	0.871	0.9075	0.8619	0.8839	0.8505	0.8749	0.8536	0.9104	0.8984	0.8832
TA-421	0.9139	0.9348	0.8816	0.9541	0.8967	0.8921	0.9026	0.9123	0.8496	0.8736	0.9288	0.8708	0.9118	0.898	0.899	0.8361	0.9494	0.9022	0.8786
TA-423	0.9401	0.8917	0.863	0.9337	0.9026	0.9001	0.9129	0.9249	0.8872	0.8825	0.8847	0.8836	0.8985	0.9006	0.9002	0.8551	0.9303	0.9114	0.8942
TA-424	0.902	0.8815	0.8466	0.916	0.8993	0.8825	0.8944	0.9059	0.8632	0.8894	0.9088	0.8914	0.8771	0.9126	0.8889	0.8478	0.9144	0.9051	0.8864
TA-49	0.9174	0.9446	0.8688	0.9355	0.9286	0.9044	0.9315	0.9291	0.9291	0.9122	0.8989	0.9285	0.9102	0.9112	0.9348	0.8835	0.9219	0.9254	0.9038
TA-50	0.9059	0.9168	0.8862	0.9297	0.908	0.9017	0.9201	0.9141	0.9137	0.8829	0.9186	0.9014	0.8931	0.9087	0.9242	0.8786	0.905	0.9058	0.9084
TA-51	0.9533	0.8904	0.8868	0.9234	0.9157	0.8925	0.9232	0.9176	0.9245	0.9026	0.9341	0.9314	0.884	0.8968	0.8864	0.8694	0.9072	0.9284	0.9253
TA-52	0.9095	0.8873	0.885	0.9363	0.9095	0.9041	0.9169	0.9125	0.9084	0.8909	0.8795	0.9413	0.8968	0.9029	0.9219	0.8539	0.9017	0.9324	0.8863
TA-53	0.9582	0.9402	0.8943	0.9441	0.8938	0.9131	0.9103	0.9219	0.9324	0.9063	0.8996	0.922	0.9062	0.9247	0.908	0.8727	0.9116	0.9323	0.9276
TA-54	0.914	0.8949	0.8885	0.9216	0.9099	0.9088	0.9295	0.9138	0.9105	0.9006	0.8937	0.9237	0.8973	0.9097	0.9253	0.8699	0.8952	0.9135	0.9239
TA-55	0.9248	0.9449	0.9121	0.9446	0.9203	0.9203	0.9415	0.9356	0.932	0.9056	0.9409	0.9512	0.9183	0.9348	0.9202	0.889	0.9226	0.9281	0.9368
TA-56	0.9208	0.9341	0.9209	0.9291	0.9215	0.8987	0.9514	0.9267	0.9235	0.9093	0.9527	0.9135	0.9341	0.928	0.9335	0.8881	0.9064	0.9376	0.95
TA-57	0.9484	0.8977	0.9097	0.9215	0.9009	0.8917	0.9364	0.9171	0.9061	0.8974	0.9269	0.9287	0.9086	0.9327	0.9219	0.8602	0.9012	0.9212	0.9374
TA-58	0.9377	0.9156	0.8534	0.9085	0.9051	0.8832	0.9001	0.9044	0.8545	0.8867	0.9146	0.889	0.8981	0.8987	0.892	0.861	0.9287	0.8918	0.9011
TA-5895	0.9094	0.9209	0.9215	0.9293	0.8981	0.9102	0.9172	0.929	0.9492	0.885	0.9142	0.8944	0.8798	0.9019	0.9482	0.8702	0.911	0.9307	0.894
TA-5901	0.8962	0.9097	0.9289	0.8948	0.8786	0.9396	0.8911	0.9578	0.8405	0.8825	0.8689	0.8746	0.8611	0.9064	0.8411	0.8322	0.8945	0.902	0.8647
TA-60	0.9292	0.9301	0.8669	0.922	0.9109	0.8966	0.898	0.9163	0.8696	0.891	0.9218	0.9007	0.8934	0.9129	0.9346	0.8474	0.9167	0.9094	0.8775
TA-61	0.9588	0.9285	0.926	0.9575	0.9376	0.9266	0.9331	0.9416	0.9134	0.9258	0.9519	0.9396	0.9263	0.9283	0.9378	0.9022	0.9447	0.9399	0.926
TA-6142	0.8605	0.8251	0.8114	0.8511	0.8292	0.8664	0.8556	0.8782	0.7907	0.8284	0.8517	0.8188	0.8201	0.8341	0.8045	0.7933	0.8462	0.8509	0.8005
TA-6143	0.9492	0.9277	0.9341	0.9488	0.9357	0.9393	0.9352	0.9492	0.9	0.9158	0.9268	0.9234	0.9183	0.937	0.9316	0.902	0.9464	0.9462	0.9053
TA-62	0.9634	0.9475	0.9366	0.9663	0.948	0.942	0.9486	0.9535	0.9483	0.9341	0.957	0.9515	0.9414	0.937	0.9598	0.9256	0.9619	0.9511	0.9615
TA-64	0.9266	0.9489	0.9115	0.9476	0.9283	0.9141	0.9386	0.9347	0.9284	0.9201	0.944	0.9295	0.9343	0.9072	0.9259	0.898	0.9592	0.9375	0.9174
TA-65	0.8736	0.8904	0.8524	0.8963	0.8786	0.8591	0.8845	0.878	0.804	0.8648	0.9037	0.8591	0.8721	0.8414	0.8696	0.8453	0.9161	0.8864	0.8672
TA-6550	0.9216	0.8964	0.9307	0.9413	0.9279	0.9273	0.9091	0.9372	0.9086	0.9031	0.8997	0.924	0.9017	0.9164	0.865	0.8722	0.924	0.9196	0.8806
TA-66	0.9511	0.9586	0.9392	0.9732	0.9463	0.938	0.9651	0.9529	0.914	0.9438	0.9686	0.9404	0.9484	0.9495	0.9624	0.9161	0.9685	0.9535	0.9608
TA-67	0.8654	0.859	0.8501	0.8935	0.8614	0.8594	0.8871	0.8732	0.8007	0.8579	0.8996	0.8479	0.854	0.8412	0.8379	0.8032	0.907	0.8848	0.8415
TA-68	0.7885	0.837	0.7362	0.86	0.7771	0.82	0.8203	0.8213	0.7308	0.7961	0.8451	0.7929	0.8003	0.7731	0.7638	0.7532	0.8655	0.7761	0.7763
TA-8	0.9147	0.9154	0.8613	0.9131	0.8868	0.8782	0.9079	0.8909	0.8278	0.881	0.9157	0.861	0.8915	0.8881	0.9078	0.8599	0.941	0.9004	0.925
TA-80	0.9548	0.9236	0.9168	0.9111	0.9098	0.9142	0.9284	0.9152	0.9138	0.9001	0.9272	0.8974	0.9187	0.9161	0.9311	0.8328	0.9247	0.9013	0.8819
TA-82	0.9426	0.912	0.9113	0.9481	0.9306	0.9284	0.9287	0.9435	0.9307	0.9103	0.9492	0.9419	0.919	0.9339	0.9241	0.8925	0.9491	0.9392	0.9299
TA-83	0.9285	0.947	0.9036	0.9386	0.9235	0.9268	0.9387	0.9295	0.8993	0.908	0.9366	0.9487	0.9197	0.9394	0.914	0.8987	0.9328	0.9314	0.9218
TA-84	0.9572	0.9563	0.9338	0.9298	0.9218	0.9235	0.9284	0.9394	0.8467	0.9134	0.9376	0.9025	0.9182	0.8963	0.9291	0.9037	0.9367	0.9391	0.9596
TA-85	0.9372	0.9291	0.9243	0.9274	0.9392	0.9088	0.924	0.9138	0.8483	0.8827	0.9254	0.894	0.9167	0.9306	0.9061	0.8814	0.9072	0.9166	0.9095
TA-86	0.9161	0.9262	0.8882	0.9618	0.9213	0.9196	0.954	0.9222	0.9093	0.8948	0.9285	0.9063	0.9312	0.8913	0.9362	0.8745	0.9268	0.9246	0.9449
TA-87	0.877	0.8821	0.8512	0.9057	0.8867	0.8848	0.9027	0.8947	0.8237	0.8791	0.9174	0.8862	0.9008	0.8831	0.9025	0.8301	0.8935	0.9097	0.8574
TA-88	0.873	0.9066	0.8452	0.9015	0.8781	0.8785	0.8917	0.8913	0.8024	0.8652	0.8994	0.8668	0.8652	0.8525	0.8822	0.855	0.8975	0.8829	0.9114
TA-89	0.9227	0.9391	0.8902	0.9361	0.9224	0.9128	0.9327	0.927	0.9234	0.91	0.9365	0.9252	0.9207	0.9285	0.9191	0.8749	0.9261	0.9216	0.9083
TA-9	0.914	0.9257	0.8841	0.9249	0.9084	0.9002	0.9205	0.918	0.8552	0.886	0.9272	0.8989	0.8973	0.8906	0.9005	0.8505	0.9248	0.9097	0.9017
TA-91	0.8834	0.9108	0.8411	0.9007	0.8884	0.8886	0.9011	0.8926	0.8842	0.8707	0.9019	0.8854	0.8854	0.877	0.8719	0.8086	0.9045	0.8823	0.8537
TA-92	0.9225	0.9168	0.9102	0.9197	0.8999	0.9006	0.914	0.9169	0.8834	0.8972	0.9301	0.9193	0.8967	0.9319	0.9138	0.8395	0.9325	0.9004	0.9025
TA-93	0.9439	0.9197	0.8834	0.9252	0.9021	0.9162	0.9163	0.9119	0.9043	0.903	0.9248	0.8848	0.9196	0.8952	0.9268	0.8465	0.9225	0.9097	0.8852
TA-94	0.8684	0.8609	0.861	0.8901	0.8768	0.8729	0.8921	0.8841	0.8494	0.8627	0.8961	0.8681	0.8907	0.8639	0.8575	0.8141	0.8972	0.8784	0.9046
TA-95	0.9356	0.9592	0.8884	0.9423	0.9255	0.9223	0.9518	0.9383	0.874	0.9127	0.9637	0.9231	0.9245	0.9021	0.9022	0.8837	0.9661	0.9346	0.9118
TA-96	0.9721	0.9117	0.9397	0.9435	0.9673	0.9292	0.935	0.9389	0.8758	0.9087	0.952	0.9255	0.9279	0.9234	0.9511	0.8675	0.9642	0.9178	0.9629
TA-97	0.9283	0.9104	0.8961	0.9219	0.907	0.9179	0.9263	0.9262	0.9028	0.9031	0.954	0.8937	0.9113	0.8995	0.931	0.8549	0.9515	0.9118	0.8979
TA-98	0.9277	0.9105	0.8934	0.9211	0.9065	0.9166	0.9266	0.9255	0.9	0.9007	0.9551	0.8908	0.9092	0.8965	0.9312	0.8504	0.9534	0.9102	0.8969
TA-99	0.9155	0.9409	0.892	0.9351	0.9146	0.916	0.929	0.9293	0.8451	0.9038	0.934	0.9037	0.9006	0.8905	0.9216	0.898	0.9325	0.9171	0.951
TA-114	0.9018	0.8936	0.8778	0.9224	0.9	0.9151	0.9109	0.9146	0.8496	0.8954	0.9186	0.9026	0.8788	0.9039	0.8681	0.8413	0.931	0.9059	0.8809
TA-13	0.9114	0.9247	0.8165	0.9321	0.9102	0.9068	0.9181	0.9098	0.8642	0.843	0.9484	0.8871	0.9105	0.8887	0.9152	0.8412	0.9087	0.9093	0.861
TA-131	0.932	0.944	0.8925	0.9547	0.9256	0.9169	0.9456	0.9323	0.8552	0.9149	0.9415	0.9167	0.9116	0.9313	0.9128	0.8769	0.9585	0.9329	0.9525
TA-132	0.911	0.9234	0.8637	0.9368	0.9068	0.9123	0.9232	0.9155	0.843	0.89	0.928	0.8945	0.9073	0.9161	0.8998	0.8502	0.9432	0.919	0.8683
TA-133	0.8891	0.9195	0.8615	0.8888	0.8212	0.8865	0.8929	0.8966	0.7766	0.8164	0.892	0.8023	0.8137	0.856	0.7726	0.8251	0.8941	0.9332	0.7778
TA-134	0.9436	0.9222	0.8646	0.9249	0.8972	0.9023	0.8995	0.9277	0.8326	0.8793	0.9219	0.8732	0.9116	0.9007	0.9073	0.8825	0.9184	0.9352	0.8755
TA-137	0.9087	0.934	0.8793	0.9185	0.9205	0.9157	0.9208	0.9158	0.8777	0.902	0.9048	0.8981	0.8938	0.9062	0.8959	0.8669	0.9286	0.9277	0.9285
TA-138	0.8549	0.8474	0.8396	0.9051	0.8571	0.86	0.9051	0.868	0.8015	0.8494	0.9073	0.8321	0.8604	0.8634	0.7918	0.7829	0.9088	0.8525	0.8285
TA-139	0.8917	0.9031	0.8796	0.8932	0.8718	0.8892	0.8948	0.8965	0.8275	0.8914	0.8933	0.8451	0.8592	0.8619	0.9121	0.8316	0.9096	0.8807	0.8635
TA-140	0.8944	0.8754	0.8479	0.8974	0.8845	0.8979	0.9044	0.9053	0.8368	0.8797	0.9106	0.8757	0.9196	0.8624	0.8967	0.8235	0.9069	0.8906	0.8648
TA-141	0.917	0.8557	0.8101	0.9063	0.8628	0.8599	0.9011	0.8727	0.8012	0.8581	0.9128	0.8453	0.8861	0.9066	0.8759	0.7892	0.8763	0.866	0.8295
TA-142	0.8262	0.7826	0.7652	0.8169	0.7916	0.8264	0.826	0.8429	0.7592	0.7892	0.8189	0.7909	0.8034	0.8022	0.7756	0.7533	0.8253	0.8212	0.7595
TA-143	0.8084	0.7572	0.7387	0.7982	0.7745	0.811	0.8053	0.827	0.7386	0.767	0.7968	0.766	0.7788	0.7799	0.7474	0.7309	0.8058	0.7949	0.7435
TA-144	0.8352	0.921	0.7803	0.9498	0.8219	0.9004	0.9026	0.9027	0.7776	0.8725	0.9112	0.8631	0.8758	0.8227	0.8095	0.8285	0.9518	0.8162	0.8499
TA-145	0.8389	0.797	0.7805	0.8268	0.8051	0.8412	0.8309	0.8602	0.7669	0.8012	0.8311	0.8008	0.8003	0.8131	0.7847	0.7709	0.8303	0.8252	0.7694
TA-146	0.9182	0.9379	0.8861	0.9123	0.9069	0.9088	0.9016	0.9281	0.8354	0.8742	0.8803	0.8854	0.8944	0.9096	0.8722	0.9372	0.9033	0.8938	0.898
TA-147	0.8867	0.8312	0.8565	0.9109	0.9116	0.9263	0.8897	0.9253	0.8495	0.8638	0.9148	0.8992	0.8723	0.8995	0.8987	0.8638	0.8759	0.901	0.8928
TA-151	0.8027	0.7619	0.7433	0.7973	0.78	0.8059	0.7966	0.8179	0.7309	0.775	0.7973	0.7704	0.7749	0.7814	0.7442	0.7365	0.8032	0.7967	0.7485
TA-152	0.7625	0.7214	0.6952	0.7544	0.7333	0.7672	0.7623	0.7792	0.6897	0.7345	0.7552	0.7247	0.7414	0.7412	0.7101	0.6946	0.7609	0.7575	0.6971
TA-153	0.9069	0.9082	0.899	0.93	0.9095	0.9084	0.9254	0.9241	0.8428	0.9141	0.9014	0.901	0.8892	0.9165	0.89	0.8587	0.9553	0.9063	0.8952
TA-154	0.9165	0.8703	0.917	0.9185	0.8927	0.8957	0.8914	0.9237	0.833	0.8544	0.9027	0.8824	0.9021	0.8965	0.9222	0.8403	0.9419	0.9129	0.8869
TA-155	0.8502	0.8854	0.8487	0.8897	0.8465	0.849	0.8725	0.8593	0.8073	0.8761	0.8754	0.8478	0.8253	0.858	0.8226	0.8141	0.8989	0.8948	0.8397
TA-156	0.9434	0.9239	0.858	0.9261	0.9225	0.9111	0.8906	0.8925	0.8353	0.8921	0.8849	0.8715	0.8934	0.8991	0.9202	0.8473	0.8875	0.9004	0.8838
TA-157	0.8358	0.8396	0.7497	0.8279	0.8557	0.8364	0.8639	0.8159	0.7707	0.8096	0.8955	0.7972	0.7585	0.839	0.7347	0.7611	0.8406	0.8161	0.7509
TA-158	0.8956	0.9109	0.8703	0.9046	0.8628	0.8999	0.8894	0.8984	0.8429	0.8168	0.8339	0.8091	0.802	0.8685	0.8016	0.8393	0.8959	0.8501	0.8676
TA-159	0.8852	0.908	0.8409	0.8994	0.8943	0.8853	0.8858	0.8778	0.8178	0.8669	0.9022	0.7997	0.8527	0.872	0.8702	0.8357	0.9136	0.8613	0.851
TA-213	0.7912	0.757	0.7445	0.7934	0.7745	0.799	0.7849	0.8066	0.743	0.7769	0.7896	0.775	0.7763	0.768	0.7483	0.7411	0.7912	0.7762	0.7527
TA-215	0.8115	0.7629	0.7384	0.801	0.773	0.8185	0.8025	0.8281	0.7365	0.7719	0.8049	0.7617	0.7646	0.7791	0.7452	0.7388	0.809	0.7975	0.7433
TA-216	0.8956	0.9408	0.8542	0.8899	0.868	0.9187	0.923	0.905	0.8399	0.8701	0.9207	0.8662	0.8668	0.8987	0.8407	0.8632	0.9174	0.9453	0.8491
TA-217	0.8437	0.8048	0.792	0.8664	0.8155	0.8828	0.8272	0.9317	0.7611	0.8155	0.8764	0.8589	0.8073	0.8181	0.8074	0.8512	0.8498	0.8849	0.7866
TA-218	0.7754	0.7273	0.7152	0.7713	0.7492	0.7837	0.7729	0.7988	0.7103	0.7455	0.778	0.7476	0.7516	0.7538	0.7246	0.7149	0.7782	0.7732	0.7134
TA-219	0.9007	0.896	0.8883	0.895	0.9054	0.8974	0.902	0.9039	0.8518	0.8966	0.8978	0.8794	0.8885	0.8846	0.8475	0.8387	0.9149	0.8878	0.8897
TA-220	0.7656	0.722	0.698	0.756	0.7312	0.7703	0.7572	0.7855	0.6864	0.738	0.7599	0.7286	0.7268	0.7453	0.7019	0.6935	0.7626	0.7619	0.697
TA-221	0.8507	0.8085	0.7874	0.8425	0.8133	0.8585	0.8417	0.8644	0.7735	0.8181	0.8475	0.8076	0.8073	0.8179	0.7895	0.7776	0.8442	0.8392	0.7796
TA-222	0.8965	0.8917	0.9014	0.9405	0.8966	0.8997	0.9384	0.9096	0.8755	0.8832	0.9122	0.8832	0.9142	0.8553	0.9102	0.8257	0.9087	0.8968	0.9319
TA-223	0.9056	0.9021	0.8578	0.9095	0.9059	0.9081	0.9474	0.9187	0.8419	0.8986	0.9457	0.883	0.927	0.9424	0.9175	0.8328	0.9184	0.9118	0.8752
TA-224	0.9099	0.8486	0.8073	0.901	0.8591	0.851	0.8941	0.8602	0.8001	0.8558	0.9079	0.8428	0.8832	0.9046	0.8735	0.788	0.8711	0.857	0.8291
TA-225	0.8644	0.863	0.8558	0.9152	0.8705	0.871	0.9147	0.8759	0.8195	0.8644	0.9181	0.8501	0.8751	0.8788	0.8112	0.801	0.919	0.863	0.8468
TA-226	0.7453	0.7489	0.7458	0.8057	0.7616	0.7551	0.8003	0.7515	0.7162	0.763	0.8075	0.744	0.7682	0.7706	0.7022	0.6976	0.81	0.753	0.7434
TA-227	0.89	0.8726	0.8462	0.8945	0.8833	0.8955	0.9011	0.9023	0.8353	0.8779	0.9077	0.8746	0.9182	0.8564	0.8961	0.8224	0.9068	0.8884	0.8644
TA-228	0.8963	0.9305	0.811	0.9079	0.8817	0.9112	0.8834	0.9035	0.7927	0.8765	0.8997	0.8883	0.8209	0.8656	0.881	0.7879	0.9039	0.9161	0.8771
TA-232	0.8457	0.8704	0.7393	0.8758	0.8521	0.8473	0.8587	0.8498	0.7961	0.7725	0.8933	0.815	0.8471	0.8201	0.8515	0.7689	0.8453	0.8571	0.7978
TA-233	0.9174	0.944	0.8709	0.9159	0.9175	0.9137	0.907	0.9294	0.8812	0.8988	0.9084	0.9046	0.8908	0.9171	0.9012	0.8646	0.9312	0.9156	0.924
TA-266	0.8393	0.7851	0.7641	0.8325	0.8105	0.7918	0.817	0.8109	0.8128	0.7808	0.8215	0.7859	0.8262	0.8119	0.7585	0.7671	0.8014	0.8044	0.7703
TA-274	0.9496	0.923	0.9325	0.9614	0.92	0.9137	0.918	0.9226	0.888	0.9193	0.9609	0.8973	0.9124	0.9657	0.8825	0.8469	0.9618	0.9166	0.9495
TA-300	0.9486	0.9606	0.9118	0.9652	0.946	0.9512	0.9573	0.9542	0.9	0.9374	0.9587	0.9435	0.9526	0.9499	0.9438	0.9031	0.9611	0.9558	0.9134
TA-303	0.91	0.8957	0.9037	0.943	0.9158	0.911	0.9181	0.9408	0.8581	0.908	0.9302	0.8982	0.9108	0.8774	0.8942	0.8944	0.9345	0.9134	0.9321
TA-309	0.9231	0.9443	0.8678	0.917	0.8921	0.9038	0.9456	0.9326	0.8792	0.9182	0.8945	0.8797	0.8786	0.9308	0.885	0.8646	0.8984	0.8934	0.8992
TA-310	0.8862	0.9279	0.8453	0.962	0.9221	0.9228	0.8986	0.915	0.8582	0.8975	0.8835	0.8633	0.8821	0.9396	0.8576	0.8554	0.9638	0.9129	0.8601
TA-311	0.8867	0.9366	0.8537	0.9591	0.9171	0.9204	0.8953	0.8987	0.8646	0.8969	0.8812	0.8913	0.8783	0.9349	0.8491	0.8348	0.9579	0.9118	0.8404
TA-312	0.8876	0.9309	0.8611	0.9249	0.9086	0.9089	0.942	0.925	0.8607	0.9001	0.9223	0.8944	0.8726	0.8963	0.9423	0.8435	0.8884	0.8839	0.8459
TA-313	0.9481	0.9542	0.931	0.9083	0.9186	0.9082	0.9137	0.9343	0.8872	0.9173	0.9094	0.8803	0.8972	0.915	0.8741	0.8595	0.9254	0.9001	0.8863
TA-314	0.9561	0.9454	0.8711	0.9252	0.9173	0.9166	0.9041	0.9313	0.875	0.9133	0.9625	0.9189	0.8863	0.9249	0.8952	0.8695	0.96	0.8903	0.8598
TA-316	0.8872	0.9288	0.8557	0.919	0.8956	0.899	0.9501	0.911	0.8651	0.8761	0.89	0.9044	0.8757	0.9143	0.8595	0.8661	0.8953	0.882	0.8514
TA-317	0.9269	0.9313	0.9154	0.9159	0.8917	0.9255	0.9534	0.9152	0.8724	0.8861	0.9642	0.9054	0.8775	0.8938	0.8837	0.8617	0.8989	0.9232	0.8565
TA-318	0.9461	0.9503	0.8542	0.9214	0.9201	0.9023	0.9143	0.9274	0.8808	0.877	0.9437	0.8958	0.923	0.9407	0.8597	0.8754	0.9072	0.8994	0.9507
TA-319	0.8877	0.9465	0.9172	0.8983	0.8836	0.9103	0.9474	0.9047	0.8586	0.9038	0.9269	0.8886	0.8675	0.8828	0.8541	0.8554	0.9262	0.9112	0.8499
TA-320	0.8873	0.9374	0.8496	0.9634	0.9221	0.9142	0.8929	0.9344	0.8733	0.9075	0.9618	0.8656	0.9179	0.9257	0.879	0.847	0.917	0.9183	0.893
TA-321	0.8585	0.9046	0.8191	0.9377	0.8578	0.8967	0.8742	0.8892	0.8151	0.8467	0.8609	0.8659	0.8938	0.8838	0.8299	0.8271	0.8687	0.8577	0.8599
TA-322	0.8738	0.9409	0.9129	0.8889	0.9073	0.8978	0.8727	0.9048	0.8555	0.8601	0.8762	0.8474	0.9083	0.8943	0.8387	0.8458	0.8834	0.9078	0.827
TA-323	0.9034	0.9125	0.8941	0.9514	0.897	0.8956	0.8748	0.8856	0.8564	0.9013	0.8654	0.8931	0.9049	0.8727	0.8454	0.8371	0.9393	0.8608	0.8326
TA-324	0.9226	0.9323	0.8668	0.9433	0.8943	0.9102	0.9398	0.8982	0.8389	0.8687	0.9461	0.9045	0.8534	0.9123	0.8609	0.8395	0.9002	0.8854	0.8363
TA-325	0.9427	0.9513	0.9252	0.9193	0.8975	0.9119	0.9549	0.9347	0.8655	0.8582	0.9325	0.8924	0.9066	0.8924	0.9459	0.8618	0.9096	0.9115	0.8483
TA-326	0.9452	0.9293	0.9173	0.9019	0.9064	0.9029	0.8896	0.9209	0.8752	0.8987	0.8768	0.8904	0.9063	0.9044	0.9351	0.8624	0.8806	0.9014	0.9443
TA-327	0.8774	0.914	0.8313	0.9045	0.9011	0.8948	0.8713	0.8912	0.8466	0.8574	0.8664	0.8599	0.9001	0.9009	0.9371	0.8256	0.9199	0.8571	0.9393
TA-328	0.9281	0.9152	0.9136	0.8887	0.8792	0.9031	0.8896	0.9051	0.8573	0.8623	0.9187	0.8644	0.857	0.8715	0.8423	0.8237	0.8954	0.8642	0.8466
TA-347	0.8156	0.7763	0.7603	0.8124	0.7921	0.8196	0.8141	0.837	0.7553	0.7859	0.8185	0.7883	0.7942	0.7956	0.7684	0.7554	0.8168	0.8145	0.7569
TA-352	0.9602	0.9653	0.9128	0.9514	0.9398	0.9413	0.9371	0.9584	0.9079	0.94	0.9326	0.9474	0.9506	0.9393	0.9477	0.9117	0.9517	0.9486	0.962
TA-357	0.9595	0.9432	0.9376	0.9613	0.9446	0.9243	0.9577	0.9345	0.9114	0.9118	0.9542	0.9305	0.948	0.9685	0.9458	0.8835	0.9584	0.9335	0.9506
TA-364	0.9269	0.905	0.8214	0.9252	0.9043	0.8789	0.9171	0.9045	0.9145	0.8859	0.9166	0.9294	0.8841	0.9024	0.9164	0.8716	0.8886	0.9176	0.9036
TA-365	0.8737	0.9083	0.8315	0.8837	0.8863	0.8796	0.877	0.8893	0.8449	0.8611	0.8931	0.8703	0.8495	0.8764	0.8839	0.8175	0.8988	0.8737	0.8396
TA-368	0.9266	0.9374	0.8857	0.9504	0.9256	0.9329	0.9297	0.9358	0.8492	0.9198	0.936	0.9102	0.9398	0.9308	0.9202	0.8655	0.9549	0.9413	0.8878
TA-370	0.9384	0.924	0.8941	0.9406	0.9226	0.9202	0.9322	0.9312	0.8918	0.9157	0.9382	0.9287	0.9158	0.9288	0.9237	0.8776	0.9485	0.927	0.9283
TA-371	0.9177	0.9212	0.8803	0.9402	0.9399	0.9127	0.9161	0.9271	0.8427	0.8961	0.9232	0.9014	0.9116	0.9118	0.9313	0.8658	0.9417	0.9232	0.8847
TA-372	0.8614	0.8374	0.8062	0.8916	0.867	0.8668	0.8606	0.8562	0.7709	0.836	0.8881	0.8298	0.8246	0.8778	0.8325	0.792	0.9107	0.8655	0.8079
TA-375	0.9107	0.9396	0.8602	0.9566	0.928	0.9223	0.9244	0.9279	0.8503	0.9063	0.9338	0.9004	0.9221	0.9261	0.8893	0.8681	0.9572	0.9057	0.9221
TA-378	0.939	0.9526	0.8997	0.9619	0.9324	0.924	0.9537	0.9407	0.8525	0.9208	0.9474	0.9237	0.9171	0.9376	0.9128	0.8803	0.9641	0.9387	0.9592
TA-38	0.8763	0.9187	0.8378	0.9514	0.899	0.8841	0.9447	0.905	0.8514	0.8957	0.9534	0.8774	0.907	0.8952	0.8682	0.8365	0.8858	0.8676	0.8475
TA-389	0.9122	0.9405	0.8777	0.9253	0.935	0.9223	0.9298	0.929	0.8859	0.9161	0.902	0.9186	0.8967	0.917	0.9	0.8719	0.943	0.935	0.938
TA-39	0.8649	0.9049	0.8869	0.9456	0.8813	0.8682	0.8821	0.895	0.8453	0.8844	0.9407	0.8794	0.8513	0.8748	0.8522	0.8278	0.9442	0.8581	0.8668
TA-390	0.8888	0.9446	0.8517	0.9051	0.8708	0.9138	0.892	0.9222	0.8624	0.8506	0.8889	0.9156	0.865	0.9082	0.8587	0.861	0.9172	0.8889	0.8436
TA-392	0.9426	0.9089	0.8834	0.9311	0.9086	0.9184	0.9135	0.9345	0.8823	0.9104	0.9361	0.9172	0.8929	0.9196	0.9176	0.867	0.9388	0.9218	0.9302
TA-396	0.9098	0.879	0.9238	0.9205	0.9166	0.8999	0.949	0.9123	0.9186	0.9082	0.9228	0.9367	0.934	0.9268	0.933	0.8614	0.9004	0.933	0.948
TA-40	0.9062	0.9086	0.8447	0.8937	0.8716	0.877	0.874	0.9133	0.8497	0.8982	0.9472	0.8879	0.8714	0.9261	0.8568	0.8299	0.8902	0.8651	0.8366
TA-405	0.952	0.9346	0.8963	0.9395	0.9279	0.9117	0.9139	0.9282	0.8556	0.9028	0.9388	0.8859	0.9238	0.9158	0.9298	0.8552	0.947	0.9161	0.8903
TA-406	0.9002	0.9163	0.8366	0.9329	0.8982	0.9063	0.9174	0.9071	0.8191	0.8769	0.9157	0.866	0.894	0.8846	0.8916	0.8327	0.9333	0.9046	0.8509
TA-41	0.855	0.8864	0.8129	0.884	0.8454	0.8561	0.8659	0.897	0.8054	0.8207	0.8577	0.8293	0.8412	0.8654	0.8293	0.8169	0.8983	0.8789	0.8055
TA-42	0.9473	0.932	0.8353	0.9058	0.887	0.8837	0.9527	0.911	0.8477	0.8551	0.917	0.8494	0.9093	0.9162	0.8395	0.8477	0.9254	0.8727	0.8379
TA-43	0.8715	0.927	0.8998	0.8988	0.888	0.8877	0.8715	0.916	0.8378	0.8812	0.8724	0.884	0.8938	0.8857	0.9345	0.8206	0.9237	0.8994	0.9235
TA-44	0.8648	0.9122	0.8818	0.9477	0.8764	0.8922	0.8923	0.89	0.845	0.8896	0.9483	0.8808	0.8536	0.9108	0.8649	0.8321	0.9479	0.8662	0.8735
TA-45	0.8933	0.9406	0.9138	0.9223	0.8991	0.8958	0.9497	0.9094	0.8702	0.873	0.8918	0.8801	0.88	0.9068	0.9483	0.8625	0.9308	0.9158	0.8553
TA-47	0.8966	0.9376	0.8641	0.9523	0.9248	0.9267	0.9167	0.9275	0.8778	0.916	0.9606	0.8785	0.9161	0.9306	0.8873	0.8471	0.958	0.8929	0.904
TA-48	0.9238	0.9462	0.9182	0.9254	0.928	0.9247	0.9528	0.9383	0.888	0.8915	0.9092	0.919	0.896	0.906	0.8906	0.8581	0.917	0.9255	0.9042
TA-59	0.8982	0.9336	0.8624	0.9199	0.8878	0.9065	0.8777	0.9255	0.837	0.8903	0.9343	0.8598	0.8932	0.8729	0.8293	0.83	0.8955	0.9238	0.8331
TA-5902	0.8461	0.9078	0.8115	0.8571	0.9034	0.9429	0.8654	0.9655	0.796	0.8282	0.839	0.8123	0.8072	0.8234	0.9163	0.7777	0.878	0.8982	0.8721
TA-6141	0.8695	0.8312	0.8106	0.8593	0.8362	0.8752	0.861	0.883	0.8059	0.8364	0.8618	0.827	0.8277	0.8431	0.8152	0.8063	0.8631	0.8575	0.8119
TA-69	0.9663	0.9467	0.8883	0.9479	0.9228	0.9224	0.9266	0.9286	0.8889	0.9078	0.948	0.9121	0.9088	0.922	0.9519	0.88	0.9422	0.9133	0.8915
TA-70	0.9158	0.9493	0.9231	0.9644	0.9126	0.9329	0.9599	0.9371	0.8886	0.9198	0.9638	0.919	0.9289	0.9155	0.9077	0.8768	0.9306	0.9271	0.9158
TA-71	0.8938	0.927	0.8978	0.9041	0.9087	0.9172	0.8982	0.9141	0.8593	0.8855	0.8857	0.8811	0.8739	0.9096	0.8601	0.8542	0.9379	0.8808	0.9009
TA-72	0.8792	0.9325	0.8997	0.8907	0.8841	0.9053	0.8757	0.9181	0.8388	0.8964	0.8736	0.8782	0.8631	0.9301	0.8487	0.8422	0.8857	0.8737	0.8472
TA-73	0.9548	0.9318	0.9161	0.9035	0.892	0.9022	0.8877	0.9142	0.8576	0.8982	0.8815	0.8511	0.8563	0.9044	0.9345	0.8436	0.8894	0.899	0.9421
TA-74	0.9189	0.9438	0.8678	0.9034	0.911	0.9161	0.8923	0.9358	0.875	0.9111	0.9582	0.9042	0.9176	0.9339	0.9119	0.863	0.9568	0.9016	0.9152
TA-75	0.9638	0.9546	0.8611	0.9094	0.8942	0.92	0.896	0.9125	0.8758	0.8832	0.9415	0.8729	0.9151	0.9193	0.9532	0.8695	0.9392	0.921	0.9366
TA-76	0.9165	0.9203	0.8453	0.9552	0.9151	0.8861	0.8899	0.9081	0.8579	0.8726	0.9551	0.8962	0.8666	0.8813	0.8712	0.8403	0.9504	0.9053	0.8767
TA-77	0.9577	0.942	0.93	0.9426	0.9261	0.9147	0.9571	0.9314	0.884	0.8817	0.9462	0.9085	0.9254	0.9244	0.8746	0.8755	0.9416	0.9201	0.9526
TA-78	0.887	0.9207	0.924	0.9255	0.8907	0.8935	0.9474	0.9088	0.8527	0.8656	0.8908	0.8924	0.8695	0.9298	0.854	0.8379	0.9297	0.9106	0.9355
TA-79	0.9214	0.9382	0.9146	0.934	0.9054	0.9146	0.9134	0.932	0.8564	0.8983	0.9056	0.9062	0.8967	0.8946	0.8972	0.8589	0.9576	0.9231	0.8935
TA-81	0.913	0.8409	0.829	0.9437	0.898	0.8925	0.9271	0.9213	0.8203	0.9007	0.936	0.8386	0.8454	0.9174	0.8955	0.8599	0.9502	0.896	0.8536
TA-90	0.8769	0.9186	0.8599	0.9093	0.8912	0.8816	0.9016	0.8932	0.868	0.8829	0.9036	0.8774	0.8901	0.8729	0.9004	0.8323	0.9271	0.9042	0.9156
